# Supplementary material for: Mycobacterium tuberculosis strain with deletions in menT3 and menT4 is attenuated and confers protection in mice and guinea pigs
Source: Nat Commun. 2024 Jun 27;15:5467. doi: 10.1038/s41467-024-49246-5 (PMC11211403; doi:10.1038/s41467-024-49246-5)
Supplement: Supplementary file 4 — Supplementary Data 1 [file 41467_2024_49246_MOESM4_ESM.xlsx]

## Sheet: DEGs
Supplementary Data 1 : List of differentially expressed genes in mid-log phase cultures of ∆menT4∆T3 mutant strain M. tuberculosis in comparison to the wild type strain using cutoff values of 2.0-fold change and P value of ≤ 0.05
Downregulated genes
gene_id	log2fold	P-value	q-value	status	Functional Category
ERDMAN_0097	-1.55133	0.0004	0.0205237	downregulated	Regulatory protein
ERDMAN_0100	-2.79252	5e-05	0.00378406	downregulated	Intermediary metabolism and respiration
ERDMAN_0102	-2.5026	5e-05	0.00378406	downregulated	Intermediary metabolism and respiration
ERDMAN_0164	-1.11304	0.0006	0.0277305	downregulated	Conserved hypothetical protein
ERDMAN_0187	-1.38232	5e-05	0.00378406	downregulated	Intermediary metabolism and respiration
ERDMAN_0308	-1.28926	0.0006	0.0277305	downregulated	PE/PPE
ERDMAN_0321	-1.27788	5e-05	0.00378406	downregulated	Cell wall and cell processes
ERDMAN_0585	-1.61185	5e-05	0.00378406	downregulated	PE/PPE
ERDMAN_0623	-1.49593	5e-05	0.00378406	downregulated	Conserved hypothetical protein
ERDMAN_0624	-2.56047	0.0003	0.0162174	downregulated	Information Pathway
ERDMAN_0625	-2.09116	5e-05	0.00378406	downregulated	Conserved hypothetical protein
ERDMAN_0627	-3.31917	5e-05	0.00378406	downregulated	Conserved hypothetical protein
ERDMAN_0629	-2.46903	5e-05	0.00378406	downregulated	Intermediary metabolism and respiration
ERDMAN_0630	-2.9931	5e-05	0.00378406	downregulated	Conserved hypothetical protein
ERDMAN_0813	-1.19855	5e-05	0.00378406	downregulated	Conserved hypothetical protein
ERDMAN_0831	-1.07009	0.00095	0.0398047	downregulated	Intermediary metabolism and respiration
ERDMAN_0832	-1.97761	5e-05	0.00378406	downregulated	Lipid metabolism
ERDMAN_0833	-2.30223	5e-05	0.00378406	downregulated	Intermediary metabolism and respiration
ERDMAN_0834	-1.20274	0.0013	0.0498155	downregulated	PE/PPE
ERDMAN_0922	-1.25457	0.00015	0.00922005	downregulated	PE/PPE
ERDMAN_1117	-1.18903	5e-05	0.00378406	downregulated	Cell wall and cell processes
ERDMAN_1214	-1.19623	0.00105	0.0426659	downregulated	PE/PPE
ERDMAN_1325	-1.42783	0.0001	0.00661694	downregulated	Cell wall and cell processes
ERDMAN_1711	-2.05675	5e-05	0.00378406	downregulated	Conserved hypothetical protein
ERDMAN_1803	-1.23323	0.00065	0.0293688	downregulated	Conserved hypothetical protein
ERDMAN_1804	-1.47495	0.00065	0.0293688	downregulated	Cell wall and cell processes
ERDMAN_1907	-2.68773	0.00105	0.0426659	downregulated	Cell wall and cell processes
ERDMAN_2002	-1.53987	5e-05	0.00378406	downregulated	Intermediary metabolism and respiration
ERDMAN_2003	-2.72118	5e-05	0.00378406	downregulated	Conserved hypothetical protein
ERDMAN_2023	-1.29241	0.0005	0.0244133	downregulated	Intermediary metabolism and respiration
ERDMAN_2091	-1.37147	5e-05	0.00378406	downregulated	Cell wall and cell processes
ERDMAN_2201	-2.13729	5e-05	0.00378406	downregulated	Conserved hypothetical protein
ERDMAN_2206	-2.69894	5e-05	0.00378406	downregulated	Conserved hypothetical protein
ERDMAN_2208	-3.11924	5e-05	0.00378406	downregulated	Conserved hypothetical protein
ERDMAN_2632	-2.36175	5e-05	0.00378406	downregulated	Conserved hypothetical protein
ERDMAN_2816	-1.17154	0.00055	0.0263239	downregulated	Conserved hypothetical protein
ERDMAN_2884	-3.03866	5e-05	0.00378406	downregulated	Virulence, detoxification and adaptation
ERDMAN_2888	-3.60818	5e-05	0.00378406	downregulated	Conserved hypothetical protein
ERDMAN_2890	-1.82485	5e-05	0.00378406	downregulated	Conserved hypothetical protein
ERDMAN_3435	-1.33276	0.00085	0.0366286	downregulated	PE/PPE
ERDMAN_3437	-1.02979	0.0006	0.0277305	downregulated	Intermediary metabolism and respiration
ERDMAN_3739	-1.2415	0.0003	0.0162174	downregulated	Virulence, detoxification and adaptation
ERDMAN_3846	-1.04356	0.0012	0.0474863	downregulated	Lipid metabolism
ERDMAN_3848	-1.1837	0.00025	0.0140802	downregulated	PE/PPE
ERDMAN_3849	-1.10573	0.0003	0.0162174	downregulated	PE/PPE
ERDMAN_3959	-1.2309	0.00045	0.0224241	downregulated	Cell wall and cell processes
ERDMAN_4008	-1.29413	0.00125	0.0489846	downregulated	Conserved hypothetical protein
ERDMAN_4190	-1.0919	0.00075	0.0327861	downregulated	Cell wall and cell processes
ERDMAN_4191	-1.27021	0.00015	0.00922005	downregulated	Lipid metabolism
ERDMAN_4224	-1.70178	0.0001	0.00661694	downregulated	Cell wall and cell processes
ERDMAN_4256	-1.40892	5e-05	0.00378406	downregulated	Cell wall and cell processes
Upregulated genes
ERDMAN_0015	1.13915	0.0013	0.0498155	upregulated	Cell wall and cell processes
ERDMAN_0016	1.43889	0.00035	0.0185884	upregulated	Cell wall and cell processes
ERDMAN_0256	1.75525	0.0001	0.00661694	upregulated	Cell wall and cell processes
ERDMAN_0269	1.47614	0.0001	0.00661694	upregulated	Virulence, detoxification and adaptation
ERDMAN_0385	1.2923	5e-05	0.00378406	upregulated	Cell wall and cell processes
ERDMAN_0631	1.26695	0.0007	0.0309354	upregulated	Intermediary metabolism and respiration
ERDMAN_0658	1.58779	5e-05	0.00378406	upregulated	Virulence, detoxification and adaptation
ERDMAN_0914	1.01528	0.001	0.0414692	upregulated	Conserved hypothetical protein
ERDMAN_0930	1.1249	0.00075	0.0327861	upregulated	Conserved hypothetical protein
ERDMAN_1163	2.05427	0.00055	0.0263239	upregulated	Conserved hypothetical protein
ERDMAN_1164	1.08511	0.001	0.0414692	upregulated	Conserved hypothetical protein
ERDMAN_1179	1.39393	5e-05	0.00378406	upregulated	Conserved hypothetical protein
ERDMAN_1205	1.27128	0.00015	0.00922005	upregulated	Information Pathway
ERDMAN_1266	2.06766	5e-05	0.00378406	upregulated	Intermediary metabolism and respiration
ERDMAN_1267	1.62592	0.0013	0.0498155	upregulated	Intermediary metabolism and respiration
ERDMAN_1472	2.17064	5e-05	0.00378406	upregulated	stable RNA
ERDMAN_1515	1.28036	0.0001	0.00661694	upregulated	Conserved hypothetical protein
ERDMAN_1548	1.37826	5e-05	0.00378406	upregulated	Information Pathway
ERDMAN_1563	2.62301	5e-05	0.00378406	upregulated	Intermediary metabolism and respiration
ERDMAN_1638	1.28262	0.0004	0.0205237	upregulated	Intermediary metabolism and respiration
ERDMAN_2062	1.42866	5e-05	0.00378406	upregulated	Conserved hypothetical protein
ERDMAN_2068	1.0412	0.00055	0.0263239	upregulated	Intermediary metabolism and respiration
ERDMAN_2179	1.45803	5e-05	0.00378406	upregulated	Cell wall and cell processes
ERDMAN_2181	2.21303	5e-05	0.00378406	upregulated	Virulence, detoxification and adaptation
ERDMAN_2744	1.59206	5e-05	0.00378406	upregulated	Virulence, detoxification and adaptation
ERDMAN_3050	1.64632	5e-05	0.00378406	upregulated	Cell wall and cell processes
ERDMAN_3085	1.19782	0.00025	0.0140802	upregulated	Conserved hypothetical protein
ERDMAN_3239	1.22055	0.0001	0.00661694	upregulated	Intermediary metabolism and respiration
ERDMAN_3256	1.04693	0.0007	0.0309354	upregulated	Intermediary metabolism and respiration
ERDMAN_3273	1.18717	0.0009	0.0382389	upregulated	Intermediary metabolism and respiration
ERDMAN_3274	0.99671	0.0013	0.0498155	upregulated	Intermediary metabolism and respiration
ERDMAN_3487	1.5304	0.0006	0.0277305	upregulated	Conserved hypothetical protein
ERDMAN_3676	1.31445	0.001	0.0414692	upregulated	Conserved hypothetical protein
ERDMAN_3688	1.53813	0.00065	0.0293688	upregulated	Information Pathway
ERDMAN_4071	1.0155	0.0011	0.0443997	upregulated	Conserved hypothetical protein
ERDMAN_4227	1.11938	0.00095	0.0398047	upregulated	Intermediary metabolism and respiration

## Sheet: Relative levels
Supplementary Data 1 : Relative levels of various transcripts in mid-log phase cultures of DmenT4DT3 strain in comparison to the wild type strain.
gene_id	log2fold	P-value	q-value	significance
ERDMAN_0001	-0.00617574	0.9836	0.997012	no
ERDMAN_0002	0.130133	0.6467	0.979473	no
ERDMAN_0003	0.357813	0.2631	0.810656	no
ERDMAN_0004	-0.156947	0.628	0.976775	no
ERDMAN_0005	0.813289	0.0265	0.313653	no
ERDMAN_0006	0.223178	0.5282	0.958206	no
ERDMAN_0007	0.0921062	0.85775	0.99289	no
ERDMAN_0008	-0.191317	0.5309	0.958944	no
ERDMAN_0012	0.145392	0.65805	0.980607	no
ERDMAN_0013	0.954933	0.00395	0.104892	no
ERDMAN_0014	0.625295	0.72005	0.987517	no
ERDMAN_0015	1.13915	0.0013	0.0498155	yes
ERDMAN_0016	1.43889	0.00035	0.0185884	yes
ERDMAN_0017	0.309163	0.2944	0.839588	no
ERDMAN_0018	0.627574	0.49335	0.951353	no
ERDMAN_0019	-0.00102793	0.998	0.998495	no
ERDMAN_0020	-0.663318	0.21155	0.762532	no
ERDMAN_0021	-0.112027	0.69105	0.982525	no
ERDMAN_0022	-0.196116	0.7202	0.987517	no
ERDMAN_0023	0.0723836	0.856	0.99289	no
ERDMAN_0024	0.381974	0.2266	0.777309	no
ERDMAN_0025	0.223279	0.5781	0.96579	no
ERDMAN_0027	0.0176859	0.9551	0.996118	no
ERDMAN_0030	0.129884	0.77895	0.987517	no
ERDMAN_0031	-0.121216	0.7669	0.987517	no
ERDMAN_0032	-0.258622	0.43275	0.92938	no
ERDMAN_0033	0.114313	0.7154	0.987517	no
ERDMAN_0034	0.565855	0.11945	0.610561	no
ERDMAN_0035	0.891452	0.04675	0.423091	no
ERDMAN_0036	-0.235657	0.8014	0.989323	no
ERDMAN_0037	0.337091	0.285	0.831364	no
ERDMAN_0038	0.0536002	0.88655	0.993589	no
ERDMAN_0039	-0.520582	0.27205	0.819874	no
ERDMAN_0041	0.711866	0.7705	0.987517	no
ERDMAN_0042	-1.12124	0.6396	0.97857	no
ERDMAN_0043	-0.0236462	0.9591	0.996118	no
ERDMAN_0044	-0.049386	0.8603	0.99289	no
ERDMAN_0045	-0.612801	0.04815	0.428842	no
ERDMAN_0046	0.0464603	0.8746	0.99289	no
ERDMAN_0047	-0.832404	0.0074	0.151107	no
ERDMAN_0048	0.134242	0.6464	0.979473	no
ERDMAN_0049	-0.170084	0.5558	0.962834	no
ERDMAN_0050	0.589636	0.06505	0.483692	no
ERDMAN_0052	0.815493	0.01425	0.220656	no
ERDMAN_0053	0.343475	0.27235	0.820112	no
ERDMAN_0054	0.403763	0.19145	0.736067	no
ERDMAN_0055	-0.172647	0.6757	0.980607	no
ERDMAN_0056	-0.0289707	0.92475	0.993621	no
ERDMAN_0057	0.282493	0.3746	0.898522	no
ERDMAN_0058	-0.102135	0.93285	0.993799	no
ERDMAN_0059	-0.0839029	0.8224	0.990693	no
ERDMAN_0060	-0.114351	0.90925	0.993589	no
ERDMAN_0061	0.257354	0.57215	0.964741	no
ERDMAN_0062	0.345441	0.27375	0.8221	no
ERDMAN_0063	0.456002	0.13365	0.643998	no
ERDMAN_0064	-0.347586	0.35005	0.884103	no
ERDMAN_0065	0.30979	0.296	0.840982	no
ERDMAN_0067	-0.0707479	0.80685	0.98965	no
ERDMAN_0068	0.114762	0.73145	0.987517	no
ERDMAN_0069	0.580108	0.05825	0.460711	no
ERDMAN_0070	0.447199	0.37915	0.901878	no
ERDMAN_0071	0.109678	0.8678	0.99289	no
ERDMAN_0072	-0.0549003	0.85445	0.99289	no
ERDMAN_0073	0.298452	0.30855	0.849144	no
ERDMAN_0074	-1.84711	0.08255	0.52805	no
ERDMAN_0075	0.502621	0.09745	0.566267	no
ERDMAN_0076	0.513409	0.1406	0.659299	no
ERDMAN_0077	-0.240682	0.7948	0.988968	no
ERDMAN_0078	0.569609	0.11115	0.591351	no
ERDMAN_0079	0.0296471	0.9194	0.993589	no
ERDMAN_0080	-0.0700926	0.8507	0.99289	no
ERDMAN_0081	-0.125924	0.7053	0.985663	no
ERDMAN_0082	0.0376717	0.91985	0.993589	no
ERDMAN_0083	0.640055	0.2374	0.784873	no
ERDMAN_0085	0.877012	0.027	0.31742	no
ERDMAN_0087	0.296468	0.3239	0.860866	no
ERDMAN_0088	0.0421497	0.89325	0.993589	no
ERDMAN_0089	0.0218956	0.94815	0.994885	no
ERDMAN_0090	0.053119	0.862	0.99289	no
ERDMAN_0091	-0.455048	0.23765	0.784873	no
ERDMAN_0092	-0.974644	0.00875	0.165294	no
ERDMAN_0093	-0.380713	0.26515	0.811086	no
ERDMAN_0094	0.541846	0.07915	0.518069	no
ERDMAN_0095	-1.67103	0.07965	0.519936	no
ERDMAN_0096	-2.54939	0.2964	0.841526	no
ERDMAN_0097	-1.55133	0.0004	0.0205237	yes
ERDMAN_0098	-2.24357	0.0572	0.457185	no
ERDMAN_0099	-2.49418	0.0022	0.0710395	no
ERDMAN_0100	-2.79252	5e-05	0.00378406	yes
ERDMAN_0101	-2.75381	0.0047	0.118075	no
ERDMAN_0102	-2.5026	5e-05	0.00378406	yes
ERDMAN_0103	-2.42339	0.0017	0.059841	no
ERDMAN_0104	-0.83723	0.00675	0.142645	no
ERDMAN_0106	-0.0465723	0.9072	0.993589	no
ERDMAN_0107	-0.0115578	0.98445	0.997116	no
ERDMAN_0108	0.542174	0.1586	0.688841	no
ERDMAN_0109	-0.540922	0.06775	0.489183	no
ERDMAN_0110	0.217345	0.60345	0.969459	no
ERDMAN_0112	-0.100744	0.92195	0.993589	no
ERDMAN_0113	-0.271949	0.57815	0.96579	no
ERDMAN_0114	0.753398	0.05565	0.451653	no
ERDMAN_0115	0.454314	0.52555	0.958016	no
ERDMAN_0116	0.208348	0.5253	0.958016	no
ERDMAN_0117	0.264939	0.90005	0.993589	no
ERDMAN_0118	0.280937	0.3254	0.862396	no
ERDMAN_0119	-0.115703	0.69375	0.983644	no
ERDMAN_0120	-0.211259	0.46305	0.941137	no
ERDMAN_0121	-0.192967	0.5286	0.958206	no
ERDMAN_0122	1.01082	0.4877	0.948422	no
ERDMAN_0123	-0.0830733	0.7964	0.989005	no
ERDMAN_0124	-0.284023	0.4275	0.92715	no
ERDMAN_0125	-0.482521	0.11805	0.606219	no
ERDMAN_0126	-0.42252	0.22045	0.771958	no
ERDMAN_0128	-0.34618	0.3628	0.891964	no
ERDMAN_0129	-0.185275	0.51675	0.958016	no
ERDMAN_0130	0.00912808	0.9771	0.997012	no
ERDMAN_0131	-0.134509	0.6891	0.982512	no
ERDMAN_0132	-1.09089	0.1596	0.690953	no
ERDMAN_0133	-0.63832	0.06365	0.479315	no
ERDMAN_0134	-0.299482	0.71785	0.987517	no
ERDMAN_0135	-0.239221	0.44515	0.936498	no
ERDMAN_0136	-0.252933	0.72015	0.987517	no
ERDMAN_0137	0.117375	0.7134	0.987159	no
ERDMAN_0138	-0.219146	0.4652	0.941137	no
ERDMAN_0139	-0.325364	0.28655	0.832966	no
ERDMAN_0140	0.0904152	0.8089	0.98965	no
ERDMAN_0141	-0.514873	0.81475	0.989809	no
ERDMAN_0142	-1.01519	0.00955	0.175599	no
ERDMAN_0143	-0.620367	0.67445	0.980607	no
ERDMAN_0144	-1.01856	0.02175	0.28023	no
ERDMAN_0145	-0.384303	0.18645	0.731438	no
ERDMAN_0146	0.253275	0.39145	0.907075	no
ERDMAN_0147	0.116951	0.6847	0.982133	no
ERDMAN_0148	0.389472	0.227	0.777531	no
ERDMAN_0150	0.39709	0.2847	0.831107	no
ERDMAN_0152	-0.271622	0.45215	0.938743	no
ERDMAN_0153	0.0179365	0.9543	0.996118	no
ERDMAN_0154	0.105823	0.7465	0.987517	no
ERDMAN_0155	-0.29681	0.3386	0.873851	no
ERDMAN_0156	-0.16925	0.62485	0.976424	no
ERDMAN_0157	0.573765	0.3412	0.876451	no
ERDMAN_0158	-0.247092	0.4299	0.927603	no
ERDMAN_0159	-0.321967	0.3081	0.848291	no
ERDMAN_0160	0.396938	0.2887	0.833938	no
ERDMAN_0161	-0.445475	0.1344	0.644712	no
ERDMAN_0162	0.261846	0.68625	0.982133	no
ERDMAN_0163	-0.509914	0.14725	0.671532	no
ERDMAN_0164	-1.11304	0.0006	0.0277305	yes
ERDMAN_0165	0.00878157	0.97585	0.997012	no
ERDMAN_0166	0.686824	0.02155	0.27909	no
ERDMAN_0167	-0.799211	0.0471	0.424356	no
ERDMAN_0168	0.197824	0.52135	0.958016	no
ERDMAN_0169	-0.0978877	0.7582	0.987517	no
ERDMAN_0170	-0.0524298	0.85135	0.99289	no
ERDMAN_0171	-0.338269	0.27195	0.819874	no
ERDMAN_0172	0.165613	0.9232	0.993589	no
ERDMAN_0174	0.492705	0.12715	0.625878	no
ERDMAN_0175	-0.231285	0.546	0.960952	no
ERDMAN_0176	-1.93425	0.0212	0.27633	no
ERDMAN_0177	-0.11117	0.71755	0.987517	no
ERDMAN_0178	-0.0386863	0.89455	0.993589	no
ERDMAN_0180	-0.0207216	0.9473	0.994773	no
ERDMAN_0181	-0.193363	0.84895	0.99289	no
ERDMAN_0182	-0.56349	0.09005	0.549356	no
ERDMAN_0183	0.420068	0.20345	0.751606	no
ERDMAN_0184	0.295891	0.3613	0.891944	no
ERDMAN_0185	-0.797031	0.0696	0.492833	no
ERDMAN_0186	-0.785143	0.01945	0.26374	no
ERDMAN_0187	-1.38232	5e-05	0.00378406	yes
ERDMAN_0188	-0.488762	0.49545	0.951764	no
ERDMAN_0189	0.688902	0.02785	0.322405	no
ERDMAN_0190	0.665098	0.02705	0.3177	no
ERDMAN_0191	-0.0231089	0.94635	0.994758	no
ERDMAN_0192	-0.0476229	0.92135	0.993589	no
ERDMAN_0193	-0.332709	0.63635	0.977675	no
ERDMAN_0194	-0.590134	0.803	0.989539	no
ERDMAN_0195	0.0190291	0.97695	0.997012	no
ERDMAN_0196	-0.565653	0.658	0.980607	no
ERDMAN_0197	-0.229983	0.68515	0.982133	no
ERDMAN_0198	-0.139472	0.8769	0.99289	no
ERDMAN_0199	-0.157223	0.7954	0.988968	no
ERDMAN_0200	-0.0535127	0.8952	0.993589	no
ERDMAN_0201	0.321143	0.65815	0.980607	no
ERDMAN_0202	0.163711	0.80615	0.98965	no
ERDMAN_0203	0.609464	0.0868	0.541538	no
ERDMAN_0204	0.433188	0.14545	0.668012	no
ERDMAN_0205	0.220224	0.46975	0.942692	no
ERDMAN_0206	0.27912	0.40105	0.913292	no
ERDMAN_0207	0.268237	0.37285	0.897583	no
ERDMAN_0208	-0.0374023	0.8987	0.993589	no
ERDMAN_0209	0.793898	0.0237	0.295554	no
ERDMAN_0210	0.18086	0.71045	0.986641	no
ERDMAN_0211	-0.00918266	0.97625	0.997012	no
ERDMAN_0212	-0.034644	0.9136	0.993589	no
ERDMAN_0213	-0.751354	0.01675	0.242325	no
ERDMAN_0214	-0.110655	0.7034	0.98559	no
ERDMAN_0215	-0.359968	0.31555	0.854809	no
ERDMAN_0216	-0.511839	0.12185	0.614017	no
ERDMAN_0217	0.267772	0.36105	0.891872	no
ERDMAN_0218	0.322126	0.3227	0.860699	no
ERDMAN_0220	-0.0704412	0.82385	0.990922	no
ERDMAN_0222	1.72516	0.00775	0.155115	no
ERDMAN_0223	0.146752	0.91325	0.993589	no
ERDMAN_0224	-0.315734	0.3343	0.869814	no
ERDMAN_0225	0.465487	0.12075	0.61357	no
ERDMAN_0226	0.0157541	0.9903	0.99797	no
ERDMAN_0227	-0.105857	0.9093	0.993589	no
ERDMAN_0228	0.508003	0.69895	0.98486	no
ERDMAN_0229	0.0790357	0.85405	0.99289	no
ERDMAN_0230	-0.0445965	0.89175	0.993589	no
ERDMAN_0231	-0.0460254	0.87315	0.99289	no
ERDMAN_0232	0.517331	0.8346	0.992338	no
ERDMAN_0233	0.184425	0.64775	0.979727	no
ERDMAN_0234	-0.179091	0.59275	0.966423	no
ERDMAN_0235	0.656095	0.27785	0.824578	no
ERDMAN_0236	-0.424207	0.3511	0.884302	no
ERDMAN_0237	-0.680475	0.1138	0.595765	no
ERDMAN_0238	0.0851696	0.8048	0.98965	no
ERDMAN_0239	0.254615	0.5415	0.960591	no
ERDMAN_0240	0.0953434	0.83945	0.992338	no
ERDMAN_0241	-0.299758	0.35665	0.888317	no
ERDMAN_0242	0.352826	0.28055	0.827189	no
ERDMAN_0243	-0.236941	0.61015	0.971697	no
ERDMAN_0244	-0.297096	0.46005	0.941039	no
ERDMAN_0245	-0.207444	0.54735	0.960952	no
ERDMAN_0246	0.216689	0.6299	0.977253	no
ERDMAN_0247	-0.0565699	0.871	0.99289	no
ERDMAN_0248	0.225053	0.4533	0.939359	no
ERDMAN_0249	-0.104944	0.73035	0.987517	no
ERDMAN_0250	0.0551988	0.8622	0.99289	no
ERDMAN_0251	0.116348	0.73335	0.987517	no
ERDMAN_0252	-0.253378	0.3892	0.90608	no
ERDMAN_0253	0.002357	0.99485	0.998471	no
ERDMAN_0254	0.0221666	0.94095	0.993799	no
ERDMAN_0255	0.0300303	0.92615	0.993799	no
ERDMAN_0256	1.75525	0.0001	0.00661694	yes
ERDMAN_0257	1.22007	0.1023	0.5741	no
ERDMAN_0258	-0.793031	0.01035	0.184578	no
ERDMAN_0259	0.0705684	0.81435	0.989809	no
ERDMAN_0260	0.384626	0.54025	0.960591	no
ERDMAN_0261	-0.295423	0.42035	0.921713	no
ERDMAN_0262	0.30442	0.2917	0.836418	no
ERDMAN_0263	-0.25613	0.4124	0.91808	no
ERDMAN_0264	-0.196378	0.5403	0.960591	no
ERDMAN_0265	-0.856956	0.0548	0.451653	no
ERDMAN_0266	-0.210361	0.47165	0.94447	no
ERDMAN_0267	0.179199	0.57315	0.965138	no
ERDMAN_0268	-0.608607	0.06715	0.487482	no
ERDMAN_0269	1.47614	0.0001	0.00661694	yes
ERDMAN_0270	0.51793	0.0753	0.508025	no
ERDMAN_0271	0.245179	0.45275	0.93923	no
ERDMAN_0272	-0.112702	0.77155	0.987517	no
ERDMAN_0273	-0.72472	0.03165	0.345581	no
ERDMAN_0274	0.130817	0.6783	0.981541	no
ERDMAN_0275	0.552642	0.43785	0.932781	no
ERDMAN_0276	0.309547	0.3657	0.893696	no
ERDMAN_0277	0.289599	0.3683	0.895018	no
ERDMAN_0278	0.548479	0.0663	0.486035	no
ERDMAN_0279	0.251117	0.43685	0.932651	no
ERDMAN_0280	0.641211	0.04875	0.430572	no
ERDMAN_0281	-0.337152	0.31535	0.854649	no
ERDMAN_0282	-0.320815	0.50935	0.958016	no
ERDMAN_0283	-0.394496	0.2521	0.800654	no
ERDMAN_0284	-0.47112	0.12915	0.631614	no
ERDMAN_0285	-0.130564	0.64885	0.980088	no
ERDMAN_0286	-0.422228	0.23625	0.783767	no
ERDMAN_0287	-0.231485	0.6771	0.980607	no
ERDMAN_0288	-0.261704	0.6792	0.981787	no
ERDMAN_0289	0.418867	0.35215	0.884302	no
ERDMAN_0290	0.0747081	0.80965	0.98965	no
ERDMAN_0291	0.0395953	0.8929	0.993589	no
ERDMAN_0292	0.469418	0.1391	0.656927	no
ERDMAN_0293	-0.295248	0.31535	0.854649	no
ERDMAN_0294	-0.438567	0.1374	0.652206	no
ERDMAN_0295	0.364271	0.2067	0.75631	no
ERDMAN_0296	0.473464	0.49335	0.951353	no
ERDMAN_0298	-0.397889	0.1905	0.735437	no
ERDMAN_0299	-0.0682598	0.85705	0.99289	no
ERDMAN_0300	0.0475427	0.87555	0.99289	no
ERDMAN_0301	0.421411	0.2802	0.827189	no
ERDMAN_0302	-0.709789	0.18665	0.731438	no
ERDMAN_0304	-0.751781	0.00925	0.172056	no
ERDMAN_0305	-1.12002	0.00345	0.0953791	no
ERDMAN_0306	0.973808	0.00725	0.149557	no
ERDMAN_0307	-0.249079	0.71485	0.987517	no
ERDMAN_0308	-1.28926	0.0006	0.0277305	yes
ERDMAN_0310	-1.3356	0.00645	0.140221	no
ERDMAN_0313	-0.898419	0.01885	0.258499	no
ERDMAN_0314	0.421557	0.2118	0.762752	no
ERDMAN_0315	0.126101	0.65825	0.980607	no
ERDMAN_0316	0.146182	0.9024	0.993589	no
ERDMAN_0317	-0.390359	0.74185	0.987517	no
ERDMAN_0318	-0.223805	0.82335	0.990917	no
ERDMAN_0319	-0.263308	0.88935	0.993589	no
ERDMAN_0320	-0.308283	0.302	0.846789	no
ERDMAN_0321	-1.27788	5e-05	0.00378406	yes
ERDMAN_0322	-0.617167	0.04015	0.38991	no
ERDMAN_0323	-0.709792	0.0218	0.28023	no
ERDMAN_0324	-0.590992	0.4626	0.941137	no
ERDMAN_0325	-0.391526	0.60715	0.970702	no
ERDMAN_0326	-0.612726	0.66325	0.980607	no
ERDMAN_0327	0.478136	0.8366	0.992338	no
ERDMAN_0328	1.03962	0.505	0.955924	no
ERDMAN_0329	-0.0355421	0.91095	0.993589	no
ERDMAN_0330	0.466787	0.11905	0.609031	no
ERDMAN_0331	-0.683639	0.04615	0.420806	no
ERDMAN_0332	-1.39462	0.02235	0.285783	no
ERDMAN_0333	0.0306589	0.93595	0.993799	no
ERDMAN_0334	0.374174	0.4574	0.940365	no
ERDMAN_0335	-0.157177	0.74525	0.987517	no
ERDMAN_0336	0.713866	0.0953	0.560188	no
ERDMAN_0337	0.228364	0.75395	0.987517	no
ERDMAN_0338	0.209042	0.61365	0.972059	no
ERDMAN_0339	-0.342965	0.22525	0.777302	no
ERDMAN_0340	0.550388	0.35375	0.884302	no
ERDMAN_0341	0.0803943	0.8459	0.99289	no
ERDMAN_0342	-0.0179472	0.95365	0.996011	no
ERDMAN_0343	0.520092	0.08015	0.522074	no
ERDMAN_0344	0.789964	0.0295	0.333846	no
ERDMAN_0345	0.513392	0.1208	0.61357	no
ERDMAN_0346	0.13135	0.64935	0.980088	no
ERDMAN_0347	0.183728	0.5268	0.958016	no
ERDMAN_0348	0.0732083	0.80065	0.989323	no
ERDMAN_0349	0.471918	0.13865	0.655569	no
ERDMAN_0350	0.52898	0.096	0.562392	no
ERDMAN_0351	-0.215305	0.47805	0.94767	no
ERDMAN_0353	-0.369621	0.28685	0.832966	no
ERDMAN_0354	-0.343607	0.2896	0.834582	no
ERDMAN_0355	-0.817636	0.013	0.21017	no
ERDMAN_0356	0.0276599	0.93325	0.993799	no
ERDMAN_0357	-0.582112	0.31085	0.852181	no
ERDMAN_0358	0.277937	0.50915	0.958016	no
ERDMAN_0359	0.334645	0.3906	0.906609	no
ERDMAN_0360	-2.46337	0.0666	0.486035	no
ERDMAN_0361	0.709512	0.67395	0.980607	no
ERDMAN_0362	-0.757458	0.0773	0.512329	no
ERDMAN_0363	0.304792	0.38185	0.902096	no
ERDMAN_0364	0.312942	0.70805	0.986058	no
ERDMAN_0365	-0.0851342	0.8159	0.990276	no
ERDMAN_0366	-0.311378	0.34495	0.878895	no
ERDMAN_0367	-0.248502	0.4403	0.93399	no
ERDMAN_0368	-0.820785	0.0113	0.193538	no
ERDMAN_0369	-0.129605	0.6737	0.980607	no
ERDMAN_0370	-0.184386	0.65745	0.980607	no
ERDMAN_0372	-0.616568	0.50075	0.95421	no
ERDMAN_0373	0.528076	0.07915	0.518069	no
ERDMAN_0374	-0.24937	0.47015	0.94297	no
ERDMAN_0375	-0.0441093	0.8811	0.993589	no
ERDMAN_0376	0.17423	0.59755	0.967606	no
ERDMAN_0377	0.500496	0.19005	0.735437	no
ERDMAN_0378	0.771376	0.08685	0.541538	no
ERDMAN_0379	0.0917318	0.85465	0.99289	no
ERDMAN_0380	0.2453	0.68995	0.982525	no
ERDMAN_0381	0.421305	0.5021	0.95465	no
ERDMAN_0382	0.696658	0.042	0.398572	no
ERDMAN_0383	0.40799	0.1859	0.73134	no
ERDMAN_0385	1.2923	5e-05	0.00378406	yes
ERDMAN_0386	0.50745	0.11865	0.607755	no
ERDMAN_0387	0.786103	0.7316	0.987517	no
ERDMAN_0388	1.04592	0.00585	0.133404	no
ERDMAN_0389	0.0953479	0.7884	0.988954	no
ERDMAN_0390	0.0994735	0.9095	0.993589	no
ERDMAN_0391	-0.467529	0.1152	0.599471	no
ERDMAN_0392	-0.730365	0.57735	0.96579	no
ERDMAN_0393	0.46211	0.17755	0.717787	no
ERDMAN_0394	-0.161118	0.57245	0.964978	no
ERDMAN_0396	-0.683413	0.03415	0.361155	no
ERDMAN_0397	-0.139749	0.6531	0.980088	no
ERDMAN_0398	-1.08025	0.0073	0.150333	no
ERDMAN_0399	-0.000481086	0.9971	0.998495	no
ERDMAN_0400	-0.102002	0.7543	0.987517	no
ERDMAN_0401	0.506067	0.1003	0.570739	no
ERDMAN_0402	0.697079	0.02785	0.322405	no
ERDMAN_0403	0.00891516	0.97455	0.997012	no
ERDMAN_0404	0.353829	0.33945	0.874811	no
ERDMAN_0405	-0.0841716	0.8642	0.99289	no
ERDMAN_0406	1.03672	0.0096	0.175599	no
ERDMAN_0407	0.0952413	0.7713	0.987517	no
ERDMAN_0408	-0.364551	0.3806	0.902021	no
ERDMAN_0409	-0.587266	0.1432	0.662341	no
ERDMAN_0410	0.280732	0.67825	0.981541	no
ERDMAN_0411	-0.857088	0.38135	0.902084	no
ERDMAN_0412	-0.344089	0.63165	0.977443	no
ERDMAN_0413	-0.914573	0.00675	0.142645	no
ERDMAN_0414	-0.455141	0.7381	0.987517	no
ERDMAN_0415	-0.282106	0.4637	0.941137	no
ERDMAN_0416	-0.382135	0.24515	0.792449	no
ERDMAN_0417	-0.164849	0.61295	0.972059	no
ERDMAN_0418	2.6131	0.27435	0.8221	no
ERDMAN_0419	-0.0769485	0.82845	0.9921	no
ERDMAN_0420	0.30531	0.31335	0.85384	no
ERDMAN_0421	-0.30117	0.30725	0.848208	no
ERDMAN_0422	0.418673	0.18635	0.731438	no
ERDMAN_0423	0.169646	0.56255	0.962859	no
ERDMAN_0424	-0.184959	0.5322	0.958944	no
ERDMAN_0425	-0.360956	0.272	0.819874	no
ERDMAN_0426	-0.566456	0.0588	0.462344	no
ERDMAN_0427	-0.126689	0.6987	0.98486	no
ERDMAN_0429	-0.566501	0.33105	0.869506	no
ERDMAN_0430	-0.0920949	0.9158	0.993589	no
ERDMAN_0431	0.178525	0.7078	0.986058	no
ERDMAN_0432	-0.215364	0.7136	0.987159	no
ERDMAN_0433	0.451043	0.557	0.962859	no
ERDMAN_0434	-0.117793	0.71805	0.987517	no
ERDMAN_0435	0.375232	0.2372	0.784769	no
ERDMAN_0436	-1.21094	0.45335	0.939359	no
ERDMAN_0437	0.549335	0.4088	0.91767	no
ERDMAN_0438	0.131513	0.8328	0.9921	no
ERDMAN_0439	-0.717057	0.02465	0.298786	no
ERDMAN_0440	0.311962	0.3211	0.859081	no
ERDMAN_0441	-0.16581	0.57385	0.965138	no
ERDMAN_0442	-0.247005	0.53455	0.95898	no
ERDMAN_0443	0.187498	0.56765	0.964604	no
ERDMAN_0445	-0.179365	0.6341	0.977443	no
ERDMAN_0447	0.00452717	0.98805	0.99731	no
ERDMAN_0448	-0.251561	0.4139	0.919449	no
ERDMAN_0449	-0.231955	0.6451	0.979473	no
ERDMAN_0450	0.000220441	0.9994	0.999565	no
ERDMAN_0451	0.142145	0.84155	0.99289	no
ERDMAN_0452	-0.348203	0.50705	0.956907	no
ERDMAN_0453	-0.534273	0.45945	0.941039	no
ERDMAN_0454	-0.0965794	0.8775	0.99289	no
ERDMAN_0455	0.0165207	0.96785	0.996369	no
ERDMAN_0456	-0.660319	0.18015	0.723048	no
ERDMAN_0457	-0.664117	0.08375	0.532072	no
ERDMAN_0458	-0.362057	0.84725	0.99289	no
ERDMAN_0459	-0.762215	0.1838	0.72876	no
ERDMAN_0461	-0.179641	0.5446	0.960591	no
ERDMAN_0462	-0.218167	0.4612	0.941137	no
ERDMAN_0463	0.376231	0.8238	0.990922	no
ERDMAN_0464	0.0296368	0.98085	0.997012	no
ERDMAN_0465	0.223821	0.8674	0.99289	no
ERDMAN_0466	0.270929	0.4909	0.950177	no
ERDMAN_0467	0.291087	0.37775	0.90096	no
ERDMAN_0468	-0.108091	0.78765	0.988954	no
ERDMAN_0469	0.343664	0.25685	0.804094	no
ERDMAN_0470	-0.502111	0.1023	0.5741	no
ERDMAN_0471	-0.180671	0.56945	0.964604	no
ERDMAN_0472	0.0382593	0.9053	0.993589	no
ERDMAN_0473	-0.0721297	0.835	0.992338	no
ERDMAN_0474	0.449582	0.15305	0.680603	no
ERDMAN_0475	0.623404	0.12865	0.629423	no
ERDMAN_0476	0.595886	0.2839	0.829572	no
ERDMAN_0477	0.554231	0.06715	0.487482	no
ERDMAN_0478	0.0346953	0.9299	0.993799	no
ERDMAN_0479	0.130713	0.86355	0.99289	no
ERDMAN_0480	-0.293059	0.6762	0.980607	no
ERDMAN_0481	-0.0517686	0.8698	0.99289	no
ERDMAN_0482	-0.00838376	0.979	0.997012	no
ERDMAN_0483	-1.1805	0.0844	0.534239	no
ERDMAN_0484	0.235132	0.45745	0.940365	no
ERDMAN_0485	0.0272924	0.93225	0.993799	no
ERDMAN_0486	0.260437	0.39535	0.908692	no
ERDMAN_0487	-0.22919	0.42985	0.927603	no
ERDMAN_0488	-0.329063	0.2938	0.839007	no
ERDMAN_0489	-0.214287	0.63515	0.977443	no
ERDMAN_0490	0.615847	0.3572	0.888466	no
ERDMAN_0491	0.0456256	0.9577	0.996118	no
ERDMAN_0492	0.310841	0.6728	0.980607	no
ERDMAN_0493	-0.0676072	0.8195	0.990276	no
ERDMAN_0494	0.274649	0.86325	0.99289	no
ERDMAN_0495	-0.324206	0.36255	0.891944	no
ERDMAN_0497	0.194131	0.57465	0.965629	no
ERDMAN_0498	0.240522	0.56475	0.963177	no
ERDMAN_0500	-0.0772751	0.7961	0.989005	no
ERDMAN_0501	0.369498	0.2645	0.811086	no
ERDMAN_0502	0.046859	0.8808	0.993351	no
ERDMAN_0503	-0.391182	0.2444	0.792303	no
ERDMAN_0504	-0.518902	0.5703	0.964604	no
ERDMAN_0505	-0.463976	0.1561	0.685577	no
ERDMAN_0506	-0.471548	0.16265	0.696439	no
ERDMAN_0507	0.0827851	0.77945	0.987517	no
ERDMAN_0508	0.664128	0.10535	0.579341	no
ERDMAN_0509	0.597821	0.1779	0.717787	no
ERDMAN_0510	0.341749	0.4565	0.940365	no
ERDMAN_0511	-0.299362	0.3182	0.856891	no
ERDMAN_0512	0.667136	0.0298	0.334561	no
ERDMAN_0513	0.443144	0.1565	0.686615	no
ERDMAN_0514	0.271773	0.38045	0.902021	no
ERDMAN_0515	0.414719	0.14905	0.673702	no
ERDMAN_0516	-0.643851	0.47985	0.948134	no
ERDMAN_0517	0.486925	0.18525	0.730838	no
ERDMAN_0518	0.299652	0.32175	0.859744	no
ERDMAN_0519	0.284721	0.35915	0.889421	no
ERDMAN_0520	0.556601	0.10635	0.580348	no
ERDMAN_0521	-0.331249	0.37865	0.901686	no
ERDMAN_0522	-0.178657	0.5423	0.960591	no
ERDMAN_0523	0.791452	0.51055	0.958016	no
ERDMAN_0524	0.693313	0.0313	0.343308	no
ERDMAN_0525	0.483575	0.13815	0.654937	no
ERDMAN_0526	0.0987634	0.88415	0.993589	no
ERDMAN_0527	0.0149459	0.9626	0.996369	no
ERDMAN_0528	0.0331906	0.91055	0.993589	no
ERDMAN_0529	-0.129654	0.70635	0.985845	no
ERDMAN_0530	-0.000849187	0.97735	0.997012	no
ERDMAN_0531	0.311112	0.2805	0.827189	no
ERDMAN_0532	-0.238526	0.41935	0.920912	no
ERDMAN_0533	-0.171325	0.58945	0.96579	no
ERDMAN_0534	0.516937	0.2781	0.824578	no
ERDMAN_0535	0.0502723	0.86335	0.99289	no
ERDMAN_0536	0.00399304	0.99045	0.99797	no
ERDMAN_0537	0.110232	0.81035	0.98965	no
ERDMAN_0538	-0.383191	0.39075	0.906609	no
ERDMAN_0539	-0.846674	0.7572	0.987517	no
ERDMAN_0540	-0.76359	0.45745	0.940365	no
ERDMAN_0541	0.203455	0.5555	0.962834	no
ERDMAN_0542	0.330261	0.2531	0.800833	no
ERDMAN_0543	-0.0838759	0.83165	0.9921	no
ERDMAN_0544	-0.308986	0.47765	0.947497	no
ERDMAN_0545	0.491569	0.1158	0.600781	no
ERDMAN_0546	-0.326689	0.29585	0.84095	no
ERDMAN_0547	0.0927961	0.76365	0.987517	no
ERDMAN_0548	-0.319571	0.321	0.859081	no
ERDMAN_0549	-0.780396	0.1971	0.743429	no
ERDMAN_0550	0.457141	0.1161	0.600793	no
ERDMAN_0551	0.178264	0.5921	0.966402	no
ERDMAN_0552	0.516633	0.08115	0.524078	no
ERDMAN_0553	0.299434	0.35445	0.885503	no
ERDMAN_0554	-0.503461	0.09115	0.552697	no
ERDMAN_0556	0.0154911	0.9822	0.997012	no
ERDMAN_0557	-0.0354756	0.9131	0.993589	no
ERDMAN_0558	-0.0800649	0.86525	0.99289	no
ERDMAN_0559	-0.148798	0.6704	0.980607	no
ERDMAN_0560	-0.258081	0.4491	0.937363	no
ERDMAN_0561	0.156799	0.6713	0.980607	no
ERDMAN_0562	0.56674	0.0498	0.434146	no
ERDMAN_0563	0.422974	0.19455	0.739192	no
ERDMAN_0564	-0.170146	0.81285	0.989669	no
ERDMAN_0565	0.432619	0.83685	0.992338	no
ERDMAN_0566	0.429381	0.16535	0.699181	no
ERDMAN_0567	0.201375	0.52575	0.958016	no
ERDMAN_0568	0.364401	0.2768	0.824578	no
ERDMAN_0570	0.530593	0.09195	0.555625	no
ERDMAN_0571	-0.176624	0.8143	0.989809	no
ERDMAN_0572	0.227446	0.84325	0.99289	no
ERDMAN_0573	0.410302	0.2639	0.811057	no
ERDMAN_0574	-0.248033	0.7135	0.987159	no
ERDMAN_0575	-0.287859	0.35215	0.884302	no
ERDMAN_0576	-0.133419	0.8762	0.99289	no
ERDMAN_0577	0.509125	0.5663	0.964125	no
ERDMAN_0578	-0.0168685	0.9796	0.997012	no
ERDMAN_0579	-0.172459	0.712	0.986939	no
ERDMAN_0580	0.0175159	0.9732	0.997012	no
ERDMAN_0581	-0.343111	0.2394	0.787315	no
ERDMAN_0582	-0.124898	0.95185	0.995591	no
ERDMAN_0583	-0.958674	0.01565	0.234537	no
ERDMAN_0585	-1.61185	5e-05	0.00378406	yes
ERDMAN_0586	-0.326029	0.3066	0.848208	no
ERDMAN_0587	0.32109	0.34975	0.884103	no
ERDMAN_0588	-0.485872	0.1326	0.640724	no
ERDMAN_0589	-0.383766	0.1928	0.736771	no
ERDMAN_0590	0.169468	0.54315	0.960591	no
ERDMAN_0591	-0.0439321	0.8873	0.993589	no
ERDMAN_0592	0.0790249	0.9057	0.993589	no
ERDMAN_0593	0.59938	0.0468	0.423227	no
ERDMAN_0594	0.327332	0.288	0.833851	no
ERDMAN_0595	0.343945	0.26255	0.809836	no
ERDMAN_0596	-0.252278	0.9033	0.993589	no
ERDMAN_0597	0.347283	0.3419	0.877261	no
ERDMAN_0598	0.0912066	0.77815	0.987517	no
ERDMAN_0599	-0.419314	0.16735	0.701158	no
ERDMAN_0600	0.0984017	0.7455	0.987517	no
ERDMAN_0601	-0.102948	0.7805	0.987517	no
ERDMAN_0602	-0.535903	0.4502	0.93774	no
ERDMAN_0604	-0.156825	0.6207	0.974652	no
ERDMAN_0605	-0.158185	0.686	0.982133	no
ERDMAN_0606	-0.761076	0.259	0.805973	no
ERDMAN_0607	0.367125	0.56385	0.962933	no
ERDMAN_0608	-0.230073	0.4505	0.937787	no
ERDMAN_0609	0.159406	0.88795	0.993589	no
ERDMAN_0610	0.146764	0.6267	0.976775	no
ERDMAN_0611	-0.185861	0.5162	0.958016	no
ERDMAN_0612	0.403746	0.19015	0.735437	no
ERDMAN_0613	-0.0930241	0.76965	0.987517	no
ERDMAN_0614	-0.00793813	0.9807	0.997012	no
ERDMAN_0615	-0.0559262	0.8448	0.99289	no
ERDMAN_0616	0.513287	0.08795	0.545898	no
ERDMAN_0617	0.0441365	0.88635	0.993589	no
ERDMAN_0618	-0.0129521	0.96765	0.996369	no
ERDMAN_0619	-0.140455	0.66235	0.980607	no
ERDMAN_0621	0.115741	0.7044	0.985663	no
ERDMAN_0622	-0.358427	0.2559	0.80402	no
ERDMAN_0623	-1.49593	5e-05	0.00378406	yes
ERDMAN_0624	-2.56047	0.0003	0.0162174	yes
ERDMAN_0625	-2.09116	5e-05	0.00378406	yes
ERDMAN_0626	-1.62952	0.52775	0.958206	no
ERDMAN_0627	-3.31917	5e-05	0.00378406	yes
ERDMAN_0628	-1.63877	0.03425	0.361896	no
ERDMAN_0629	-2.46903	5e-05	0.00378406	yes
ERDMAN_0630	-2.9931	5e-05	0.00378406	yes
ERDMAN_0631	1.26695	0.0007	0.0309354	yes
ERDMAN_0632	0.0199172	0.94315	0.993799	no
ERDMAN_0633	-0.534494	0.0746	0.506407	no
ERDMAN_0634	-0.454348	0.7259	0.987517	no
ERDMAN_0635	-0.183262	0.53305	0.958944	no
ERDMAN_0636	-0.0824159	0.77725	0.987517	no
ERDMAN_0637	-1.45236	0.6428	0.9794	no
ERDMAN_0638	0.317477	0.2675	0.813089	no
ERDMAN_0639	-0.766819	0.11205	0.591978	no
ERDMAN_0640	0.695212	0.08325	0.530286	no
ERDMAN_0641	0.0957372	0.75715	0.987517	no
ERDMAN_0642	0.24346	0.44725	0.937363	no
ERDMAN_0643	-0.229188	0.4776	0.947497	no
ERDMAN_0644	-0.624856	0.26795	0.813388	no
ERDMAN_0645	-0.745223	0.09975	0.570739	no
ERDMAN_0646	-0.403657	0.34685	0.880689	no
ERDMAN_0647	-0.047084	0.94285	0.993799	no
ERDMAN_0648	0.209195	0.6709	0.980607	no
ERDMAN_0650	-0.465216	0.5204	0.958016	no
ERDMAN_0651	0.000525874	0.9858	0.99712	no
ERDMAN_0652	0.170529	0.6327	0.977443	no
ERDMAN_0653	-0.218653	0.5102	0.958016	no
ERDMAN_0654	1.16546	0.04225	0.399852	no
ERDMAN_0655	1.5279	0.06705	0.487482	no
ERDMAN_0656	0.221172	0.45435	0.940272	no
ERDMAN_0657	0.696009	0.7356	0.987517	no
ERDMAN_0658	1.58779	5e-05	0.00378406	yes
ERDMAN_0659	-0.286868	0.40845	0.91767	no
ERDMAN_0660	-0.515947	0.32205	0.859744	no
ERDMAN_0661	0.0854877	0.9347	0.993799	no
ERDMAN_0662	0.0483446	0.9187	0.993589	no
ERDMAN_0663	-0.946292	0.42485	0.925093	no
ERDMAN_0664	0.0415007	0.8925	0.993589	no
ERDMAN_0665	0.338821	0.2858	0.831912	no
ERDMAN_0666	0.64637	0.0504	0.436236	no
ERDMAN_0667	0.66342	0.6311	0.977439	no
ERDMAN_0668	-0.569084	0.19405	0.737987	no
ERDMAN_0669	0.503073	0.26415	0.811086	no
ERDMAN_0670	1.58851	0.04995	0.434203	no
ERDMAN_0671	-0.728993	0.5173	0.958016	no
ERDMAN_0672	0.117961	0.71185	0.986939	no
ERDMAN_0673	-0.9406	0.01705	0.244909	no
ERDMAN_0674	0.58919	0.17215	0.711832	no
ERDMAN_0675	-0.64788	0.05695	0.456391	no
ERDMAN_0677	0.155939	0.79945	0.989323	no
ERDMAN_0678	0.0330958	0.94365	0.993799	no
ERDMAN_0679	0.529857	0.2946	0.83996	no
ERDMAN_0680	0.363129	0.37285	0.897583	no
ERDMAN_0681	-0.0194295	0.95505	0.996118	no
ERDMAN_0682	-0.120952	0.9127	0.993589	no
ERDMAN_0683	-1.62716	0.08615	0.539674	no
ERDMAN_0685	-0.807309	0.0191	0.260746	no
ERDMAN_0686	-0.67796	0.0662	0.486035	no
ERDMAN_0687	-0.860757	0.03985	0.389636	no
ERDMAN_0688	0.850921	0.1083	0.585187	no
ERDMAN_0689	-0.842994	0.0077	0.154626	no
ERDMAN_0690	0.0600944	0.9123	0.993589	no
ERDMAN_0691	0.233363	0.5632	0.962859	no
ERDMAN_0692	-0.450982	0.13465	0.644712	no
ERDMAN_0693	-0.603357	0.3434	0.878376	no
ERDMAN_0694	-0.695629	0.1149	0.598679	no
ERDMAN_0695	-0.40533	0.42	0.921614	no
ERDMAN_0696	-0.0327053	0.9099	0.993589	no
ERDMAN_0697	0.292712	0.3439	0.878611	no
ERDMAN_0698	-0.114643	0.70425	0.985663	no
ERDMAN_0699	0.149051	0.79555	0.988968	no
ERDMAN_0702	0.914641	0.1455	0.668012	no
ERDMAN_0703	0.880723	0.10955	0.587745	no
ERDMAN_0704	0.0775398	0.82895	0.9921	no
ERDMAN_0705	0.681525	0.0241	0.296585	no
ERDMAN_0707	0.14319	0.63965	0.97857	no
ERDMAN_0708	0.293821	0.3379	0.873347	no
ERDMAN_0709	0.612128	0.03325	0.354956	no
ERDMAN_0710	0.449923	0.22215	0.773167	no
ERDMAN_0711	0.498674	0.099	0.570038	no
ERDMAN_0712	-0.0267904	0.92885	0.993799	no
ERDMAN_0713	-0.246776	0.4075	0.91767	no
ERDMAN_0714	-0.59382	0.0719	0.498076	no
ERDMAN_0715	0.174055	0.5599	0.962859	no
ERDMAN_0716	-0.215454	0.4418	0.934066	no
ERDMAN_0717	-0.976542	0.00215	0.0699848	no
ERDMAN_0718	-1.78124	0.38075	0.902021	no
ERDMAN_0719	-0.597683	0.6032	0.969363	no
ERDMAN_0721	0.147553	0.61615	0.972492	no
ERDMAN_0722	0.106385	0.8243	0.99107	no
ERDMAN_0723	0.581568	0.25845	0.805973	no
ERDMAN_0724	-0.43074	0.575	0.965737	no
ERDMAN_0725	0.509721	0.1774	0.717683	no
ERDMAN_0726	1.7855	0.01725	0.247196	no
ERDMAN_0728	-2.81166	0.2424	0.790326	no
ERDMAN_0729	0.585507	0.1345	0.644712	no
ERDMAN_0730	0.5211	0.1256	0.623003	no
ERDMAN_0731	-1.00806	0.004	0.105755	no
ERDMAN_0732	-0.227387	0.67725	0.980607	no
ERDMAN_0733	0.137796	0.63235	0.977443	no
ERDMAN_0734	0.166479	0.7898	0.988954	no
ERDMAN_0736	0.322129	0.69605	0.984298	no
ERDMAN_0737	0.24431	0.7712	0.987517	no
ERDMAN_0740	0.149959	0.611	0.972059	no
ERDMAN_0741	0.121534	0.67095	0.980607	no
ERDMAN_0742	0.0580693	0.85345	0.99289	no
ERDMAN_0743	-0.0121834	0.96845	0.996369	no
ERDMAN_0744	-0.260306	0.38365	0.902903	no
ERDMAN_0745	-0.0947424	0.83985	0.992557	no
ERDMAN_0746	-0.343169	0.4172	0.920028	no
ERDMAN_0747	-0.0774403	0.7847	0.988214	no
ERDMAN_0748	-0.00730951	0.9812	0.997012	no
ERDMAN_0749	0.116957	0.74465	0.987517	no
ERDMAN_0750	0.112237	0.7456	0.987517	no
ERDMAN_0751	0.20733	0.53345	0.958944	no
ERDMAN_0752	0.279431	0.3731	0.898006	no
ERDMAN_0753	1.64047	0.00565	0.131065	no
ERDMAN_0754	-0.200949	0.6021	0.96909	no
ERDMAN_0755	0.114648	0.78745	0.988954	no
ERDMAN_0756	0.30005	0.53555	0.9596	no
ERDMAN_0757	0.267147	0.3703	0.896255	no
ERDMAN_0758	0.000363595	0.99445	0.998471	no
ERDMAN_0759	0.139901	0.65205	0.980088	no
ERDMAN_0760	0.287517	0.8737	0.99289	no
ERDMAN_0761	0.759816	0.0332	0.354956	no
ERDMAN_0762	0.0592924	0.93635	0.993799	no
ERDMAN_0763	-0.00300332	0.98125	0.997012	no
ERDMAN_0764	-0.0473525	0.95805	0.996118	no
ERDMAN_0765	0.0705156	0.82435	0.99107	no
ERDMAN_0766	0.254556	0.38055	0.902021	no
ERDMAN_0767	-0.415114	0.17075	0.709709	no
ERDMAN_0768	-0.604476	0.0612	0.47232	no
ERDMAN_0769	-0.546493	0.0828	0.528532	no
ERDMAN_0770	0.391122	0.3806	0.902021	no
ERDMAN_0771	-0.0132822	0.938	0.993799	no
ERDMAN_0772	0.231307	0.4245	0.925008	no
ERDMAN_0773	0.53492	0.4442	0.935447	no
ERDMAN_0774	0.184908	0.78815	0.988954	no
ERDMAN_0775	0.292286	0.8091	0.98965	no
ERDMAN_0776	0.122753	0.73885	0.987517	no
ERDMAN_0777	0.402342	0.64425	0.979473	no
ERDMAN_0778	0.272306	0.72945	0.987517	no
ERDMAN_0779	0.40222	0.5435	0.960591	no
ERDMAN_0780	0.145064	0.6724	0.980607	no
ERDMAN_0781	0.306607	0.62155	0.974652	no
ERDMAN_0782	0.432099	0.13655	0.649699	no
ERDMAN_0783	0.287967	0.31455	0.853843	no
ERDMAN_0784	0.202794	0.53945	0.960591	no
ERDMAN_0785	1.56494	0.5132	0.958016	no
ERDMAN_0786	-0.0925761	0.76295	0.987517	no
ERDMAN_0787	0.435457	0.1504	0.677275	no
ERDMAN_0788	0.508369	0.45935	0.941003	no
ERDMAN_0789	-0.0223307	0.94985	0.995289	no
ERDMAN_0790	-0.303033	0.48875	0.948982	no
ERDMAN_0791	0.117351	0.6864	0.982133	no
ERDMAN_0792	0.0701389	0.80565	0.98965	no
ERDMAN_0793	-0.35689	0.2268	0.777531	no
ERDMAN_0794	-0.391815	0.20755	0.757634	no
ERDMAN_0795	0.0721001	0.5647	0.963177	no
ERDMAN_0796	-0.33482	0.2874	0.833563	no
ERDMAN_0797	-0.0351177	0.9235	0.993589	no
ERDMAN_0798	0.624319	0.06045	0.468923	no
ERDMAN_0799	0.509928	0.08945	0.548211	no
ERDMAN_0800	-0.554367	0.2498	0.797694	no
ERDMAN_0801	-0.242696	0.61425	0.972059	no
ERDMAN_0802	-0.627808	0.0528	0.444305	no
ERDMAN_0803	0.0876844	0.7626	0.987517	no
ERDMAN_0804	0.0370521	0.9059	0.993589	no
ERDMAN_0805	0.0451221	0.89995	0.993589	no
ERDMAN_0806	0.0646583	0.90935	0.993589	no
ERDMAN_0807	-0.632519	0.02955	0.3341	no
ERDMAN_0808	0.183578	0.6329	0.977443	no
ERDMAN_0809	-0.288751	0.4152	0.920028	no
ERDMAN_0810	-0.702342	0.58385	0.96579	no
ERDMAN_0811	-0.0718212	0.86145	0.99289	no
ERDMAN_0813	-1.19855	5e-05	0.00378406	yes
ERDMAN_0814	0.144559	0.7335	0.987517	no
ERDMAN_0815	0.399055	0.20555	0.754885	no
ERDMAN_0816	0.478742	0.1397	0.658651	no
ERDMAN_0817	-0.149533	0.68685	0.982133	no
ERDMAN_0818	0.48787	0.1778	0.717787	no
ERDMAN_0819	-0.0249934	0.942	0.993799	no
ERDMAN_0822	-0.985231	0.00405	0.106612	no
ERDMAN_0824	-2.2271	0.01635	0.238974	no
ERDMAN_0825	-0.681132	0.05455	0.451653	no
ERDMAN_0827	-0.162193	0.6218	0.974652	no
ERDMAN_0828	1.01409	0.00675	0.142645	no
ERDMAN_0830	-0.17565	0.63115	0.977439	no
ERDMAN_0831	-1.07009	0.00095	0.0398047	yes
ERDMAN_0832	-1.97761	5e-05	0.00378406	yes
ERDMAN_0833	-2.30223	5e-05	0.00378406	yes
ERDMAN_0834	-1.20274	0.0013	0.0498155	yes
ERDMAN_0835	0.218673	0.49495	0.951764	no
ERDMAN_0836	-0.72078	0.1578	0.688021	no
ERDMAN_0838	-0.46122	0.11375	0.595761	no
ERDMAN_0839	-0.143012	0.6127	0.972059	no
ERDMAN_0840	-0.287809	0.4004	0.912219	no
ERDMAN_0841	0.610259	0.3191	0.856994	no
ERDMAN_0842	-0.298537	0.34105	0.876252	no
ERDMAN_0843	-0.37553	0.2345	0.783062	no
ERDMAN_0844	-0.60094	0.1076	0.583759	no
ERDMAN_0845	-1.39093	0.05845	0.461784	no
ERDMAN_0846	-0.357219	0.4651	0.941137	no
ERDMAN_0847	-0.108279	0.87905	0.99334	no
ERDMAN_0848	0.416883	0.50495	0.955924	no
ERDMAN_0849	0.150093	0.8195	0.990276	no
ERDMAN_0850	-0.483573	0.1363	0.648764	no
ERDMAN_0851	-0.154634	0.6512	0.980088	no
ERDMAN_0852	-0.271768	0.53145	0.958944	no
ERDMAN_0853	-0.701954	0.2206	0.772019	no
ERDMAN_0854	-0.147741	0.7616	0.987517	no
ERDMAN_0855	-0.307209	0.4179	0.920117	no
ERDMAN_0856	-0.0304498	0.9215	0.993589	no
ERDMAN_0857	0.574478	0.17335	0.713493	no
ERDMAN_0858	0.289438	0.597	0.967606	no
ERDMAN_0859	0.0602876	0.88525	0.993589	no
ERDMAN_0860	-0.188315	0.6875	0.982133	no
ERDMAN_0861	-0.109869	0.9414	0.993799	no
ERDMAN_0862	0.0156326	0.983	0.997012	no
ERDMAN_0863	-0.017847	0.95255	0.995687	no
ERDMAN_0864	-0.45464	0.801	0.989323	no
ERDMAN_0865	-0.327116	0.76945	0.987517	no
ERDMAN_0866	-0.00469312	0.98765	0.99731	no
ERDMAN_0867	0.260449	0.4304	0.927603	no
ERDMAN_0868	-0.177155	0.56825	0.964604	no
ERDMAN_0869	0.633494	0.5056	0.955999	no
ERDMAN_0870	-0.12786	0.6875	0.982133	no
ERDMAN_0871	0.318309	0.75225	0.987517	no
ERDMAN_0872	0.166482	0.6167	0.972932	no
ERDMAN_0873	0.58928	0.1304	0.635674	no
ERDMAN_0875	0.128784	0.86	0.99289	no
ERDMAN_0876	-0.00182598	0.99775	0.998495	no
ERDMAN_0877	0.00512417	0.99255	0.998324	no
ERDMAN_0878	0.912792	0.21885	0.770141	no
ERDMAN_0879	0.216867	0.4766	0.946854	no
ERDMAN_0882	1.47692	0.5286	0.958206	no
ERDMAN_0883	0.216815	0.65995	0.980607	no
ERDMAN_0884	0.111195	0.77745	0.987517	no
ERDMAN_0885	-0.136009	0.6647	0.980607	no
ERDMAN_0886	-0.401577	0.3904	0.906609	no
ERDMAN_0887	0.417667	0.3608	0.891436	no
ERDMAN_0888	-0.376193	0.22115	0.77235	no
ERDMAN_0889	-0.233716	0.8548	0.99289	no
ERDMAN_0890	0.515848	0.10305	0.575303	no
ERDMAN_0891	-0.0908208	0.78235	0.988214	no
ERDMAN_0892	-0.107523	0.7234	0.987517	no
ERDMAN_0893	0.20864	0.46625	0.941318	no
ERDMAN_0894	-0.296086	0.68315	0.982133	no
ERDMAN_0895	-0.17684	0.5433	0.960591	no
ERDMAN_0896	0.219244	0.49145	0.950772	no
ERDMAN_0897	0.0721506	0.8137	0.989809	no
ERDMAN_0898	1.09252	0.0034	0.0942119	no
ERDMAN_0899	0.0983172	0.87655	0.99289	no
ERDMAN_0900	0.391808	0.3197	0.857419	no
ERDMAN_0901	0.34042	0.41095	0.917721	no
ERDMAN_0902	0.331608	0.48575	0.948161	no
ERDMAN_0903	0.640912	0.0421	0.399208	no
ERDMAN_0904	-0.272416	0.3627	0.891944	no
ERDMAN_0905	0.165594	0.56045	0.962859	no
ERDMAN_0906	0.380679	0.20175	0.748465	no
ERDMAN_0907	0.387029	0.36875	0.895018	no
ERDMAN_0908	0.480926	0.23405	0.783062	no
ERDMAN_0909	-0.619596	0.04765	0.427087	no
ERDMAN_0910	-0.325235	0.36895	0.895018	no
ERDMAN_0911	-0.387117	0.5606	0.962859	no
ERDMAN_0912	1.24008	0.2886	0.833938	no
ERDMAN_0913	0.54014	0.09935	0.570739	no
ERDMAN_0914	1.01528	0.001	0.0414692	yes
ERDMAN_0919	-0.0613708	0.88175	0.993589	no
ERDMAN_0920	-0.576783	0.4926	0.95127	no
ERDMAN_0921	-0.89602	0.117	0.603644	no
ERDMAN_0922	-1.25457	0.00015	0.00922005	yes
ERDMAN_0923	-0.52188	0.1014	0.572425	no
ERDMAN_0925	0.226535	0.5026	0.95465	no
ERDMAN_0926	0.0305913	0.9544	0.996118	no
ERDMAN_0927	0.0644333	0.90245	0.993589	no
ERDMAN_0929	0.785321	0.03435	0.362637	no
ERDMAN_0930	1.1249	0.00075	0.0327861	yes
ERDMAN_0931	1.07168	0.0024	0.0754847	no
ERDMAN_0932	2.70577	0.06305	0.478067	no
ERDMAN_0933	0.197256	0.6768	0.980607	no
ERDMAN_0934	0.123313	0.81235	0.989669	no
ERDMAN_0935	-0.261451	0.38135	0.902084	no
ERDMAN_0936	0.315815	0.3264	0.863342	no
ERDMAN_0938	-0.208452	0.5232	0.958016	no
ERDMAN_0939	-0.816443	0.0118	0.198729	no
ERDMAN_0940	-0.702882	0.1788	0.720016	no
ERDMAN_0941	-0.60347	0.5399	0.960591	no
ERDMAN_0942	-0.0936204	0.943	0.993799	no
ERDMAN_0943	-0.166542	0.81465	0.989809	no
ERDMAN_0944	-0.130162	0.6807	0.982133	no
ERDMAN_0945	-0.0125621	0.96775	0.996369	no
ERDMAN_0946	-0.335436	0.29365	0.838832	no
ERDMAN_0947	-0.793524	0.0139	0.218244	no
ERDMAN_0948	0.713601	0.04195	0.398572	no
ERDMAN_0949	-0.13304	0.80385	0.989539	no
ERDMAN_0950	-0.355615	0.3528	0.884302	no
ERDMAN_0951	-0.46025	0.2162	0.767282	no
ERDMAN_0952	-0.672162	0.1234	0.618481	no
ERDMAN_0953	0.142667	0.62165	0.974652	no
ERDMAN_0954	-0.0636289	0.8266	0.992006	no
ERDMAN_0955	0.0840959	0.7965	0.989005	no
ERDMAN_0956	0.993154	0.00235	0.074298	no
ERDMAN_0957	-0.0982767	0.7918	0.988954	no
ERDMAN_0958	0.136809	0.8018	0.989323	no
ERDMAN_0959	-0.194651	0.51155	0.958016	no
ERDMAN_0960	-0.204213	0.52065	0.958016	no
ERDMAN_0961	-0.173506	0.5923	0.96642	no
ERDMAN_0962	0.351097	0.60525	0.970177	no
ERDMAN_0963	0.50491	0.10285	0.574451	no
ERDMAN_0964	-0.213733	0.4654	0.941137	no
ERDMAN_0966	-0.309722	0.32	0.857654	no
ERDMAN_0967	-0.0695519	0.82155	0.990369	no
ERDMAN_0968	0.189439	0.84655	0.99289	no
ERDMAN_0969	-0.155313	0.6156	0.972492	no
ERDMAN_0970	-0.12968	0.6869	0.982133	no
ERDMAN_0971	0.756734	0.3047	0.848073	no
ERDMAN_0972	0.161665	0.61235	0.972059	no
ERDMAN_0973	0.309669	0.87165	0.99289	no
ERDMAN_0974	-0.10119	0.9335	0.993799	no
ERDMAN_0975	0.492947	0.76345	0.987517	no
ERDMAN_0976	0.587142	0.06795	0.489183	no
ERDMAN_0977	-0.22005	0.4418	0.934066	no
ERDMAN_0978	-0.516527	0.0802	0.522119	no
ERDMAN_0979	-0.918873	0.0018	0.0617456	no
ERDMAN_0980	0.657244	0.70585	0.985715	no
ERDMAN_0983	0.364888	0.22565	0.777304	no
ERDMAN_0984	-0.39399	0.18095	0.723782	no
ERDMAN_0985	-0.0779331	0.7963	0.989005	no
ERDMAN_0986	1.21763	0.00735	0.150594	no
ERDMAN_0987	-0.546893	0.17385	0.713573	no
ERDMAN_0988	-0.139824	0.8295	0.9921	no
ERDMAN_0989	0.612088	0.10055	0.571088	no
ERDMAN_0990	-0.335598	0.33305	0.869814	no
ERDMAN_0991	0.155646	0.6583	0.980607	no
ERDMAN_0992	0.195202	0.51075	0.958016	no
ERDMAN_0993	0.180711	0.5599	0.962859	no
ERDMAN_0994	-0.0702247	0.82905	0.9921	no
ERDMAN_0995	1.0288	0.6422	0.9794	no
ERDMAN_0996	-0.325283	0.30745	0.848208	no
ERDMAN_0997	0.0362702	0.8973	0.993589	no
ERDMAN_0998	0.121879	0.6788	0.981733	no
ERDMAN_0999	-0.0433404	0.8883	0.993589	no
ERDMAN_1000	0.154157	0.5883	0.96579	no
ERDMAN_1001	-0.290736	0.32745	0.864062	no
ERDMAN_1002	-0.239252	0.5642	0.963003	no
ERDMAN_1003	-0.0226864	0.95565	0.996118	no
ERDMAN_1004	-0.582113	0.72465	0.987517	no
ERDMAN_1005	-0.680596	0.29575	0.84095	no
ERDMAN_1006	-0.403733	0.19395	0.737839	no
ERDMAN_1007	0.236821	0.4439	0.935303	no
ERDMAN_1008	0.479025	0.195	0.740163	no
ERDMAN_1009	-0.0279029	0.97115	0.996548	no
ERDMAN_1010	0.0824787	0.77595	0.987517	no
ERDMAN_1011	-0.209546	0.4643	0.941137	no
ERDMAN_1012	-0.233982	0.4928	0.95127	no
ERDMAN_1015	-0.0206194	0.9465	0.994758	no
ERDMAN_1016	0.446418	0.8333	0.9921	no
ERDMAN_1017	-0.673947	0.5304	0.958944	no
ERDMAN_1018	0.477064	0.1467	0.670793	no
ERDMAN_1019	-0.420982	0.83015	0.9921	no
ERDMAN_1021	0.048416	0.87555	0.99289	no
ERDMAN_1022	0.287978	0.9	0.993589	no
ERDMAN_1023	-0.266842	0.41755	0.920117	no
ERDMAN_1024	0.226296	0.4492	0.937363	no
ERDMAN_1025	0.0319698	0.918	0.993589	no
ERDMAN_1026	-0.217171	0.4795	0.948134	no
ERDMAN_1027	-0.165311	0.6026	0.96909	no
ERDMAN_1028	-0.304143	0.33935	0.874811	no
ERDMAN_1029	0.354425	0.2524	0.80071	no
ERDMAN_1030	-0.268803	0.7407	0.987517	no
ERDMAN_1031	0.924691	0.0405	0.39108	no
ERDMAN_1032	0.195775	0.65465	0.980423	no
ERDMAN_1033	0.109357	0.7621	0.987517	no
ERDMAN_1034	0.228216	0.45515	0.940353	no
ERDMAN_1035	0.0455414	0.8806	0.993351	no
ERDMAN_1036	-0.0785194	0.78495	0.988214	no
ERDMAN_1037	0.135226	0.74025	0.987517	no
ERDMAN_1038	0.342292	0.4219	0.922939	no
ERDMAN_1039	0.200941	0.66465	0.980607	no
ERDMAN_1040	-0.084073	0.86835	0.99289	no
ERDMAN_1041	0.444888	0.16385	0.697875	no
ERDMAN_1042	0.632773	0.0556	0.451653	no
ERDMAN_1044	-0.325618	0.4557	0.940365	no
ERDMAN_1045	-0.126832	0.7757	0.987517	no
ERDMAN_1046	0.219633	0.48795	0.948561	no
ERDMAN_1047	-0.125976	0.6668	0.980607	no
ERDMAN_1049	0.848197	0.27545	0.823765	no
ERDMAN_1050	0.570325	0.1128	0.593094	no
ERDMAN_1051	-0.161383	0.57625	0.965737	no
ERDMAN_1052	-0.719579	0.0193	0.262294	no
ERDMAN_1053	-0.499778	0.1061	0.580348	no
ERDMAN_1054	-0.249625	0.38165	0.902096	no
ERDMAN_1055	-0.174785	0.6074	0.970702	no
ERDMAN_1056	-0.655083	0.0598	0.465971	no
ERDMAN_1057	-0.356058	0.2245	0.776214	no
ERDMAN_1058	0.288011	0.76625	0.987517	no
ERDMAN_1059	-0.350426	0.25435	0.801386	no
ERDMAN_1060	0.0185146	0.95045	0.995482	no
ERDMAN_1061	-0.477309	0.10845	0.585214	no
ERDMAN_1062	-0.120322	0.8572	0.99289	no
ERDMAN_1063	0.228384	0.54225	0.960591	no
ERDMAN_1064	-0.583577	0.1039	0.577386	no
ERDMAN_1065	1.08958	0.04265	0.402219	no
ERDMAN_1067	0.966668	0.0298	0.334561	no
ERDMAN_1071	0.454627	0.31345	0.85384	no
ERDMAN_1072	-0.302221	0.4124	0.91808	no
ERDMAN_1073	-0.646491	0.0407	0.392386	no
ERDMAN_1074	-0.541018	0.1444	0.665857	no
ERDMAN_1075	-0.582525	0.64785	0.979727	no
ERDMAN_1076	-0.983711	0.00635	0.138794	no
ERDMAN_1077	0.0223181	0.98025	0.997012	no
ERDMAN_1078	-0.576749	0.53085	0.958944	no
ERDMAN_1079	-0.22087	0.7324	0.987517	no
ERDMAN_1080	-0.334789	0.56575	0.964103	no
ERDMAN_1081	-0.198387	0.82775	0.992006	no
ERDMAN_1082	-0.543081	0.70935	0.986394	no
ERDMAN_1083	-0.385771	0.69855	0.98486	no
ERDMAN_1084	-0.515937	0.1846	0.729782	no
ERDMAN_1085	-0.195867	0.7705	0.987517	no
ERDMAN_1086	-0.253425	0.57735	0.96579	no
ERDMAN_1088	-0.935551	0.0848	0.535093	no
ERDMAN_1089	0.299602	0.30685	0.848208	no
ERDMAN_1091	0.91286	0.0022	0.0710395	no
ERDMAN_1092	0.138572	0.6227	0.974652	no
ERDMAN_1093	0.509258	0.29235	0.8365	no
ERDMAN_1094	-0.00142589	0.99775	0.998495	no
ERDMAN_1095	0.15653	0.61165	0.972059	no
ERDMAN_1096	-0.410014	0.4662	0.941318	no
ERDMAN_1097	-0.401627	0.27865	0.824578	no
ERDMAN_1098	-0.712144	0.0995	0.570739	no
ERDMAN_1099	-0.404664	0.2129	0.763386	no
ERDMAN_1100	-0.0397884	0.8938	0.993589	no
ERDMAN_1101	-0.362803	0.29385	0.839007	no
ERDMAN_1102	0.30021	0.44235	0.934066	no
ERDMAN_1103	-0.422185	0.53545	0.9596	no
ERDMAN_1104	0.0914021	0.77675	0.987517	no
ERDMAN_1105	-0.196085	0.49405	0.951764	no
ERDMAN_1106	0.47411	0.14055	0.659299	no
ERDMAN_1107	-0.0259776	0.9332	0.993799	no
ERDMAN_1109	0.396304	0.32095	0.859081	no
ERDMAN_1110	0.961098	0.00475	0.118838	no
ERDMAN_1111	0.223546	0.477	0.946983	no
ERDMAN_1112	0.0486349	0.8767	0.99289	no
ERDMAN_1113	0.194653	0.5432	0.960591	no
ERDMAN_1114	-0.280511	0.35595	0.888043	no
ERDMAN_1115	-0.526283	0.0788	0.517271	no
ERDMAN_1116	-0.242133	0.4684	0.942369	no
ERDMAN_1117	-1.18903	5e-05	0.00378406	yes
ERDMAN_1118	-0.263674	0.3897	0.906199	no
ERDMAN_1119	-0.141785	0.63855	0.978388	no
ERDMAN_1120	-0.0373461	0.8967	0.993589	no
ERDMAN_1121	-0.472154	0.1693	0.706915	no
ERDMAN_1122	-0.274175	0.48385	0.948134	no
ERDMAN_1123	-0.116825	0.8701	0.99289	no
ERDMAN_1124	-0.393387	0.1806	0.723782	no
ERDMAN_1125	-0.731405	0.0235	0.294882	no
ERDMAN_1126	0.252703	0.5215	0.958016	no
ERDMAN_1127	0.114205	0.8893	0.993589	no
ERDMAN_1128	0.828377	0.00605	0.135415	no
ERDMAN_1129	0.287865	0.38955	0.906198	no
ERDMAN_1130	1.4204	0.0389	0.385151	no
ERDMAN_1131	0.289854	0.31245	0.85384	no
ERDMAN_1132	-0.0402145	0.891	0.993589	no
ERDMAN_1135	0.0647859	0.83545	0.992338	no
ERDMAN_1136	-0.379779	0.2367	0.784088	no
ERDMAN_1137	-0.223704	0.75275	0.987517	no
ERDMAN_1138	0.177445	0.5865	0.96579	no
ERDMAN_1139	0.00901195	0.9744	0.997012	no
ERDMAN_1140	0.220178	0.70565	0.985663	no
ERDMAN_1141	0.453256	0.3964	0.909724	no
ERDMAN_1142	-0.238752	0.59455	0.967272	no
ERDMAN_1144	-0.278138	0.77015	0.987517	no
ERDMAN_1145	-0.109504	0.73525	0.987517	no
ERDMAN_1147	0.141188	0.65725	0.980607	no
ERDMAN_1148	-0.263207	0.4495	0.937363	no
ERDMAN_1149	-0.0637095	0.9412	0.993799	no
ERDMAN_1150	0.240343	0.44705	0.937363	no
ERDMAN_1151	0.351073	0.2835	0.829003	no
ERDMAN_1152	-0.0355307	0.96225	0.996369	no
ERDMAN_1153	-0.123944	0.7956	0.988968	no
ERDMAN_1154	-0.0544845	0.9235	0.993589	no
ERDMAN_1155	-0.232333	0.586	0.96579	no
ERDMAN_1156	0.13479	0.78045	0.987517	no
ERDMAN_1157	0.0493748	0.888	0.993589	no
ERDMAN_1158	-0.242256	0.49575	0.951764	no
ERDMAN_1161	-0.399899	0.6638	0.980607	no
ERDMAN_1162	1.66791	0.00915	0.17072	no
ERDMAN_1163	2.05427	0.00055	0.0263239	yes
ERDMAN_1164	1.08511	0.001	0.0414692	yes
ERDMAN_1165	2.73759	0.0015	0.0552082	no
ERDMAN_1167	-0.20446	0.6785	0.981713	no
ERDMAN_1168	0.286049	0.42345	0.92366	no
ERDMAN_1170	-0.294244	0.42895	0.927603	no
ERDMAN_1171	-0.348042	0.40015	0.912219	no
ERDMAN_1172	-0.230899	0.6963	0.984298	no
ERDMAN_1173	0.467535	0.56135	0.962859	no
ERDMAN_1175	0.688805	0.21335	0.763386	no
ERDMAN_1177	0.247234	0.46895	0.942369	no
ERDMAN_1178	-1.57034	0.4452	0.936498	no
ERDMAN_1179	1.39393	5e-05	0.00378406	yes
ERDMAN_1180	-0.757903	0.02505	0.302122	no
ERDMAN_1181	-0.20998	0.50425	0.955495	no
ERDMAN_1182	-0.261715	0.4163	0.920028	no
ERDMAN_1183	0.339344	0.46335	0.941137	no
ERDMAN_1184	-0.069812	0.86755	0.99289	no
ERDMAN_1185	-0.570768	0.0627	0.476607	no
ERDMAN_1186	0.178903	0.6742	0.980607	no
ERDMAN_1187	0.479821	0.21065	0.761602	no
ERDMAN_1188	-0.445336	0.46175	0.941137	no
ERDMAN_1189	-1.85277	0.07715	0.511896	no
ERDMAN_1191	-0.148992	0.81015	0.98965	no
ERDMAN_1193	-0.431173	0.3336	0.869814	no
ERDMAN_1194	-0.244936	0.5559	0.962834	no
ERDMAN_1195	-0.588502	0.0567	0.455292	no
ERDMAN_1196	1.33227	0.49945	0.953617	no
ERDMAN_1197	0.328501	0.34105	0.876252	no
ERDMAN_1198	0.677303	0.0232	0.292939	no
ERDMAN_1199	-0.023556	0.93935	0.993799	no
ERDMAN_1200	0.117858	0.7158	0.987517	no
ERDMAN_1201	-0.351898	0.243	0.790566	no
ERDMAN_1202	-0.250218	0.4117	0.917761	no
ERDMAN_1203	-0.339324	0.2737	0.8221	no
ERDMAN_1204	-0.345539	0.2567	0.804094	no
ERDMAN_1205	1.27128	0.00015	0.00922005	yes
ERDMAN_1206	0.214276	0.57885	0.96579	no
ERDMAN_1207	0.335191	0.3071	0.848208	no
ERDMAN_1208	-0.360375	0.64945	0.980088	no
ERDMAN_1209	-0.614661	0.04135	0.395503	no
ERDMAN_1211	0.0861742	0.77885	0.987517	no
ERDMAN_1212	-0.0979831	0.7474	0.987517	no
ERDMAN_1213	0.199338	0.5975	0.967606	no
ERDMAN_1214	-1.19623	0.00105	0.0426659	yes
ERDMAN_1215	-0.583956	0.5176	0.958016	no
ERDMAN_1216	-0.237003	0.66945	0.980607	no
ERDMAN_1219	-1.30661	0.01295	0.209641	no
ERDMAN_1221	-0.248524	0.57515	0.965737	no
ERDMAN_1222	-0.319833	0.4654	0.941137	no
ERDMAN_1224	0.555897	0.07675	0.510921	no
ERDMAN_1225	0.0950815	0.74425	0.987517	no
ERDMAN_1226	1.05015	0.0687	0.491638	no
ERDMAN_1227	0.805801	0.0193	0.262294	no
ERDMAN_1228	0.50262	0.1084	0.585214	no
ERDMAN_1229	0.00293877	0.99565	0.998471	no
ERDMAN_1230	0.0991085	0.79195	0.988954	no
ERDMAN_1231	-0.150996	0.59765	0.967606	no
ERDMAN_1232	-0.0238928	0.938	0.993799	no
ERDMAN_1233	-0.141631	0.6288	0.976775	no
ERDMAN_1234	0.781714	0.1273	0.626099	no
ERDMAN_1235	0.154918	0.73065	0.987517	no
ERDMAN_1236	-0.314933	0.32345	0.860866	no
ERDMAN_1237	1.35214	0.01995	0.267821	no
ERDMAN_1238	0.804676	0.3061	0.848073	no
ERDMAN_1239	0.179965	0.5445	0.960591	no
ERDMAN_1240	-1.35624	0.19425	0.738516	no
ERDMAN_1241	0.305367	0.7226	0.987517	no
ERDMAN_1242	0.0835742	0.8379	0.992338	no
ERDMAN_1243	-0.00201698	0.99475	0.998471	no
ERDMAN_1244	0.153568	0.59815	0.967606	no
ERDMAN_1245	0.232297	0.5156	0.958016	no
ERDMAN_1246	-0.972754	0.6719	0.980607	no
ERDMAN_1247	-0.119183	0.7548	0.987517	no
ERDMAN_1248	0.585764	0.13715	0.651767	no
ERDMAN_1249	-0.852561	0.094	0.559885	no
ERDMAN_1250	-0.183073	0.5517	0.962284	no
ERDMAN_1251	0.121253	0.69765	0.98486	no
ERDMAN_1252	-0.654314	0.11725	0.604419	no
ERDMAN_1253	-0.404157	0.6794	0.981797	no
ERDMAN_1254	1.09419	0.39395	0.908635	no
ERDMAN_1255	0.300469	0.3121	0.85384	no
ERDMAN_1256	0.156268	0.72545	0.987517	no
ERDMAN_1257	-0.260377	0.5638	0.962933	no
ERDMAN_1258	0.704324	0.7702	0.987517	no
ERDMAN_1259	-0.720428	0.0255	0.306019	no
ERDMAN_1260	0.00762352	0.9799	0.997012	no
ERDMAN_1261	0.232989	0.72845	0.987517	no
ERDMAN_1262	0.0126939	0.96865	0.996369	no
ERDMAN_1264	0.649768	0.1051	0.579341	no
ERDMAN_1265	0.872447	0.0154	0.232692	no
ERDMAN_1266	2.06766	5e-05	0.00378406	yes
ERDMAN_1267	1.62592	0.0013	0.0498155	yes
ERDMAN_1268	0.388302	0.1838	0.72876	no
ERDMAN_1269	-0.164299	0.8013	0.989323	no
ERDMAN_1270	-1.00684	0.22725	0.777996	no
ERDMAN_1271	-0.325251	0.3259	0.862396	no
ERDMAN_1273	-0.0231247	0.9721	0.997012	no
ERDMAN_1274	0.82382	0.2376	0.784873	no
ERDMAN_1275	0.0194263	0.9643	0.996369	no
ERDMAN_1276	-0.489052	0.31875	0.856994	no
ERDMAN_1277	0.253636	0.4143	0.919938	no
ERDMAN_1278	0.0568293	0.85955	0.99289	no
ERDMAN_1279	0.287745	0.38535	0.902903	no
ERDMAN_1280	0.337127	0.6191	0.974433	no
ERDMAN_1281	0.297549	0.31885	0.856994	no
ERDMAN_1282	0.450608	0.25145	0.800161	no
ERDMAN_1283	-0.319514	0.55695	0.962859	no
ERDMAN_1284	-0.230867	0.57145	0.964604	no
ERDMAN_1285	0.132411	0.69225	0.982854	no
ERDMAN_1286	0.916152	0.03885	0.384971	no
ERDMAN_1287	0.0712091	0.9322	0.993799	no
ERDMAN_1288	0.354844	0.3192	0.856994	no
ERDMAN_1289	2.05179	0.1894	0.734843	no
ERDMAN_1291	-0.126369	0.69015	0.982525	no
ERDMAN_1292	-0.612682	0.3193	0.856994	no
ERDMAN_1293	0.439153	0.5841	0.96579	no
ERDMAN_1294	-0.0134167	0.98495	0.99712	no
ERDMAN_1295	-0.0948545	0.83065	0.9921	no
ERDMAN_1296	-0.991661	0.05735	0.457372	no
ERDMAN_1297	0.43191	0.13985	0.658651	no
ERDMAN_1298	-0.482681	0.80975	0.98965	no
ERDMAN_1299	0.0686103	0.8124	0.989669	no
ERDMAN_1300	0.49141	0.0975	0.566267	no
ERDMAN_1301	0.667038	0.0726	0.500065	no
ERDMAN_1302	-0.229841	0.6644	0.980607	no
ERDMAN_1303	0.270394	0.43325	0.929622	no
ERDMAN_1304	-0.315164	0.5191	0.958016	no
ERDMAN_1305	-0.492811	0.1782	0.718317	no
ERDMAN_1306	-0.35681	0.6714	0.980607	no
ERDMAN_1307	-0.627035	0.0418	0.397922	no
ERDMAN_1308	0.0602467	0.8285	0.9921	no
ERDMAN_1309	-0.36018	0.2153	0.765659	no
ERDMAN_1310	0.410684	0.17565	0.715624	no
ERDMAN_1311	-0.114183	0.7223	0.987517	no
ERDMAN_1312	1.15093	0.03165	0.345581	no
ERDMAN_1313	0.0560729	0.85285	0.99289	no
ERDMAN_1314	-0.104937	0.75295	0.987517	no
ERDMAN_1315	0.579996	0.05555	0.451653	no
ERDMAN_1316	-0.0599282	0.8547	0.99289	no
ERDMAN_1317	0.740851	0.0129	0.209392	no
ERDMAN_1318	-0.175046	0.5631	0.962859	no
ERDMAN_1319	-0.0907906	0.93705	0.993799	no
ERDMAN_1320	0.543335	0.07145	0.497198	no
ERDMAN_1321	0.323847	0.2608	0.807215	no
ERDMAN_1322	-0.123201	0.6663	0.980607	no
ERDMAN_1323	-1.93219	0.00185	0.0631032	no
ERDMAN_1324	-1.07286	0.002	0.0670859	no
ERDMAN_1325	-1.42783	0.0001	0.00661694	yes
ERDMAN_1326	-0.702953	0.03105	0.342115	no
ERDMAN_1327	-0.334774	0.26355	0.811057	no
ERDMAN_1328	-0.609949	0.06135	0.472575	no
ERDMAN_1329	0.754537	0.02925	0.332259	no
ERDMAN_1330	0.189848	0.86735	0.99289	no
ERDMAN_1331	0.420872	0.26085	0.807215	no
ERDMAN_1332	0.0776071	0.933	0.993799	no
ERDMAN_1333	-0.185303	0.81605	0.990276	no
ERDMAN_1334	-0.789108	0.012	0.200425	no
ERDMAN_1335	0.316631	0.29035	0.83497	no
ERDMAN_1336	-0.0526832	0.85695	0.99289	no
ERDMAN_1337	-0.30998	0.2781	0.824578	no
ERDMAN_1338	0.25592	0.42085	0.922199	no
ERDMAN_1339	0.296282	0.3991	0.910799	no
ERDMAN_1340	0.548825	0.07665	0.510869	no
ERDMAN_1341	-0.151582	0.5916	0.966189	no
ERDMAN_1342	0.154832	0.6127	0.972059	no
ERDMAN_1343	0.293766	0.5828	0.96579	no
ERDMAN_1344	0.196666	0.6136	0.972059	no
ERDMAN_1345	-0.221939	0.48755	0.948422	no
ERDMAN_1346	0.420743	0.8313	0.9921	no
ERDMAN_1347	-0.838791	0.00665	0.14227	no
ERDMAN_1349	0.401081	0.21445	0.764779	no
ERDMAN_1350	-0.240529	0.4012	0.913292	no
ERDMAN_1352	-0.191596	0.66065	0.980607	no
ERDMAN_1353	0.026682	0.94915	0.995053	no
ERDMAN_1354	-0.416439	0.3384	0.873707	no
ERDMAN_1355	0.497786	0.2596	0.805973	no
ERDMAN_1356	-0.223084	0.558	0.962859	no
ERDMAN_1357	0.36271	0.2039	0.751606	no
ERDMAN_1358	0.00867445	0.9774	0.997012	no
ERDMAN_1359	0.33058	0.3751	0.898537	no
ERDMAN_1360	-0.533631	0.06505	0.483692	no
ERDMAN_1361	-0.0175589	0.9549	0.996118	no
ERDMAN_1362	-0.296215	0.4679	0.941789	no
ERDMAN_1363	0.271944	0.5983	0.967606	no
ERDMAN_1364	0.424372	0.71425	0.987517	no
ERDMAN_1365	0.313778	0.2854	0.831492	no
ERDMAN_1366	0.828945	0.00655	0.141128	no
ERDMAN_1367	0.489365	0.0967	0.564309	no
ERDMAN_1368	-0.0128297	0.9706	0.996439	no
ERDMAN_1369	1.00663	0.00215	0.0699848	no
ERDMAN_1370	0.266336	0.38775	0.90485	no
ERDMAN_1371	-0.176401	0.62375	0.97546	no
ERDMAN_1372	-0.0450067	0.9428	0.993799	no
ERDMAN_1373	0.2783	0.38645	0.903208	no
ERDMAN_1374	-0.367745	0.6073	0.970702	no
ERDMAN_1375	-0.27551	0.3312	0.869508	no
ERDMAN_1376	-0.0997332	0.7406	0.987517	no
ERDMAN_1377	-0.570024	0.48735	0.948422	no
ERDMAN_1378	-0.641399	0.04285	0.403163	no
ERDMAN_1379	-0.113643	0.733	0.987517	no
ERDMAN_1380	-0.397706	0.1961	0.742158	no
ERDMAN_1381	0.18271	0.55345	0.962691	no
ERDMAN_1382	0.114649	0.8269	0.992006	no
ERDMAN_1383	-0.416839	0.2621	0.809428	no
ERDMAN_1384	-0.238188	0.4281	0.927512	no
ERDMAN_1385	-0.249266	0.4314	0.928457	no
ERDMAN_1386	-0.389305	0.20375	0.751606	no
ERDMAN_1387	-0.0821367	0.85035	0.99289	no
ERDMAN_1388	0.862928	0.1114	0.591925	no
ERDMAN_1389	-0.130125	0.7375	0.987517	no
ERDMAN_1390	0.170583	0.5644	0.963107	no
ERDMAN_1391	-0.120724	0.68595	0.982133	no
ERDMAN_1392	1.35405	0.11615	0.600795	no
ERDMAN_1393	0.649824	0.1058	0.580348	no
ERDMAN_1394	-0.115334	0.7776	0.987517	no
ERDMAN_1395	-0.533249	0.06905	0.492418	no
ERDMAN_1396	-0.058991	0.8385	0.992338	no
ERDMAN_1397	0.232561	0.5538	0.962691	no
ERDMAN_1400	-0.279703	0.55345	0.962691	no
ERDMAN_1401	-0.0215485	0.96845	0.996369	no
ERDMAN_1402	0.604977	0.57165	0.964604	no
ERDMAN_1403	0.433809	0.54215	0.960591	no
ERDMAN_1404	0.385153	0.318	0.856891	no
ERDMAN_1405	0.546394	0.5419	0.960591	no
ERDMAN_1406	-0.910764	0.44185	0.934066	no
ERDMAN_1407	0.0627184	0.93135	0.993799	no
ERDMAN_1408	0.000682729	0.99815	0.998562	no
ERDMAN_1409	0.678143	0.0387	0.384113	no
ERDMAN_1410	-0.408846	0.2194	0.770956	no
ERDMAN_1411	0.315004	0.27825	0.824578	no
ERDMAN_1413	0.372605	0.20195	0.748617	no
ERDMAN_1414	-0.0938791	0.7479	0.987517	no
ERDMAN_1415	-0.479947	0.15725	0.687634	no
ERDMAN_1417	0.536159	0.1859	0.73134	no
ERDMAN_1418	-0.290197	0.41075	0.91767	no
ERDMAN_1419	-0.325374	0.29505	0.840057	no
ERDMAN_1420	0.520671	0.1013	0.57241	no
ERDMAN_1421	0.240727	0.4002	0.912219	no
ERDMAN_1422	0.172843	0.5895	0.96579	no
ERDMAN_1423	0.0441279	0.9212	0.993589	no
ERDMAN_1424	-0.435113	0.2549	0.80171	no
ERDMAN_1425	-0.187914	0.5837	0.96579	no
ERDMAN_1426	0.0835318	0.86745	0.99289	no
ERDMAN_1427	-0.522458	0.1599	0.691017	no
ERDMAN_1428	-0.0866231	0.76245	0.987517	no
ERDMAN_1429	0.157648	0.59425	0.967272	no
ERDMAN_1430	-0.396949	0.3234	0.860866	no
ERDMAN_1431	-0.00963683	0.9889	0.997621	no
ERDMAN_1432	-0.171557	0.7466	0.987517	no
ERDMAN_1434	0.297271	0.3837	0.902903	no
ERDMAN_1435	-0.150324	0.8082	0.98965	no
ERDMAN_1436	-0.172156	0.62885	0.976775	no
ERDMAN_1437	-0.677729	0.02995	0.334561	no
ERDMAN_1438	0.175431	0.60525	0.970177	no
ERDMAN_1439	-0.213198	0.4979	0.952596	no
ERDMAN_1440	0.352174	0.26345	0.811057	no
ERDMAN_1442	-0.761635	0.37175	0.896659	no
ERDMAN_1444	0.0314198	0.94325	0.993799	no
ERDMAN_1445	-0.257504	0.51285	0.958016	no
ERDMAN_1446	0.00198026	0.996	0.998474	no
ERDMAN_1447	-0.102871	0.84345	0.99289	no
ERDMAN_1448	0.0520339	0.9251	0.993621	no
ERDMAN_1449	-0.251661	0.8084	0.98965	no
ERDMAN_1450	0.883643	0.1844	0.729467	no
ERDMAN_1451	0.643387	0.0546	0.451653	no
ERDMAN_1452	0.815121	0.0075	0.151869	no
ERDMAN_1453	0.258083	0.3639	0.892487	no
ERDMAN_1454	0.462767	0.13185	0.638118	no
ERDMAN_1455	0.0798816	0.80155	0.989323	no
ERDMAN_1456	0.300738	0.54755	0.960952	no
ERDMAN_1457	-0.0501337	0.89165	0.993589	no
ERDMAN_1458	-0.344329	0.281	0.827189	no
ERDMAN_1459	-0.229233	0.4699	0.942781	no
ERDMAN_1460	-0.239692	0.5346	0.95898	no
ERDMAN_1461	-0.301198	0.463	0.941137	no
ERDMAN_1462	0.071052	0.8096	0.98965	no
ERDMAN_1463	-0.328616	0.34475	0.878895	no
ERDMAN_1464	-0.476745	0.1218	0.614016	no
ERDMAN_1465	-0.256428	0.4182	0.920161	no
ERDMAN_1466	-0.224715	0.48335	0.948134	no
ERDMAN_1467	0.662458	0.04645	0.42209	no
ERDMAN_1468	-0.13388	0.6439	0.979473	no
ERDMAN_1470	-0.429336	0.58995	0.96579	no
ERDMAN_1472	2.17064	5e-05	0.00378406	yes
ERDMAN_1473	0.52072	0.443	0.934219	no
ERDMAN_1474	0.559602	0.08545	0.537514	no
ERDMAN_1475	0.438096	0.14535	0.668012	no
ERDMAN_1476	0.123741	0.6756	0.980607	no
ERDMAN_1477	-0.44218	0.1489	0.673702	no
ERDMAN_1478	-0.0988023	0.73635	0.987517	no
ERDMAN_1479	0.192823	0.5299	0.958944	no
ERDMAN_1480	0.979288	0.0054	0.127962	no
ERDMAN_1481	0.322731	0.58355	0.96579	no
ERDMAN_1483	0.501112	0.51415	0.958016	no
ERDMAN_1484	0.652765	0.0298	0.334561	no
ERDMAN_1485	-0.712859	0.0326	0.351517	no
ERDMAN_1486	-0.116443	0.68815	0.982512	no
ERDMAN_1487	0.196602	0.4966	0.951764	no
ERDMAN_1488	-0.279456	0.36265	0.891944	no
ERDMAN_1489	-0.364858	0.23015	0.780369	no
ERDMAN_1490	-0.395506	0.21375	0.76351	no
ERDMAN_1491	-0.621159	0.0547	0.451653	no
ERDMAN_1492	0.326624	0.28715	0.833328	no
ERDMAN_1493	-0.32047	0.2638	0.811057	no
ERDMAN_1494	0.714671	0.0309	0.340772	no
ERDMAN_1495	-0.100235	0.76775	0.987517	no
ERDMAN_1496	0.360974	0.21865	0.770108	no
ERDMAN_1497	0.556881	0.2016	0.748465	no
ERDMAN_1498	0.616083	0.14675	0.670793	no
ERDMAN_1499	0.225807	0.462	0.941137	no
ERDMAN_1500	0.107075	0.70225	0.985101	no
ERDMAN_1501	0.0612798	0.8755	0.99289	no
ERDMAN_1502	0.247057	0.72375	0.987517	no
ERDMAN_1503	0.676814	0.36905	0.895018	no
ERDMAN_1504	-0.0514793	0.9059	0.993589	no
ERDMAN_1505	-0.135803	0.70845	0.986108	no
ERDMAN_1506	-0.209725	0.67125	0.980607	no
ERDMAN_1507	0.185691	0.89405	0.993589	no
ERDMAN_1509	-0.102321	0.78965	0.988954	no
ERDMAN_1510	-0.353661	0.4574	0.940365	no
ERDMAN_1511	-0.0232349	0.9447	0.994315	no
ERDMAN_1512	-0.378052	0.313	0.85384	no
ERDMAN_1513	-0.460396	0.1345	0.644712	no
ERDMAN_1514	0.589221	0.1175	0.605192	no
ERDMAN_1515	1.28036	0.0001	0.00661694	yes
ERDMAN_1517	0.330891	0.319	0.856994	no
ERDMAN_1518	1.06494	0.0056	0.130908	no
ERDMAN_1519	-0.229598	0.7421	0.987517	no
ERDMAN_1520	0.57453	0.06395	0.480379	no
ERDMAN_1521	0.643204	0.03615	0.372228	no
ERDMAN_1522	-0.0290383	0.9495	0.995282	no
ERDMAN_1523	0.525302	0.1904	0.735437	no
ERDMAN_1524	0.184623	0.52575	0.958016	no
ERDMAN_1525	-1.26058	0.00185	0.0631032	no
ERDMAN_1526	0.176062	0.6848	0.982133	no
ERDMAN_1527	-0.842594	0.3025	0.847322	no
ERDMAN_1528	0.0734157	0.8122	0.989669	no
ERDMAN_1530	-0.370608	0.2106	0.761602	no
ERDMAN_1531	-0.113702	0.81115	0.98965	no
ERDMAN_1532	-0.472866	0.26665	0.812341	no
ERDMAN_1533	0.497738	0.1147	0.598407	no
ERDMAN_1534	0.0974972	0.8058	0.98965	no
ERDMAN_1535	0.409593	0.36975	0.895998	no
ERDMAN_1536	-0.0017123	0.9954	0.998471	no
ERDMAN_1537	-0.664595	0.10765	0.583759	no
ERDMAN_1538	-0.820993	0.15535	0.68446	no
ERDMAN_1539	-0.968471	0.23985	0.788168	no
ERDMAN_1540	-1.03872	0.6302	0.97742	no
ERDMAN_1541	-0.698009	0.55165	0.962284	no
ERDMAN_1542	-0.777116	0.0656	0.48436	no
ERDMAN_1543	-0.360559	0.7015	0.98505	no
ERDMAN_1544	0.20192	0.64225	0.9794	no
ERDMAN_1545	-0.325515	0.40255	0.913564	no
ERDMAN_1546	-0.50732	0.1001	0.570739	no
ERDMAN_1547	-0.457051	0.1258	0.623003	no
ERDMAN_1548	1.37826	5e-05	0.00378406	yes
ERDMAN_1549	-0.285406	0.3572	0.888466	no
ERDMAN_1550	0.45484	0.1489	0.673702	no
ERDMAN_1551	0.266285	0.4824	0.948134	no
ERDMAN_1552	0.58456	0.2017	0.748465	no
ERDMAN_1553	-0.225892	0.50185	0.954437	no
ERDMAN_1554	0.0494207	0.8717	0.99289	no
ERDMAN_1555	1.45474	0.0794	0.518864	no
ERDMAN_1556	-0.0682042	0.8732	0.99289	no
ERDMAN_1557	-0.202867	0.51875	0.958016	no
ERDMAN_1558	-0.110602	0.7121	0.986939	no
ERDMAN_1559	-0.267053	0.4006	0.912503	no
ERDMAN_1560	-0.261947	0.3957	0.908692	no
ERDMAN_1561	0.816066	0.029	0.33066	no
ERDMAN_1562	0.602137	0.05115	0.437721	no
ERDMAN_1563	2.62301	5e-05	0.00378406	yes
ERDMAN_1565	-0.153747	0.73035	0.987517	no
ERDMAN_1566	-0.697137	0.06685	0.48647	no
ERDMAN_1567	0.0657347	0.9575	0.996118	no
ERDMAN_1568	-0.535529	0.6522	0.980088	no
ERDMAN_1569	0.0954169	0.8635	0.99289	no
ERDMAN_1570	0.152852	0.8821	0.993589	no
ERDMAN_1571	0.283768	0.37335	0.898192	no
ERDMAN_1572	-0.8155	0.03405	0.360412	no
ERDMAN_1573	-0.517096	0.4695	0.942603	no
ERDMAN_1574	0.203077	0.56925	0.964604	no
ERDMAN_1575	0.040875	0.94175	0.993799	no
ERDMAN_1576	0.023929	0.96505	0.996369	no
ERDMAN_1577	0.181927	0.56195	0.962859	no
ERDMAN_1578	0.67173	0.03975	0.389636	no
ERDMAN_1579	-0.355223	0.52375	0.958016	no
ERDMAN_1580	-0.492148	0.5477	0.960952	no
ERDMAN_1581	-0.110032	0.84565	0.99289	no
ERDMAN_1582	-0.350793	0.58805	0.96579	no
ERDMAN_1583	0.381199	0.25665	0.804094	no
ERDMAN_1584	0.217409	0.45515	0.940353	no
ERDMAN_1585	-0.00702898	0.98025	0.997012	no
ERDMAN_1586	0.00118453	0.9967	0.998495	no
ERDMAN_1587	0.545565	0.0895	0.548211	no
ERDMAN_1588	-0.343803	0.30185	0.846789	no
ERDMAN_1589	-0.105165	0.73975	0.987517	no
ERDMAN_1590	-0.229053	0.5113	0.958016	no
ERDMAN_1591	-0.398879	0.5774	0.96579	no
ERDMAN_1592	0.773978	0.01605	0.236435	no
ERDMAN_1593	-0.310299	0.37465	0.898522	no
ERDMAN_1594	0.405916	0.18055	0.723782	no
ERDMAN_1595	-0.0083548	0.98125	0.997012	no
ERDMAN_1596	0.0510027	0.9364	0.993799	no
ERDMAN_1597	0.200436	0.6183	0.974296	no
ERDMAN_1599	-0.0937615	0.7781	0.987517	no
ERDMAN_1600	-0.737823	0.0204	0.270267	no
ERDMAN_1601	-0.257762	0.43785	0.932781	no
ERDMAN_1603	-0.116515	0.89195	0.993589	no
ERDMAN_1604	2.21151	0.1224	0.615507	no
ERDMAN_1606	-0.153412	0.64635	0.979473	no
ERDMAN_1607	-0.508992	0.31455	0.853843	no
ERDMAN_1608	-0.540984	0.131	0.63706	no
ERDMAN_1609	-0.18425	0.72065	0.987517	no
ERDMAN_1610	-0.1127	0.82695	0.992006	no
ERDMAN_1612	-0.144874	0.69255	0.982854	no
ERDMAN_1615	-0.436887	0.2477	0.795175	no
ERDMAN_1616	0.175703	0.555	0.962834	no
ERDMAN_1617	-0.312683	0.53865	0.96059	no
ERDMAN_1618	0.680484	0.4548	0.940272	no
ERDMAN_1619	0.0209544	0.95135	0.995482	no
ERDMAN_1620	-0.40305	0.1706	0.709709	no
ERDMAN_1622	-0.0229809	0.94735	0.994773	no
ERDMAN_1623	0.0622421	0.9079	0.993589	no
ERDMAN_1624	0.269415	0.4593	0.941003	no
ERDMAN_1625	-0.0739494	0.79025	0.988954	no
ERDMAN_1626	0.303053	0.79515	0.988968	no
ERDMAN_1627	0.530142	0.29885	0.842892	no
ERDMAN_1628	0.218956	0.8155	0.990262	no
ERDMAN_1629	0.225969	0.80615	0.98965	no
ERDMAN_1630	-0.0719308	0.8672	0.99289	no
ERDMAN_1631	0.1075	0.8884	0.993589	no
ERDMAN_1632	-0.220101	0.68975	0.982521	no
ERDMAN_1633	-0.164655	0.5979	0.967606	no
ERDMAN_1634	0.469533	0.774	0.987517	no
ERDMAN_1635	-0.732164	0.02	0.268195	no
ERDMAN_1636	-0.311792	0.2969	0.8421	no
ERDMAN_1637	-0.0111576	0.9722	0.997012	no
ERDMAN_1638	1.28262	0.0004	0.0205237	yes
ERDMAN_1639	0.295818	0.3258	0.862396	no
ERDMAN_1640	-0.146705	0.60975	0.971697	no
ERDMAN_1641	0.713951	0.49495	0.951764	no
ERDMAN_1642	-0.137035	0.6777	0.981024	no
ERDMAN_1643	0.100071	0.76525	0.987517	no
ERDMAN_1644	-0.327605	0.31275	0.85384	no
ERDMAN_1645	0.507054	0.08605	0.539606	no
ERDMAN_1646	-0.0179864	0.95285	0.995776	no
ERDMAN_1647	0.880704	0.0705	0.495496	no
ERDMAN_1648	0.0700287	0.89955	0.993589	no
ERDMAN_1649	0.175846	0.53745	0.96059	no
ERDMAN_1650	1.0135	0.0267	0.31481	no
ERDMAN_1651	-0.0127502	0.96355	0.996369	no
ERDMAN_1652	-0.396341	0.16635	0.700637	no
ERDMAN_1653	0.567631	0.4114	0.917761	no
ERDMAN_1654	-0.300927	0.35195	0.884302	no
ERDMAN_1655	0.781824	0.0135	0.21453	no
ERDMAN_1656	0.0963172	0.7431	0.987517	no
ERDMAN_1657	0.712695	0.0367	0.376292	no
ERDMAN_1658	0.562303	0.4928	0.95127	no
ERDMAN_1659	-0.0578542	0.85405	0.99289	no
ERDMAN_1660	0.520525	0.47505	0.946264	no
ERDMAN_1661	0.666562	0.02515	0.302424	no
ERDMAN_1662	0.0615861	0.8392	0.992338	no
ERDMAN_1663	0.0516569	0.86155	0.99289	no
ERDMAN_1664	-0.810403	0.22655	0.777309	no
ERDMAN_1665	0.399553	0.7286	0.987517	no
ERDMAN_1666	0.0423808	0.90875	0.993589	no
ERDMAN_1667	0.675561	0.0238	0.295584	no
ERDMAN_1668	0.401098	0.2177	0.768999	no
ERDMAN_1669	-1.24165	0.1322	0.639543	no
ERDMAN_1670	-0.103495	0.80695	0.98965	no
ERDMAN_1671	0.153349	0.6227	0.974652	no
ERDMAN_1672	0.148102	0.6709	0.980607	no
ERDMAN_1673	0.0637357	0.84845	0.99289	no
ERDMAN_1674	1.446	0.15275	0.679991	no
ERDMAN_1675	-0.0124372	0.97215	0.997012	no
ERDMAN_1677	0.583288	0.08955	0.548211	no
ERDMAN_1679	0.554283	0.6359	0.977621	no
ERDMAN_1680	0.705831	0.0356	0.36876	no
ERDMAN_1681	-0.25137	0.3888	0.905903	no
ERDMAN_1682	-0.587968	0.22835	0.779997	no
ERDMAN_1683	-0.0364733	0.9195	0.993589	no
ERDMAN_1684	-0.0316145	0.9185	0.993589	no
ERDMAN_1685	0.199979	0.66915	0.980607	no
ERDMAN_1686	-0.0818022	0.8559	0.99289	no
ERDMAN_1687	-0.500288	0.48895	0.948981	no
ERDMAN_1688	-0.0783	0.82715	0.992006	no
ERDMAN_1689	-0.36917	0.2647	0.811086	no
ERDMAN_1690	-0.494288	0.1429	0.662341	no
ERDMAN_1691	0.000468988	0.9815	0.997012	no
ERDMAN_1692	-0.12431	0.75745	0.987517	no
ERDMAN_1694	0.0739676	0.81705	0.990276	no
ERDMAN_1695	1.22775	0.62075	0.974652	no
ERDMAN_1696	0.512023	0.07915	0.518069	no
ERDMAN_1697	0.113639	0.7601	0.987517	no
ERDMAN_1698	0.00401934	0.9606	0.996369	no
ERDMAN_1699	0.330153	0.6188	0.974389	no
ERDMAN_1700	0.0179045	0.9559	0.996118	no
ERDMAN_1701	-0.134373	0.79505	0.988968	no
ERDMAN_1702	-0.0623232	0.8725	0.99289	no
ERDMAN_1703	-0.0863599	0.7793	0.987517	no
ERDMAN_1704	0.331803	0.5237	0.958016	no
ERDMAN_1705	0.0700317	0.8203	0.990276	no
ERDMAN_1706	-0.345673	0.4532	0.939359	no
ERDMAN_1707	-0.18979	0.6846	0.982133	no
ERDMAN_1708	-0.0514918	0.8823	0.993589	no
ERDMAN_1709	-0.203	0.52715	0.958016	no
ERDMAN_1710	0.53184	0.46865	0.942369	no
ERDMAN_1711	-2.05675	5e-05	0.00378406	yes
ERDMAN_1712	0.332532	0.2547	0.801497	no
ERDMAN_1713	-0.0697883	0.90775	0.993589	no
ERDMAN_1714	-0.544915	0.11955	0.610815	no
ERDMAN_1715	0.270406	0.3782	0.900969	no
ERDMAN_1716	0.255435	0.38535	0.902903	no
ERDMAN_1717	1.09583	0.0039	0.10402	no
ERDMAN_1718	0.659981	0.1778	0.717787	no
ERDMAN_1719	0.797767	0.0065	0.140802	no
ERDMAN_1720	-0.106843	0.71685	0.987517	no
ERDMAN_1721	-0.16212	0.63315	0.977443	no
ERDMAN_1722	0.281279	0.3837	0.902903	no
ERDMAN_1723	0.953818	0.0039	0.10402	no
ERDMAN_1724	0.144949	0.6551	0.980423	no
ERDMAN_1725	0.603952	0.0624	0.475765	no
ERDMAN_1726	-0.0323505	0.92525	0.993621	no
ERDMAN_1727	-0.0563483	0.90235	0.993589	no
ERDMAN_1728	0.120737	0.68845	0.982512	no
ERDMAN_1729	-0.409914	0.3171	0.856517	no
ERDMAN_1730	-0.289699	0.7864	0.988839	no
ERDMAN_1731	0.13966	0.84455	0.99289	no
ERDMAN_1732	0.708164	0.05495	0.451653	no
ERDMAN_1733	0.177296	0.61085	0.972059	no
ERDMAN_1734	0.119912	0.71445	0.987517	no
ERDMAN_1735	-0.364925	0.2126	0.76323	no
ERDMAN_1736	-0.353614	0.3402	0.875568	no
ERDMAN_1737	0.657132	0.0684	0.490741	no
ERDMAN_1738	0.115401	0.81405	0.989809	no
ERDMAN_1739	0.0204245	0.95595	0.996118	no
ERDMAN_1740	0.131654	0.65925	0.980607	no
ERDMAN_1741	0.0913634	0.75425	0.987517	no
ERDMAN_1742	0.441515	0.1262	0.623228	no
ERDMAN_1743	0.0597869	0.88925	0.993589	no
ERDMAN_1744	-0.590141	0.2816	0.827189	no
ERDMAN_1745	-0.925155	0.0235	0.294882	no
ERDMAN_1746	-0.110363	0.9048	0.993589	no
ERDMAN_1747	-0.570736	0.71015	0.986641	no
ERDMAN_1748	0.287707	0.75415	0.987517	no
ERDMAN_1750	0.394498	0.16425	0.697976	no
ERDMAN_1751	0.192293	0.53745	0.96059	no
ERDMAN_1752	-0.0246303	0.93405	0.993799	no
ERDMAN_1753	0.291635	0.3379	0.873347	no
ERDMAN_1754	0.209944	0.7784	0.987517	no
ERDMAN_1755	-0.474896	0.5781	0.96579	no
ERDMAN_1756	-0.267522	0.82745	0.992006	no
ERDMAN_1757	0.00232743	0.99445	0.998471	no
ERDMAN_1758	-0.765377	0.01925	0.262294	no
ERDMAN_1759	-0.20742	0.61425	0.972059	no
ERDMAN_1760	-0.405265	0.5168	0.958016	no
ERDMAN_1761	0.45929	0.64835	0.979842	no
ERDMAN_1762	0.503487	0.74585	0.987517	no
ERDMAN_1763	-0.176087	0.5734	0.965138	no
ERDMAN_1764	0.212285	0.484	0.948134	no
ERDMAN_1765	-0.459085	0.1404	0.65921	no
ERDMAN_1766	-0.151861	0.87995	0.993351	no
ERDMAN_1767	0.498144	0.1028	0.574437	no
ERDMAN_1768	0.111551	0.713	0.987118	no
ERDMAN_1769	-0.138488	0.6317	0.977443	no
ERDMAN_1770	-0.38128	0.2267	0.777431	no
ERDMAN_1771	-0.243067	0.4178	0.920117	no
ERDMAN_1772	0.309955	0.29485	0.840057	no
ERDMAN_1773	0.34079	0.6029	0.96909	no
ERDMAN_1774	-0.100139	0.79155	0.988954	no
ERDMAN_1775	0.887764	0.6676	0.980607	no
ERDMAN_1776	0.00601434	0.9842	0.997012	no
ERDMAN_1777	0.00221584	0.9961	0.998491	no
ERDMAN_1778	-0.147887	0.6202	0.974652	no
ERDMAN_1779	0.284966	0.3428	0.877768	no
ERDMAN_1780	-0.786956	0.01275	0.207792	no
ERDMAN_1781	-0.491257	0.1214	0.613792	no
ERDMAN_1782	-0.113164	0.73695	0.987517	no
ERDMAN_1783	-0.0845349	0.77595	0.987517	no
ERDMAN_1784	-0.397202	0.2123	0.762831	no
ERDMAN_1785	-0.474307	0.11095	0.591326	no
ERDMAN_1787	-0.0707473	0.81015	0.98965	no
ERDMAN_1788	-0.233575	0.4838	0.948134	no
ERDMAN_1789	0.358496	0.6584	0.980607	no
ERDMAN_1790	-0.217088	0.4476	0.937363	no
ERDMAN_1791	0.537625	0.23045	0.780369	no
ERDMAN_1792	0.768454	0.01055	0.186769	no
ERDMAN_1793	1.69259	0.50535	0.955999	no
ERDMAN_1794	0.415274	0.22085	0.772019	no
ERDMAN_1795	-0.609647	0.59715	0.967606	no
ERDMAN_1796	0.0800898	0.83315	0.9921	no
ERDMAN_1797	-0.238124	0.7267	0.987517	no
ERDMAN_1798	-0.0788482	0.92225	0.993589	no
ERDMAN_1800	0.0723235	0.8118	0.989669	no
ERDMAN_1801	0.874432	0.00295	0.0873388	no
ERDMAN_1802	-0.0494412	0.86665	0.99289	no
ERDMAN_1803	-1.23323	0.00065	0.0293688	yes
ERDMAN_1804	-1.47495	0.00065	0.0293688	yes
ERDMAN_1805	0.00357017	0.98955	0.99779	no
ERDMAN_1806	0.250374	0.42715	0.92715	no
ERDMAN_1807	0.545322	0.0903	0.550021	no
ERDMAN_1808	0.667239	0.0231	0.292286	no
ERDMAN_1809	0.505556	0.10255	0.5741	no
ERDMAN_1810	0.210109	0.51205	0.958016	no
ERDMAN_1811	-0.547564	0.06785	0.489183	no
ERDMAN_1812	-0.113386	0.71785	0.987517	no
ERDMAN_1813	0.0436824	0.89215	0.993589	no
ERDMAN_1814	0.490109	0.5629	0.962859	no
ERDMAN_1815	-0.469594	0.1565	0.686615	no
ERDMAN_1816	-0.475244	0.1	0.570739	no
ERDMAN_1818	-1.04146	0.5631	0.962859	no
ERDMAN_1819	-0.629044	0.68895	0.982512	no
ERDMAN_1820	-1.23339	0.23805	0.785435	no
ERDMAN_1821	-1.23223	0.21745	0.768999	no
ERDMAN_1822	-1.17542	0.358	0.888813	no
ERDMAN_1823	-1.42308	0.4522	0.938743	no
ERDMAN_1824	-1.3271	0.63215	0.977443	no
ERDMAN_1825	-0.738711	0.04975	0.434022	no
ERDMAN_1826	-0.752135	0.01255	0.205362	no
ERDMAN_1827	-0.450856	0.12735	0.626099	no
ERDMAN_1828	-0.317181	0.27215	0.819971	no
ERDMAN_1829	-0.370452	0.27505	0.822772	no
ERDMAN_1830	0.553938	0.4568	0.940365	no
ERDMAN_1831	0.112469	0.71665	0.987517	no
ERDMAN_1832	-0.515126	0.44285	0.934066	no
ERDMAN_1833	-0.626768	0.2552	0.802445	no
ERDMAN_1834	-0.552849	0.2399	0.788168	no
ERDMAN_1835	-0.770424	0.10005	0.570739	no
ERDMAN_1836	0.183428	0.73275	0.987517	no
ERDMAN_1837	-0.153621	0.61525	0.972466	no
ERDMAN_1838	-0.365553	0.3306	0.869135	no
ERDMAN_1839	0.322094	0.5001	0.953901	no
ERDMAN_1841	0.110158	0.80025	0.989323	no
ERDMAN_1842	0.40647	0.1566	0.686805	no
ERDMAN_1843	0.237588	0.4546	0.940272	no
ERDMAN_1844	0.134548	0.76525	0.987517	no
ERDMAN_1845	-0.189932	0.6534	0.980088	no
ERDMAN_1846	-0.0296635	0.94315	0.993799	no
ERDMAN_1847	0.369811	0.39765	0.909888	no
ERDMAN_1848	1.14023	0.0041	0.107694	no
ERDMAN_1849	-0.293673	0.33625	0.871314	no
ERDMAN_1850	-0.621591	0.74	0.987517	no
ERDMAN_1851	0.675428	0.66335	0.980607	no
ERDMAN_1852	-0.297729	0.4022	0.913564	no
ERDMAN_1853	-0.180805	0.5779	0.96579	no
ERDMAN_1854	-0.545222	0.1641	0.697976	no
ERDMAN_1855	-0.13804	0.6513	0.980088	no
ERDMAN_1857	-0.189307	0.58035	0.96579	no
ERDMAN_1858	-0.303084	0.74695	0.987517	no
ERDMAN_1859	-0.283281	0.3764	0.899512	no
ERDMAN_1860	-0.834378	0.58745	0.96579	no
ERDMAN_1861	0.213419	0.6124	0.972059	no
ERDMAN_1862	0.0245664	0.95305	0.995813	no
ERDMAN_1863	0.0922618	0.7433	0.987517	no
ERDMAN_1864	0.426075	0.2341	0.783062	no
ERDMAN_1865	0.26231	0.35725	0.888466	no
ERDMAN_1866	0.039568	0.9146	0.993589	no
ERDMAN_1867	0.203829	0.7898	0.988954	no
ERDMAN_1868	0.0577298	0.9383	0.993799	no
ERDMAN_1869	0.55648	0.13165	0.637902	no
ERDMAN_1870	1.40487	0.4186	0.920266	no
ERDMAN_1871	-0.0692834	0.8505	0.99289	no
ERDMAN_1872	0.304067	0.61835	0.974296	no
ERDMAN_1873	0.553059	0.12375	0.619466	no
ERDMAN_1874	-0.137287	0.68785	0.982446	no
ERDMAN_1875	inf	0.0771	0.511844	no
ERDMAN_1876	-0.0987084	0.7394	0.987517	no
ERDMAN_1877	0.436462	0.4892	0.949162	no
ERDMAN_1878	0.524933	0.46345	0.941137	no
ERDMAN_1879	0.38567	0.5626	0.962859	no
ERDMAN_1880	0.612548	0.4984	0.952965	no
ERDMAN_1881	-0.0831534	0.90545	0.993589	no
ERDMAN_1882	-0.0122746	0.966	0.996369	no
ERDMAN_1883	0.176328	0.68545	0.982133	no
ERDMAN_1884	0.699671	0.1676	0.701753	no
ERDMAN_1885	0.19551	0.5413	0.960591	no
ERDMAN_1886	0.55038	0.3147	0.853843	no
ERDMAN_1887	-0.134025	0.6856	0.982133	no
ERDMAN_1888	-0.218032	0.5294	0.958508	no
ERDMAN_1891	1.01777	0.1915	0.736067	no
ERDMAN_1892	-1.09528	0.1017	0.572784	no
ERDMAN_1893	-0.217488	0.52175	0.958016	no
ERDMAN_1894	-0.434382	0.52195	0.958016	no
ERDMAN_1898	-2.1211	0.5302	0.958944	no
ERDMAN_1899	0.205063	0.53435	0.95898	no
ERDMAN_1900	0.23773	0.49445	0.951764	no
ERDMAN_1901	0.00264954	0.98815	0.99731	no
ERDMAN_1902	-0.0553877	0.86405	0.99289	no
ERDMAN_1903	0.219573	0.49425	0.951764	no
ERDMAN_1904	-0.159871	0.6173	0.973354	no
ERDMAN_1905	-0.0168969	0.95345	0.995974	no
ERDMAN_1906	0.966508	0.00145	0.0541915	no
ERDMAN_1907	-2.68773	0.00105	0.0426659	yes
ERDMAN_1908	0.617392	0.06775	0.489183	no
ERDMAN_1909	0.00745747	0.98915	0.997621	no
ERDMAN_1911	-3.16875	0.1766	0.716895	no
ERDMAN_1912	-2.66581	0.18875	0.734302	no
ERDMAN_1913	-1.22919	0.018	0.25315	no
ERDMAN_1914	-0.00740391	0.9829	0.997012	no
ERDMAN_1915	-0.538852	0.3886	0.905728	no
ERDMAN_1916	-0.810333	0.0928	0.558229	no
ERDMAN_1917	0.098905	0.76545	0.987517	no
ERDMAN_1918	-0.360043	0.20205	0.748617	no
ERDMAN_1920	0.589165	0.68755	0.982133	no
ERDMAN_1921	-2.07115	0.4292	0.927603	no
ERDMAN_1922	-0.69469	0.02495	0.30182	no
ERDMAN_1923	-0.139103	0.63625	0.977675	no
ERDMAN_1924	0.0315979	0.9187	0.993589	no
ERDMAN_1925	0.123441	0.81465	0.989809	no
ERDMAN_1926	-0.217337	0.6042	0.969972	no
ERDMAN_1927	0.125305	0.68905	0.982512	no
ERDMAN_1928	-0.378331	0.18545	0.730994	no
ERDMAN_1929	0.850723	0.4454	0.936498	no
ERDMAN_1930	0.122544	0.70155	0.98505	no
ERDMAN_1931	0.161662	0.58975	0.96579	no
ERDMAN_1934	-0.5264	0.73185	0.987517	no
ERDMAN_1935	0.561015	0.089	0.548211	no
ERDMAN_1936	0.548704	0.101	0.571798	no
ERDMAN_1937	-0.16197	0.65615	0.980607	no
ERDMAN_1938	0.0384231	0.8958	0.993589	no
ERDMAN_1939	0.338308	0.3134	0.85384	no
ERDMAN_1942	-0.501256	0.2488	0.796594	no
ERDMAN_1943	-0.557435	0.11635	0.601572	no
ERDMAN_1944	inf	0.03475	0.365259	no
ERDMAN_1945	-0.317315	0.27425	0.8221	no
ERDMAN_1946	-0.187616	0.8322	0.9921	no
ERDMAN_1947	0.572121	0.1078	0.584049	no
ERDMAN_1948	0.508098	0.23165	0.782004	no
ERDMAN_1951	-0.398138	0.52455	0.958016	no
ERDMAN_1952	0.706006	0.382	0.902096	no
ERDMAN_1953	-0.165569	0.6833	0.982133	no
ERDMAN_1954	-0.410568	0.74205	0.987517	no
ERDMAN_1955	0.00957887	0.9857	0.99712	no
ERDMAN_1956	0.441878	0.24745	0.794583	no
ERDMAN_1957	0.0817364	0.7822	0.988175	no
ERDMAN_1958	0.135711	0.6307	0.977427	no
ERDMAN_1959	-0.128412	0.7463	0.987517	no
ERDMAN_1960	0.0613829	0.892	0.993589	no
ERDMAN_1961	inf	0.0665	0.486035	no
ERDMAN_1962	0.266199	0.40605	0.917325	no
ERDMAN_1963	-0.686752	0.15155	0.679482	no
ERDMAN_1964	-0.674553	0.09745	0.566267	no
ERDMAN_1965	-0.0160415	0.9596	0.99621	no
ERDMAN_1966	0.743231	0.0495	0.433964	no
ERDMAN_1967	0.0795418	0.85205	0.99289	no
ERDMAN_1968	-0.510898	0.08275	0.528491	no
ERDMAN_1970	0.615997	0.0543	0.451593	no
ERDMAN_1971	0.385268	0.1723	0.711832	no
ERDMAN_1972	-0.0776453	0.94725	0.994773	no
ERDMAN_1973	-0.440803	0.40415	0.915252	no
ERDMAN_1974	0.350137	0.2696	0.816147	no
ERDMAN_1975	0.853096	0.51225	0.958016	no
ERDMAN_1976	0.10208	0.75275	0.987517	no
ERDMAN_1977	0.737137	0.1468	0.670793	no
ERDMAN_1978	-0.117749	0.68295	0.982133	no
ERDMAN_1979	0.0609174	0.8531	0.99289	no
ERDMAN_1980	0.0289145	0.9376	0.993799	no
ERDMAN_1981	-0.526191	0.24535	0.792449	no
ERDMAN_1984	0.448532	0.1218	0.614016	no
ERDMAN_1985	-0.18858	0.8451	0.99289	no
ERDMAN_1986	-0.108917	0.8892	0.993589	no
ERDMAN_1987	0.1243	0.89625	0.993589	no
ERDMAN_1988	0.252923	0.8366	0.992338	no
ERDMAN_1989	-0.542519	0.51425	0.958016	no
ERDMAN_1990	0.00158714	0.9973	0.998495	no
ERDMAN_1991	0.792914	0.0885	0.547597	no
ERDMAN_1992	0.467366	0.1378	0.653848	no
ERDMAN_1993	-0.0184229	0.9571	0.996118	no
ERDMAN_1994	0.0683779	0.90455	0.993589	no
ERDMAN_1995	-1.11618	0.21015	0.761386	no
ERDMAN_1996	-0.935808	0.00485	0.120346	no
ERDMAN_1997	-0.681905	0.04015	0.38991	no
ERDMAN_1998	-0.379976	0.23755	0.784873	no
ERDMAN_1999	0.0449766	0.8845	0.993589	no
ERDMAN_2001	0.846618	0.01335	0.213501	no
ERDMAN_2003	-2.72118	5e-05	0.00378406	yes
ERDMAN_2004	-0.258456	0.41075	0.91767	no
ERDMAN_2005	0.580408	0.04145	0.395834	no
ERDMAN_2006	0.260086	0.411	0.917721	no
ERDMAN_2007	0.21702	0.51685	0.958016	no
ERDMAN_2008	-0.554874	0.2524	0.80071	no
ERDMAN_2009	-0.20329	0.5195	0.958016	no
ERDMAN_2010	-0.356668	0.22165	0.772759	no
ERDMAN_2011	0.0740437	0.8445	0.99289	no
ERDMAN_2012	-0.0806077	0.8583	0.99289	no
ERDMAN_2013	-0.125999	0.75715	0.987517	no
ERDMAN_2014	0.18417	0.6376	0.977675	no
ERDMAN_2015	-0.0466677	0.87915	0.99334	no
ERDMAN_2016	0.17732	0.56795	0.964604	no
ERDMAN_2017	0.164166	0.7036	0.985642	no
ERDMAN_2018	0.138547	0.7801	0.987517	no
ERDMAN_2019	0.146316	0.6159	0.972492	no
ERDMAN_2020	0.171259	0.57085	0.964604	no
ERDMAN_2021	0.417998	0.2166	0.767788	no
ERDMAN_2022	0.0755149	0.8124	0.989669	no
ERDMAN_2023	-1.29241	0.0005	0.0244133	yes
ERDMAN_2024	0.0136687	0.96225	0.996369	no
ERDMAN_2025	-0.185769	0.57475	0.965629	no
ERDMAN_2026	0.176567	0.62725	0.976775	no
ERDMAN_2027	0.196071	0.69805	0.98486	no
ERDMAN_2028	0.0899992	0.8858	0.993589	no
ERDMAN_2029	-0.485513	0.1403	0.65921	no
ERDMAN_2030	0.0329833	0.9429	0.993799	no
ERDMAN_2031	-0.298878	0.43645	0.932651	no
ERDMAN_2032	-0.384028	0.2115	0.762532	no
ERDMAN_2033	-0.0916376	0.7429	0.987517	no
ERDMAN_2034	-0.697983	0.0169	0.243332	no
ERDMAN_2035	-0.268699	0.3811	0.902021	no
ERDMAN_2036	0.259475	0.40935	0.91767	no
ERDMAN_2037	0.431294	0.6198	0.974569	no
ERDMAN_2038	1.03328	0.5321	0.958944	no
ERDMAN_2039	0.0256098	0.9403	0.993799	no
ERDMAN_2040	0.0819864	0.9278	0.993799	no
ERDMAN_2041	0.32875	0.31395	0.853843	no
ERDMAN_2042	-0.190911	0.54915	0.96135	no
ERDMAN_2043	-0.185097	0.5415	0.960591	no
ERDMAN_2044	0.0898497	0.759	0.987517	no
ERDMAN_2045	-0.142414	0.6205	0.974652	no
ERDMAN_2046	0.222558	0.48565	0.948161	no
ERDMAN_2047	0.239947	0.4786	0.948134	no
ERDMAN_2048	0.393097	0.2162	0.767282	no
ERDMAN_2049	-0.320142	0.27605	0.824338	no
ERDMAN_2052	-0.359665	0.37815	0.900969	no
ERDMAN_2053	0.159871	0.60085	0.968559	no
ERDMAN_2054	-0.00232515	0.9935	0.998471	no
ERDMAN_2055	0.331301	0.49215	0.951076	no
ERDMAN_2056	-0.347658	0.43485	0.930811	no
ERDMAN_2057	-0.241335	0.4343	0.930399	no
ERDMAN_2059	-0.0580037	0.85775	0.99289	no
ERDMAN_2060	-0.0860118	0.7694	0.987517	no
ERDMAN_2061	0.636839	0.02695	0.31714	no
ERDMAN_2062	1.42866	5e-05	0.00378406	yes
ERDMAN_2063	-0.0429074	0.8924	0.993589	no
ERDMAN_2064	0.267077	0.7252	0.987517	no
ERDMAN_2065	0.796274	0.2125	0.763097	no
ERDMAN_2066	-0.123629	0.69875	0.98486	no
ERDMAN_2067	-0.00632533	0.98595	0.99712	no
ERDMAN_2068	1.0412	0.00055	0.0263239	yes
ERDMAN_2069	0.144459	0.625	0.976532	no
ERDMAN_2070	-0.111337	0.72695	0.987517	no
ERDMAN_2071	0.434786	0.1674	0.701158	no
ERDMAN_2072	0.128105	0.6628	0.980607	no
ERDMAN_2073	0.0193933	0.95525	0.996118	no
ERDMAN_2074	0.864222	0.00515	0.124474	no
ERDMAN_2075	0.412153	0.1801	0.723048	no
ERDMAN_2076	1.23841	0.00155	0.056533	no
ERDMAN_2077	0.720162	0.02325	0.29296	no
ERDMAN_2078	-0.251709	0.46755	0.941498	no
ERDMAN_2079	0.149477	0.66175	0.980607	no
ERDMAN_2080	0.17487	0.8528	0.99289	no
ERDMAN_2081	-0.345838	0.43145	0.928457	no
ERDMAN_2082	0.192535	0.6416	0.97922	no
ERDMAN_2083	-0.137327	0.65655	0.980607	no
ERDMAN_2084	-0.287253	0.4278	0.927353	no
ERDMAN_2085	-0.660042	0.04815	0.428842	no
ERDMAN_2086	0.143802	0.64185	0.979261	no
ERDMAN_2087	inf	0.03475	0.365259	no
ERDMAN_2088	0.32543	0.3077	0.848208	no
ERDMAN_2089	0.154891	0.7317	0.987517	no
ERDMAN_2090	0.00257557	0.97895	0.997012	no
ERDMAN_2091	-1.37147	5e-05	0.00378406	yes
ERDMAN_2092	-0.189469	0.511	0.958016	no
ERDMAN_2093	-0.330998	0.254	0.80096	no
ERDMAN_2094	-0.0589952	0.8472	0.99289	no
ERDMAN_2095	0.386487	0.2823	0.828294	no
ERDMAN_2096	-0.361805	0.2653	0.811086	no
ERDMAN_2097	0.559511	0.0765	0.510869	no
ERDMAN_2098	-0.113061	0.7196	0.987517	no
ERDMAN_2100	0.280323	0.42785	0.927353	no
ERDMAN_2101	-0.783621	0.04445	0.411817	no
ERDMAN_2102	-0.77537	0.0931	0.558393	no
ERDMAN_2103	0.449315	0.17505	0.715346	no
ERDMAN_2104	-0.0442407	0.8808	0.993351	no
ERDMAN_2105	-0.595228	0.0725	0.499944	no
ERDMAN_2106	0.0155927	0.9712	0.996548	no
ERDMAN_2107	0.217227	0.70765	0.986058	no
ERDMAN_2108	-0.292615	0.38075	0.902021	no
ERDMAN_2109	1.23538	0.00175	0.0607185	no
ERDMAN_2110	-0.198003	0.5815	0.96579	no
ERDMAN_2112	-0.0129947	0.9632	0.996369	no
ERDMAN_2113	-0.191108	0.55395	0.962691	no
ERDMAN_2114	0.462606	0.8413	0.99289	no
ERDMAN_2115	-0.20403	0.51365	0.958016	no
ERDMAN_2116	-0.129874	0.69475	0.98367	no
ERDMAN_2117	0.00551975	0.99485	0.998471	no
ERDMAN_2118	-0.354469	0.26605	0.812304	no
ERDMAN_2119	0.0435756	0.89175	0.993589	no
ERDMAN_2120	0.00266341	0.99535	0.998471	no
ERDMAN_2121	-0.39237	0.2056	0.754885	no
ERDMAN_2122	0.160572	0.6212	0.974652	no
ERDMAN_2123	0.637587	0.2368	0.784088	no
ERDMAN_2124	0.295924	0.58445	0.96579	no
ERDMAN_2125	0.270296	0.4432	0.934478	no
ERDMAN_2126	-0.247093	0.54985	0.961741	no
ERDMAN_2127	0.188981	0.8882	0.993589	no
ERDMAN_2128	-0.281605	0.5253	0.958016	no
ERDMAN_2129	0.217671	0.55955	0.962859	no
ERDMAN_2130	0.381423	0.4848	0.948161	no
ERDMAN_2131	0.455749	0.19815	0.745618	no
ERDMAN_2132	-0.0582615	0.89405	0.993589	no
ERDMAN_2133	-0.347257	0.3311	0.869506	no
ERDMAN_2134	-0.436815	0.18095	0.723782	no
ERDMAN_2135	-0.145592	0.91565	0.993589	no
ERDMAN_2136	0.254318	0.8017	0.989323	no
ERDMAN_2137	-0.0265264	0.9745	0.997012	no
ERDMAN_2138	-0.11303	0.7249	0.987517	no
ERDMAN_2139	0.116888	0.8608	0.99289	no
ERDMAN_2140	0.000783008	0.99695	0.998495	no
ERDMAN_2141	-0.116346	0.8191	0.990276	no
ERDMAN_2142	-0.0825696	0.8042	0.989539	no
ERDMAN_2144	-0.64725	0.3687	0.895018	no
ERDMAN_2145	-0.241803	0.48585	0.948161	no
ERDMAN_2146	0.0906001	0.8348	0.992338	no
ERDMAN_2147	0.581674	0.2668	0.812341	no
ERDMAN_2148	-1.01477	0.0241	0.296585	no
ERDMAN_2150	0.394809	0.43905	0.933358	no
ERDMAN_2151	0.600131	0.36295	0.891964	no
ERDMAN_2152	0.312653	0.343	0.878095	no
ERDMAN_2153	0.206809	0.59595	0.967606	no
ERDMAN_2154	0.445645	0.43985	0.933592	no
ERDMAN_2155	0.683131	0.07535	0.508025	no
ERDMAN_2156	1.32978	0.3357	0.871169	no
ERDMAN_2157	0.557887	0.21795	0.769161	no
ERDMAN_2158	-0.0698251	0.89485	0.993589	no
[truncated: 2,006 more rows]
