# Supplementary material for: Mycobacterium tuberculosis strain with deletions in menT3 and menT4 is attenuated and confers protection in mice and guinea pigs
Source: Nat Commun. 2024 Jun 27;15:5467. doi: 10.1038/s41467-024-49246-5 (PMC11211403; doi:10.1038/s41467-024-49246-5)
Supplement: Supplementary file 5 — Supplementary Data 2 [file 41467_2024_49246_MOESM5_ESM.xlsx]

## Sheet: DEGs
Supplementary Data File 2 : List of differentially expressed genes in lungs of M. tuberculosis Erdman infected mice with respect to Naïve mice using a fold change cutoff of log2 fold change of +2, -2 and Padj value of ≤ 0.05
transcript_id	gene_name	log2FoldChange	pvalue	q-value	Status
NM_001276485	Dag1	-27.4122	5.95731e-09	9.37121e-08	Downregulated
NM_007841	Ddx6	-26.061	3.18189e-08	4.47308e-07	Downregulated
NM_008088	Gas7	-25.9207	3.76943e-08	5.24887e-07	Downregulated
NM_010855	Myh4	-25.9124	3.80761e-08	5.29265e-07	Downregulated
NM_001285456	Mapt	-25.5303	1.14517e-12	2.89466e-11	Downregulated
NM_198059	Nrap	-25.5131	2.19027e-12	5.32477e-11	Downregulated
NR_045520	Lmf1	-25.4374	6.71291e-08	8.91507e-07	Downregulated
NM_001163440	Mov10	-24.9354	4.1557e-09	6.66186e-08	Downregulated
NM_172622	Trerf1	-24.9092	1.08201e-08	1.62911e-07	Downregulated
NM_001290630	Rbm41	-24.9001	6.651e-15	2.1324e-13	Downregulated
NM_001083120	Enah	-24.8701	1.30451e-07	1.64607e-06	Downregulated
NM_001289694	Zfp740	-24.8005	3.88096e-09	6.24269e-08	Downregulated
NM_001164499	Papd5	-24.7407	1.51502e-07	1.8894e-06	Downregulated
NM_001167921	Gtf2e2	-24.6494	1.68287e-07	2.07999e-06	Downregulated
NM_001256117	Sun1	-24.485	1.34895e-12	3.38792e-11	Downregulated
NM_001310152	Dysf	-24.4717	2.06325e-07	2.49381e-06	Downregulated
NM_001103181	Tulp4	-24.3544	2.65799e-23	1.77197e-21	Downregulated
NM_001195205	Trmt2a	-24.3012	3.32359e-19	1.61934e-17	Downregulated
NR_130961	B230354K17Rik	-24.1736	1.27316e-10	2.52412e-09	Downregulated
NM_011351	Sema6c	-24.0439	5.95079e-15	1.92099e-13	Downregulated
NM_001276494	Dag1	-23.8702	4.06722e-07	4.65988e-06	Downregulated
NM_001177995	Prdm16	-23.7999	3.31601e-12	7.93044e-11	Downregulated
NM_001199339	Apoo	-23.7848	2.43528e-08	3.49448e-07	Downregulated
NM_001289637	Zfp180	-23.7712	1.95411e-08	2.83689e-07	Downregulated
NR_073376	Ncaph2	-23.7686	4.55559e-07	5.17157e-06	Downregulated
NM_001306050	Spsb2	-23.745	4.35234e-13	1.14825e-11	Downregulated
NM_139129	Coro6	-23.6724	5.40488e-15	1.75681e-13	Downregulated
NM_025879	Trappc13	-23.6472	5.21191e-07	5.87695e-06	Downregulated
NM_001042593	Hbs1l	-23.6374	2.48274e-08	3.55176e-07	Downregulated
NM_145704	Kcnip2	-23.628	6.02631e-13	1.57225e-11	Downregulated
NM_001285840	Sybu	-23.5653	2.38042e-08	3.42017e-07	Downregulated
NM_001012396	Hacd1	-23.5419	4.29462e-14	1.26967e-12	Downregulated
NM_001310143	Abcc9	-23.4846	6.23572e-07	6.92848e-06	Downregulated
NM_001290351	Zfp37	-23.4628	4.81213e-20	2.49436e-18	Downregulated
NM_033620	Pard3	-23.4479	6.49298e-07	7.18717e-06	Downregulated
NM_001285473	Carf	-23.4017	1.76965e-08	2.58345e-07	Downregulated
NM_001305671	Glis3	-23.3727	4.6749e-14	1.37175e-12	Downregulated
NM_029437	Ckap5	-23.3561	7.18001e-07	7.8782e-06	Downregulated
NM_010777	Mbp	-23.2583	7.98962e-07	8.68452e-06	Downregulated
NM_001162387	Pex11b	-23.242	2.0742e-08	2.99462e-07	Downregulated
NM_001290708	Smarca1	-23.2164	7.86751e-08	1.03491e-06	Downregulated
NM_001277330	Pex5	-23.1894	8.61199e-07	9.31798e-06	Downregulated
NM_001271760	Adra1a	-23.1242	3.98427e-08	5.51865e-07	Downregulated
NM_001302480	Acy3	-23.0709	2.01926e-14	6.12362e-13	Downregulated
NM_001290506	Mid1	-23.0471	1.00507e-06	1.07121e-05	Downregulated
NM_001145898	BC052040	-23.0042	2.89366e-07	3.4185e-06	Downregulated
NM_001302531	Esr1	-23.0038	1.05299e-06	1.11672e-05	Downregulated
NR_130781	Cep41	-22.9494	1.39835e-13	3.90361e-12	Downregulated
NM_001290500	Ttc14	-22.9246	1.33723e-10	2.6356e-09	Downregulated
NM_001177407_2	Gm8898	-22.8536	5.63416e-08	7.5765e-07	Downregulated
NM_001281929	Gria3	-22.8093	3.83811e-07	4.41889e-06	Downregulated
NM_212441	Acsm3	-22.8066	3.98813e-08	5.52075e-07	Downregulated
NM_019926	Mtm1	-22.7628	1.36398e-06	1.40969e-05	Downregulated
NM_001284386	3830406C13Rik	-22.7281	3.3742e-18	1.48978e-16	Downregulated
NM_178224	Cbs	-22.7159	2.06298e-14	6.24814e-13	Downregulated
NM_001293639	Nek1	-22.6853	1.48243e-06	1.52341e-05	Downregulated
NM_001286011	Tubgcp2	-22.5984	6.21029e-08	8.29908e-07	Downregulated
NR_105046	Hltf	-22.5764	1.664e-06	1.69153e-05	Downregulated
NM_133707	Kdf1	-22.5408	9.47053e-11	1.91141e-09	Downregulated
NM_001290664	Sh3kbp1	-22.4963	5.96347e-10	1.07787e-08	Downregulated
NM_009599	Ache	-22.4729	5.13994e-08	6.95562e-07	Downregulated
NM_001290661	Sh3kbp1	-22.3871	2.67509e-10	5.08504e-09	Downregulated
NM_001271623	Gja3	-22.2891	1.72214e-10	3.34383e-09	Downregulated
NM_001161807	Cys1	-22.2312	1.17521e-07	1.49574e-06	Downregulated
NM_001282016	P2ry1	-22.1257	2.67452e-06	2.62358e-05	Downregulated
NM_001281829	Phyhd1	-22.1133	2.8724e-17	1.16545e-15	Downregulated
NM_001178049	Mitf	-22.0912	2.77168e-06	2.70087e-05	Downregulated
NM_001253361	Kcnma1	-22.0576	3.51422e-10	6.54273e-09	Downregulated
NR_045437	2700054A10Rik	-21.9135	3.3352e-06	3.19573e-05	Downregulated
NM_001177957	Gpm6b	-21.8547	3.54325e-06	3.37584e-05	Downregulated
NM_001004150	A4galt	-21.8355	3.4411e-15	1.14378e-13	Downregulated
NM_001160049	Dusp27	-21.8083	3.71722e-06	3.52589e-05	Downregulated
NM_001290438	Zscan22	-21.7788	3.83025e-06	3.6258e-05	Downregulated
NM_001164584	Dnajc6	-21.7545	3.9298e-06	3.71555e-05	Downregulated
NM_001276455	Slc19a2	-21.7298	5.26136e-16	1.90779e-14	Downregulated
NM_001290774	Gyltl1b	-21.6841	4.2238e-06	3.97436e-05	Downregulated
NM_001253715	Msra	-21.6744	4.26961e-06	4.00951e-05	Downregulated
NM_020266	Dnajb2	-21.6384	5.54006e-10	1.00597e-08	Downregulated
NM_013549	Hist2h2aa1	-21.6336	4.44863e-06	4.156e-05	Downregulated
NM_001286824	Uspl1	-21.5869	4.66294e-06	4.32701e-05	Downregulated
NM_001285921	Mfn2	-21.5837	1.43849e-07	1.80351e-06	Downregulated
NM_001159606	Pum1	-21.568	2.03861e-07	2.46782e-06	Downregulated
NM_027530	Rufy3	-21.5328	4.92729e-06	4.55436e-05	Downregulated
NM_134048	Cbll1	-21.4822	4.43145e-29	4.53111e-27	Downregulated
NM_001161373	F8	-21.4662	5.27599e-06	4.8462e-05	Downregulated
NM_001252475	Tjap1	-21.4472	5.37844e-06	4.92877e-05	Downregulated
NM_001271873	Ano10	-21.4401	5.41898e-06	4.96206e-05	Downregulated
NM_001289552	Tgfb1i1	-21.1806	7.05039e-06	6.30862e-05	Downregulated
NM_008440	Kif1a	-20.7553	1.07617e-05	9.20565e-05	Downregulated
NM_001252591	Smpx	-20.7402	7.46388e-07	8.16585e-06	Downregulated
NM_175541	Mum1l1	-20.1654	3.48322e-06	3.32269e-05	Downregulated
NM_007424	Acan	-19.9501	1.57842e-07	1.96223e-06	Downregulated
NM_001141977	Tpx2	-19.9491	1.91473e-09	3.22312e-08	Downregulated
NM_001039087	Rapgef1	-19.6429	3.18767e-05	0.000246761	Downregulated
NR_073549	Sema6c	-18.8191	6.91833e-05	0.000504991	Downregulated
NM_008631	Mt4	-18.6217	4.75444e-05	0.000358724	Downregulated
NM_001276279	Cyld	-18.6136	3.61621e-06	3.43701e-05	Downregulated
NM_001145947	Bace1	-16.345	0.000197265	0.00129671	Downregulated
NM_001039072	Ldb3	-16.3135	0.000728079	0.00410983	Downregulated
NM_001159485	Mcf2l	-12.7094	0.000593486	0.00343664	Downregulated
NM_146005	Ank3	-12.1348	9.0892e-10	1.60462e-08	Downregulated
NM_001291184	Pcsk6	-11.9293	2.92718e-12	7.02196e-11	Downregulated
NM_001163290	Adck3	-11.546	0.000301923	0.00188615	Downregulated
NM_001083934	Myom1	-11.4999	9.46919e-06	8.21373e-05	Downregulated
NM_029581	Mtif3	-11.1398	3.14943e-07	3.6947e-06	Downregulated
NM_178141	3830406C13Rik	-11.0099	1.35082e-18	6.20877e-17	Downregulated
NM_001290684	Shroom2	-10.8923	6.98647e-06	6.26095e-05	Downregulated
NM_001044705	Zscan21	-10.5786	1.22299e-06	1.27461e-05	Downregulated
NM_001033263	Agap2	-10.3018	0.00384972	0.0173688	Downregulated
NM_001024846	Zfp62	-9.97466	2.36947e-05	0.000189084	Downregulated
NM_016672	Ddc	-9.80844	0.0008282	0.00458697	Downregulated
NR_125721	Mb21d1	-9.77149	0.00010205	0.000711993	Downregulated
NM_001290425	Usp45	-9.76128	0.000162483	0.00108721	Downregulated
NM_001077237	BC003331	-9.63999	0.00579922	0.0245588	Downregulated
NM_001160713	Cd300lg	-9.42479	0.00115593	0.00615997	Downregulated
NM_001163239	Nqo2	-9.1335	0.00578063	0.0244933	Downregulated
NM_019768	Morf4l2	-9.09062	0.00351538	0.0160792	Downregulated
NM_001025256	Mbp	-9.09004	0.00739272	0.0301304	Downregulated
NM_001177937	Eda	-9.02601	0.00663077	0.0274915	Downregulated
NM_001276443	Gpr155	-8.96836	1.42245e-05	0.000118662	Downregulated
NM_001112796	Bicd1	-8.89481	0.00616903	0.0258596	Downregulated
NM_001301367	Hsdl2	-8.88509	0.0104516	0.0402353	Downregulated
NM_001164042	Smad5	-8.82957	0.000225219	0.00145566	Downregulated
NM_028245	Zfp131	-8.69411	0.00897498	0.0353842	Downregulated
NM_001291056	Snap25	-8.55515	0.000824622	0.00457038	Downregulated
NM_001291289	l7Rn6	-8.51363	0.013538	0.0499043	Downregulated
NM_001286994	Gpr160	-8.50308	0.0048415	0.0211186	Downregulated
NM_001289449	Cd1d2	-8.48992	0.000381424	0.0023212	Downregulated
NM_001289596	Slc25a40	-8.4759	0.00352319	0.0161055	Downregulated
NM_001290467	Hs6st2	-8.4572	0.0148348	0.0536431	Downregulated
NM_001285923	Mfn2	-8.39709	0.000316918	0.0019673	Downregulated
NM_001198886	Dpp6	-8.37623	0.000928193	0.00507037	Downregulated
NM_001286987	Dram2	-8.34225	0.00616545	0.0258509	Downregulated
NM_001205076	Jph2	-8.25854	2.37965e-05	0.000189768	Downregulated
NM_001122954	Pla2g5	-8.24327	0.0006815	0.00386638	Downregulated
NM_001302549	Zfp131	-8.18915	0.0131022	0.0486562	Downregulated
NM_172709	Otop1	-8.18832	0.000833941	0.00461768	Downregulated
NM_001122843	Tnpo2	-8.13054	0.00412017	0.018409	Downregulated
NM_001166547	Eif4enif1	-8.00123	0.0133747	0.0494729	Downregulated
NM_001294322	Mpv17	-7.96127	0.010346	0.0399202	Downregulated
NM_001291835	Alas1	-7.9495	1.25135e-05	0.000105624	Downregulated
NM_001290788	Aqr	-7.89878	0.00118679	0.00630596	Downregulated
NM_001110846	Cacna2d1	-7.83818	0.000661246	0.00376965	Downregulated
NM_018751	Sult1c1	-7.68589	0.0131845	0.0489232	Downregulated
NM_010567	Inppl1	-7.63247	1.2957e-05	0.000109171	Downregulated
NM_009463	Ucp1	-7.56263	0.0133985	0.0495377	Downregulated
NM_001302997	Gng4	-7.52461	0.00990145	0.0384063	Downregulated
NM_001276317	Uba1	-7.52276	1.01087e-06	1.07642e-05	Downregulated
NM_009133	Stmn3	-7.49747	0.00455293	0.0200457	Downregulated
NM_011054	Pde1c	-7.48458	0.0122453	0.0459085	Downregulated
NM_008770	Cldn11	-7.44291	6.39357e-06	5.76475e-05	Downregulated
NM_001305800	Spc25	-7.42897	0.00235811	0.0114279	Downregulated
NM_001281965	Itk	-7.40103	0.00267175	0.0126839	Downregulated
NM_001159500	Esrrb	-7.353	0.000122875	0.000845254	Downregulated
NM_001303015	Ap3s1	-7.34322	0.003941	0.0177296	Downregulated
NM_001081493	Cartpt	-7.32368	0.0067716	0.0280063	Downregulated
NM_178723	Zfp385b	-7.20113	0.000161378	0.00108043	Downregulated
NM_010338	Gpr37	-7.15031	2.45615e-08	3.52217e-07	Downregulated
NM_001302260	Pmp22	-7.03729	0.000636502	0.00364714	Downregulated
NM_008963	Ptgds	-7.0098	0.00310654	0.0144507	Downregulated
NM_001190869	Kcne3	-6.98305	0.000875411	0.00480996	Downregulated
NM_001277284	Ank1	-6.87893	0.00131749	0.00690987	Downregulated
NM_001252623	Csgalnact1	-6.82276	1.5306e-05	0.000126829	Downregulated
NM_013500	Hapln1	-6.77107	0.000355267	0.00217269	Downregulated
NM_010611	Kcnq2	-6.74157	0.0110941	0.0422638	Downregulated
NM_026066	Cmtm5	-6.73561	0.0102452	0.0395637	Downregulated
NM_011698	Lin7b	-6.67306	6.08557e-05	0.000448378	Downregulated
NM_025496	Cdrt4	-6.59169	2.47505e-05	0.000196775	Downregulated
NM_001160307	Serpinb10	-6.58404	0.00618667	0.0259105	Downregulated
NM_028474	Ptchd4	-6.57464	2.51766e-06	2.48837e-05	Downregulated
NM_080858	Asb12	-6.57314	4.41865e-05	0.000335108	Downregulated
NM_009392	Tlx2	-6.55355	0.00196981	0.00977965	Downregulated
NM_001276292	Wwp1	-6.53467	7.39968e-05	0.000536135	Downregulated
NM_001159376	Dusp15	-6.50001	0.0108218	0.04143	Downregulated
NM_139152	Asb18	-6.43353	0.00500007	0.0217017	Downregulated
NM_177920	Serpina7	-6.41638	0.00055897	0.00325923	Downregulated
NM_025545	Aptx	-6.40757	2.4248e-05	0.000193106	Downregulated
NR_102361	9030612E09Rik	-6.39353	1.49412e-05	0.000123981	Downregulated
NM_001167879	Gareml	-6.39336	1.55594e-05	0.000128793	Downregulated
NM_008071	Gabrb3	-6.37062	0.000287361	0.00180429	Downregulated
NM_175452	Gjc2	-6.36124	0.0145579	0.0528281	Downregulated
NM_010077	Drd2	-6.35547	0.0119548	0.0449772	Downregulated
NM_001282084	Gtf2a2	-6.34801	0.00371445	0.0168489	Downregulated
NM_201353	Slc6a7	-6.31812	1.57477e-05	0.000130169	Downregulated
NR_052009	Fuk	-6.24411	9.53491e-08	1.23901e-06	Downregulated
NM_183283	Smco1	-6.22726	0.00506408	0.0219377	Downregulated
NM_001044704	Zscan21	-6.22394	0.0119196	0.0448662	Downregulated
NM_028905	4932438H23Rik	-6.18495	0.00345031	0.0158092	Downregulated
NM_032541	Hamp	-6.11732	2.0512e-06	2.05758e-05	Downregulated
NR_131123	9330136K24Rik	-6.02343	0.000843256	0.00466048	Downregulated
NM_001168240	Irak1bp1	-5.98152	0.00661833	0.0274496	Downregulated
NM_007937	Epha5	-5.97621	0.00162199	0.00826732	Downregulated
NR_038162	Stamos	-5.9425	0.00814473	0.0326247	Downregulated
NM_001177408	Gm15319	-5.90255	0.00132644	0.00694593	Downregulated
NM_008769	Otc	-5.87006	0.0124623	0.0465739	Downregulated
NM_001289575	Tsc1	-5.86863	0.00224274	0.0109431	Downregulated
NM_001035526	AU040320	-5.86781	0.0066494	0.0275542	Downregulated
NM_029628	Ppp1r3g	-5.85991	0.000157035	0.00105345	Downregulated
NM_001204907	Recql	-5.77946	0.000217391	0.00141358	Downregulated
NM_139299	Il31ra	-5.77446	0.000278222	0.00175251	Downregulated
NM_001007596	Rtn1	-5.65951	0.000303194	0.00189309	Downregulated
NM_001291286	l7Rn6	-5.652	0.00469312	0.0205552	Downregulated
NM_001099310	Gm8787	-5.64788	0.00132127	0.00692349	Downregulated
NM_153506	Clec2e	-5.6275	0.00363301	0.0165145	Downregulated
NM_001160368	Rnf152	-5.61201	0.00129402	0.0067989	Downregulated
NM_001161817	Myo1b	-5.60222	3.53038e-05	0.000271771	Downregulated
NR_027371	Arhgap1	-5.5852	0.000341599	0.00210221	Downregulated
NM_001013411	Nkain2	-5.56199	0.0124673	0.0465852	Downregulated
NR_126571	Prmt2	-5.51185	2.07181e-06	2.07649e-05	Downregulated
NM_145565	Sds	-5.45003	0.00186147	0.00931249	Downregulated
NM_001007462	Pabpn1l	-5.44566	0.00770013	0.0311573	Downregulated
NM_001255998	Cacna1c	-5.38284	0.00369165	0.0167552	Downregulated
NM_001001445	Trpv1	-5.36839	0.0145339	0.0527654	Downregulated
NM_001289448	Rad1	-5.35015	0.00513587	0.0221603	Downregulated
NM_001290710	Ebf1	-5.27097	0.00133702	0.00699202	Downregulated
NM_010199	Fgf12	-5.27048	5.57397e-06	5.08814e-05	Downregulated
NM_030068	Iqch	-5.25986	0.00104286	0.00561593	Downregulated
NM_010394	H2-Q7	-5.22957	0.000120004	0.000827685	Downregulated
NM_001159410	Guk1	-5.22477	0.00295486	0.0138519	Downregulated
NR_131932	Gm13830	-5.18516	0.000105214	0.000732764	Downregulated
NM_001290127	Gm21992	-5.1534	8.87868e-05	0.000628965	Downregulated
NM_001160711	Cd300lg	-5.14872	0.0133312	0.049351	Downregulated
NM_144946	Neto1	-5.01892	0.0106326	0.0408053	Downregulated
NR_045614	4930413G21Rik	-4.97681	0.00682062	0.0281794	Downregulated
NM_009512	Slc27a5	-4.97543	0.00792384	0.0319082	Downregulated
NM_001286542	Sigmar1	-4.94037	0.00982326	0.0381848	Downregulated
NR_102729	Snap91	-4.92932	0.00907289	0.0357044	Downregulated
NM_001164275	Prrg1	-4.92705	0.000187775	0.00123918	Downregulated
NM_001136081	Ssrp1	-4.90023	0.000860064	0.00473891	Downregulated
NM_001285863	Pphln1	-4.89151	2.34184e-08	3.36862e-07	Downregulated
NM_177066	Tnni3k	-4.88656	0.00400468	0.0179783	Downregulated
NM_194064	Nanos2	-4.86626	0.0081931	0.0327682	Downregulated
NM_027321	Lrrc39	-4.84718	0.0143254	0.0521505	Downregulated
NR_002853	Airn	-4.76831	6.31134e-09	9.90825e-08	Downregulated
NM_001290812	Adal	-4.72468	0.000493427	0.00292121	Downregulated
NM_001167920	Slc8a3	-4.71178	0.00980516	0.0381333	Downregulated
NM_021483	Pex5l	-4.67052	0.00516805	0.0222828	Downregulated
NM_177616	Ccdc157	-4.65881	0.00288294	0.0135526	Downregulated
NM_001252341	Syt1	-4.65002	0.00097699	0.00530076	Downregulated
NM_011181	Cyth2	-4.57213	5.25059e-11	1.08865e-09	Downregulated
NR_027802	Mtag2	-4.55856	0.0114249	0.0433161	Downregulated
NM_010865	Myoc	-4.50655	0.00153473	0.00787373	Downregulated
NM_001003915	Slc5a12	-4.41075	0.00407672	0.018246	Downregulated
NM_010352	Gsg1	-4.39331	0.00165141	0.00839546	Downregulated
NM_201243	Pcdha8	-4.34055	0.00460322	0.0202179	Downregulated
NM_001163664	Tnnt3	-4.33562	0.0078127	0.0315471	Downregulated
NM_144906	Sgip1	-4.26573	0.00554735	0.023671	Downregulated
NM_001290737	Thg1l	-4.20186	0.00893696	0.0352934	Downregulated
NM_153155	C1ql3	-4.19188	5.20347e-05	0.000389482	Downregulated
NR_040657	D830005E20Rik	-4.12846	0.0124896	0.0466462	Downregulated
NM_011126	Bpifa1	-4.12112	0.00171351	0.00866622	Downregulated
NM_001164118	Serpinb6a	-4.07574	0.000258481	0.00164758	Downregulated
NM_010069	Doc2a	-4.05866	7.35567e-05	0.000534097	Downregulated
NR_015498	1500004A13Rik	-3.9934	0.00446326	0.0197062	Downregulated
NR_104354	Chchd7	-3.97153	0.00811395	0.0325291	Downregulated
NM_011044	Pck1	-3.92142	0.0016296	0.00829712	Downregulated
NM_001278256	Prnp	-3.83447	0.0109096	0.0417185	Downregulated
NM_001291025	Pigq	-3.8235	0.000259844	0.00165492	Downregulated
NM_026972	Cd209b	-3.81795	0.000950778	0.00517572	Downregulated
NM_016974	Dbp	-3.73824	6.12047e-41	1.44033e-38	Downregulated
NM_008830	Abcb4	-3.72817	0.00713135	0.0292373	Downregulated
NM_001282061	Rgs6	-3.69969	0.0124993	0.0466674	Downregulated
NM_001040397	Filip1l	-3.64733	0.0081518	0.0326474	Downregulated
NM_133908	Rita1	-3.63206	2.38058e-08	3.42017e-07	Downregulated
NM_172755	Sugp2	-3.62885	1.49157e-06	1.52946e-05	Downregulated
NM_001177668	Sptan1	-3.62038	0.00232373	0.0112937	Downregulated
NM_203345	Ltk	-3.61393	0.00416803	0.018591	Downregulated
NM_007494	Ass1	-3.58932	0.00439865	0.0194574	Downregulated
NM_007933	Eno3	-3.47661	0.000170878	0.0011382	Downregulated
NM_009158	Mapk10	-3.45613	0.00344612	0.0157931	Downregulated
NM_013568	Kcna6	-3.44757	0.00189808	0.0094606	Downregulated
NM_001200041	Sbk3	-3.42615	2.97856e-06	2.88217e-05	Downregulated
NM_007812	Cyp2a5	-3.41327	6.21901e-08	8.30601e-07	Downregulated
NM_001164717	Sh3pxd2a	-3.38544	0.00938463	0.0367346	Downregulated
NM_001253860	Scn5a	-3.29859	0.00968927	0.0377638	Downregulated
NM_001162983	Lrrc38	-3.29758	0.0051893	0.0223499	Downregulated
NM_001145435	Lrrc74b	-3.27131	0.0110596	0.0421826	Downregulated
NM_028333	Angptl1	-3.26365	0.00404452	0.0181218	Downregulated
NM_026935	Sult1c2	-3.23186	0.000877577	0.00481961	Downregulated
NM_027180	Arap1	-3.14257	0.000431271	0.00258825	Downregulated
NM_175506	Adamts19	-3.11144	0.00582251	0.0246352	Downregulated
NM_001304544	Pakap	-3.07918	0.00401941	0.0180307	Downregulated
NM_198326	Nsfl1c	-3.07419	0.0017864	0.00898275	Downregulated
NM_031384	Tex11	-3.06374	3.92788e-08	5.44696e-07	Downregulated
NM_001115153	Uspl1	-3.02539	0.0126354	0.0471383	Downregulated
NM_178258	Il22ra2	-3.00728	0.00326667	0.0150853	Downregulated
NM_008242	Foxd1	-3.00199	0.013467	0.049697	Downregulated
NM_001167939	Mau2	-3.00144	0.00249478	0.0119718	Downregulated
NM_001101546	Tmem233	-2.98321	0.000818899	0.00454684	Downregulated
NM_175413	Lrrc39	-2.95218	0.00789234	0.031814	Downregulated
NM_010709	Eif2d	-2.93561	0.0114756	0.0434522	Downregulated
NM_001291783	Map2k7	-2.92816	0.00507233	0.0219546	Downregulated
NM_008218	Hba-a1	-2.92454	0.00299598	0.0140168	Downregulated
NM_001081386	Cdh19	-2.91649	0.0115566	0.0437008	Downregulated
NM_023537	Rab3b	-2.90763	0.0035927	0.0163629	Downregulated
NM_001113387	Myl1	-2.90483	0.00358322	0.0163229	Downregulated
NM_016869	Corin	-2.901	0.00510038	0.0220436	Downregulated
NM_024406	Fabp4	-2.86324	0.0141706	0.0516777	Downregulated
NM_025540	Sln	-2.85506	0.0087234	0.0345835	Downregulated
NM_001164376	Ctnna3	-2.83831	0.00187409	0.00935572	Downregulated
NM_001253796	Smim22	-2.83664	0.0108205	0.04143	Downregulated
NM_011670	Uchl1	-2.83524	0.00135815	0.0070915	Downregulated
NR_033552	Gm10125	-2.83074	0.00520937	0.0224281	Downregulated
NM_026818	Cilp2	-2.82354	0.00261428	0.0124599	Downregulated
NM_027126	Hfe2	-2.81282	0.00297825	0.0139477	Downregulated
NM_009476	Upk2	-2.81195	0.000737788	0.00415666	Downregulated
NM_178660	Rbms3	-2.80465	1.75775e-06	1.77838e-05	Downregulated
NM_011410	Slfn4	-2.80278	2.82206e-10	5.32998e-09	Downregulated
NM_001285776	Serpinh1	-2.79418	0.00214466	0.0105344	Downregulated
NM_212452	Rxfp1	-2.76596	0.0134759	0.0497199	Downregulated
NM_001164047	Mb	-2.75917	0.00973046	0.0378679	Downregulated
NR_122037	Gba	-2.74465	0.0031963	0.0148068	Downregulated
NM_010280	Gfra3	-2.74273	0.000887907	0.00487066	Downregulated
NM_001145660	Rfx8	-2.73672	0.0140094	0.0512486	Downregulated
NM_009605	Adipoq	-2.73649	0.00648561	0.02698	Downregulated
NM_199152	Obscn	-2.72824	0.00402236	0.0180404	Downregulated
NM_008218_1	Hba-a1	-2.70381	0.00350262	0.0160271	Downregulated
NM_001301298	Gab1	-2.70007	0.0149562	0.0540072	Downregulated
NM_017376	Tef	-2.69576	3.15574e-22	1.94408e-20	Downregulated
NM_145132	Mchr1	-2.68864	0.000937043	0.00511516	Downregulated
NM_001033489	Rnf207	-2.6729	0.00355801	0.0162332	Downregulated
NM_001164593	Pdzrn4	-2.6568	0.00288012	0.013542	Downregulated
NM_001252447	Vrk2	-2.63092	0.00826552	0.0330186	Downregulated
NM_178721	Cadm2	-2.61247	2.32167e-08	3.34164e-07	Downregulated
NM_138628	Txlnb	-2.60901	0.00277287	0.0130979	Downregulated
NM_001083919	Xirp2	-2.59872	0.0128789	0.0479403	Downregulated
NM_001164565	Acnat1	-2.59504	0.000116599	0.000806798	Downregulated
NM_031172	Trim17	-2.5803	0.0119738	0.0450416	Downregulated
NM_001166584	Tead1	-2.57211	0.00170581	0.00863472	Downregulated
NM_175328	Slc6a15	-2.5685	0.0107262	0.0411175	Downregulated
NM_011652	Ttn	-2.56727	0.00791364	0.0318781	Downregulated
NM_001034962	Sorbs1	-2.56483	0.00616587	0.0258509	Downregulated
NM_001013013	Dhrs7c	-2.56338	0.00151882	0.007804	Downregulated
NM_010595	Kcna1	-2.55932	0.00131902	0.00691631	Downregulated
NM_001285794	Wnt11	-2.54836	0.00642159	0.0267468	Downregulated
NM_009393	Tnnc1	-2.54742	0.000554065	0.00323464	Downregulated
NM_027150	Mlip	-2.54117	0.00474549	0.0207691	Downregulated
NM_001276442	Acy1	-2.53172	1.5621e-17	6.47198e-16	Downregulated
NM_001099302	Gm5640	-2.52958	7.97516e-07	8.6728e-06	Downregulated
NM_026831	Mybphl	-2.52926	0.00317118	0.0146991	Downregulated
NM_011540	Tcap	-2.52876	0.00126043	0.0066536	Downregulated
NM_182993	Slc17a7	-2.52313	0.00589132	0.0248727	Downregulated
NM_023868	Ryr2	-2.51878	0.000803025	0.00447174	Downregulated
NM_021447	Trim54	-2.50319	0.00611677	0.0256863	Downregulated
NM_008664	Myom2	-2.49342	0.00736156	0.030019	Downregulated
NM_009710	Art1	-2.46847	0.00758587	0.0307631	Downregulated
NM_133853	Magi3	-2.45607	0.00186433	0.00931989	Downregulated
NM_001164056	Pld1	-2.45391	0.00576636	0.0244548	Downregulated
NM_010174	Fabp3	-2.42818	6.63488e-05	0.000485808	Downregulated
NM_021544	Scn5a	-2.41935	0.000308277	0.00192025	Downregulated
NM_007992	Fbln2	-2.40197	0.0139494	0.051069	Downregulated
NM_022879	Myl7	-2.39981	0.00704948	0.0289622	Downregulated
NM_024427	Tpm1	-2.3987	0.00183161	0.00918184	Downregulated
NM_001039048	Trim63	-2.3916	0.01045	0.0402353	Downregulated
NM_009813	Casq1	-2.39067	0.00324853	0.0150104	Downregulated
NM_021282	Cyp2e1	-2.38661	0.00165253	0.00839881	Downregulated
NM_024285	Bves	-2.37934	0.0054095	0.0231373	Downregulated
NM_145434	Nr1d1	-2.35013	7.01944e-66	1.50171e-62	Downregulated
NM_007906	Eef1a2	-2.34788	0.0103729	0.0399977	Downregulated
NM_001039076	Ldb3	-2.34218	0.013663	0.0502522	Downregulated
NM_007694	Chgb	-2.33706	0.00750863	0.0305183	Downregulated
NM_001306218	Trappc6b	-2.33459	0.0104019	0.0400898	Downregulated
NM_198415	Ckmt2	-2.32439	0.00528887	0.0227081	Downregulated
NM_130903	Cd209c	-2.3066	0.0114555	0.0434038	Downregulated
NM_182992	Mypn	-2.30597	0.00866162	0.0343618	Downregulated
NM_001159510	Pacsin2	-2.30203	3.83465e-05	0.000293562	Downregulated
NR_029439	1700018A04Rik	-2.28548	3.66265e-05	0.000281093	Downregulated
NM_001170847	Rbm20	-2.27051	0.000862633	0.00475084	Downregulated
NR_045516	Dlg1	-2.26864	0.0130298	0.0484256	Downregulated
NM_010473	Hrc	-2.26711	0.00755314	0.0306568	Downregulated
NM_001310070	Atf7	-2.26705	0.000293713	0.00183926	Downregulated
NR_077229	8430426J06Rik	-2.2581	0.00773278	0.0312726	Downregulated
NM_001144992	2810459M11Rik	-2.25664	0.0013837	0.0072025	Downregulated
NM_020610	Nrip3	-2.25616	0.0074911	0.0304628	Downregulated
NM_001164171	Myh6	-2.24848	0.00520728	0.0224232	Downregulated
NM_019797	Trip4	-2.24623	0.00633009	0.0264452	Downregulated
NM_007491	Art5	-2.24022	0.00618816	0.0259121	Downregulated
NM_009948	Cpt1b	-2.23591	0.00972464	0.0378515	Downregulated
NM_016771	Sult1d1	-2.23069	0.00196705	0.00977374	Downregulated
NM_177335	D930020B18Rik	-2.22725	0.00112089	0.00599224	Downregulated
NM_001130188	Sgce	-2.22105	0.00183661	0.00920067	Downregulated
NM_009119	Sap18	-2.21206	7.11434e-09	1.10146e-07	Downregulated
NM_175132	Synpo2l	-2.208	0.00595769	0.0251259	Downregulated
NM_026183	Slc47a1	-2.20325	0.000874906	0.0048083	Downregulated
NM_175441	Mylk3	-2.20302	0.00563145	0.0239821	Downregulated
NM_033268	Actn2	-2.18439	0.0132883	0.0492231	Downregulated
NM_009768	Bsg	-2.17272	1.08486e-06	1.1469e-05	Downregulated
NM_010605	Kcnj5	-2.15949	0.000408099	0.00246378	Downregulated
NM_013743	Pdk4	-2.15906	0.00467323	0.0204719	Downregulated
NM_009722	Atp2a2	-2.15828	0.00333861	0.0153662	Downregulated
NM_009814	Casq2	-2.13908	0.00747242	0.0304053	Downregulated
NM_172563	Hlf	-2.13521	4.45023e-20	2.31698e-18	Downregulated
NM_001136056	Cntfr	-2.13334	7.86876e-09	1.21347e-07	Downregulated
NM_010858	Myl4	-2.1241	0.0138715	0.050839	Downregulated
NM_130904	Cd209d	-2.11668	0.00210153	0.0103468	Downregulated
NM_009406	Tnni3	-2.11586	0.0131123	0.0486861	Downregulated
NM_007418	Adra2c	-2.11097	0.0136487	0.0502179	Downregulated
NM_001172055	Bdh2	-2.10904	0.00688899	0.0284169	Downregulated
NM_001128607	Epb4.1	-2.10287	0.0141989	0.051765	Downregulated
NM_001037321	Fbxo40	-2.09628	0.0104886	0.040338	Downregulated
NM_007863	Mpp3	-2.09404	9.39096e-10	1.65665e-08	Downregulated
NM_001190461	Hilpda	-2.09216	0.00186535	0.00931989	Downregulated
NM_172793	Btnl9	-2.08893	0.00188194	0.00939097	Downregulated
NM_009626	Adh7	-2.08887	0.000693721	0.00393003	Downregulated
NM_020568	Plin4	-2.08786	0.00308406	0.0143689	Downregulated
NM_010859	Myl3	-2.08628	0.00921883	0.0361901	Downregulated
NM_054084	Calcb	-2.0842	7.20265e-05	0.000523471	Downregulated
NM_001289541	Sh2b1	-2.07259	7.83415e-05	0.000564313	Downregulated
NM_001002005	Panx2	-2.07225	0.0135328	0.049893	Downregulated
NM_009204	Slc2a4	-2.06859	0.00314592	0.0145935	Downregulated
NM_009944	Cox7a1	-2.06256	0.0106025	0.0406964	Downregulated
NM_052992	Fxyd1	-2.06204	3.13688e-05	0.000243551	Downregulated
NM_152915	Dner	-2.06139	3.38573e-09	5.48736e-08	Downregulated
NM_177652	Ryr3	-2.0586	0.00050422	0.00297463	Downregulated
NM_013734	Atp1a4	-2.0456	4.58688e-08	6.27211e-07	Downregulated
NM_029210	Sv2c	-2.04172	0.000231798	0.00149613	Downregulated
NR_027895	A930005H10Rik	-2.04138	0.00986459	0.0383058	Downregulated
NM_028901	Myo18b	-2.03908	0.00957178	0.0373736	Downregulated
NM_053098	Lmod2	-2.03902	0.0036958	0.0167708	Downregulated
NM_001302087	Uros	-2.03243	0.00450397	0.0198524	Downregulated
NM_013928	Schip1	-2.02842	7.69088e-05	0.000554672	Downregulated
NM_001081017	Unc79	-2.01496	1.10506e-07	1.41334e-06	Downregulated
NM_029095	Hhatl	-2.01206	0.00694052	0.0285844	Downregulated
NM_010734	Lst1	2.00049	2.47138e-13	6.69263e-12	Upregulated
NM_001277944	Apoc2	2.00097	4.7749e-05	0.000360153	Upregulated
NM_144938	C1s1	2.0017	5.72345e-63	8.97933e-60	Upregulated
NM_181589	Ckap2l	2.00352	8.67143e-15	2.7465e-13	Upregulated
NM_001293804	Cflar	2.00593	1.17972e-05	0.000100044	Upregulated
NM_001145953	Lgals3	2.00688	3.17486e-05	0.000245932	Upregulated
NM_001111053	Dclk1	2.00884	0.000125754	0.000863545	Upregulated
NM_133715	Arhgap27	2.0126	1.1144e-06	1.17602e-05	Upregulated
NM_173394	Ticam2	2.01318	1.00452e-23	7.01463e-22	Upregulated
NM_007489	Arntl	2.01477	3.13475e-07	3.68114e-06	Upregulated
NM_016662	Mxd3	2.01533	3.15283e-10	5.92144e-09	Upregulated
NM_145857	Nod2	2.01545	8.83646e-47	3.30077e-44	Upregulated
NM_001281880	Sema4d	2.01618	0.0106608	0.0409065	Upregulated
NM_153101	Mrgpra2b	2.01704	9.97135e-08	1.29003e-06	Upregulated
NM_009387	Tk1	2.01725	3.01093e-21	1.74094e-19	Upregulated
NM_001271676	Ifi47	2.01989	0.00487547	0.0212314	Upregulated
NM_207244	Cd200r4	2.02051	6.0621e-11	1.24811e-09	Upregulated
NM_198095	Bst2	2.02183	8.29668e-33	1.07278e-30	Upregulated
NM_008605	Mmp12	2.02251	1.29507e-10	2.5654e-09	Upregulated
NM_178911	Pld4	2.02451	6.91586e-58	6.02781e-55	Upregulated
NM_001104529	Gpr35	2.02615	1.05492e-05	9.05377e-05	Upregulated
NM_015743	Nr4a3	2.02837	8.80121e-06	7.69673e-05	Upregulated
NM_145227	Oas2	2.03006	2.7444e-11	5.87661e-10	Upregulated
NM_008480	Lama1	2.03324	1.06315e-06	1.12648e-05	Upregulated
NM_016850	Irf7	2.03538	1.99392e-23	1.34449e-21	Upregulated
NM_010398	H2-T23	2.03599	1.41396e-32	1.7794e-30	Upregulated
NM_001172588	Mrgpra2a	2.03825	2.12629e-05	0.000171226	Upregulated
NM_009742	Bcl2a1a	2.03896	2.06909e-12	5.04056e-11	Upregulated
NM_025311_1	Tmem254a	2.04057	0.000601912	0.00347602	Upregulated
NM_019732	Runx3	2.04367	8.51481e-39	1.65603e-36	Upregulated
NM_153074	Lrrc25	2.04458	2.25542e-27	2.05724e-25	Upregulated
NM_011905	Tlr2	2.04846	4.9534e-19	2.3741e-17	Upregulated
NM_172603	Phf11a	2.05141	6.15412e-29	6.21566e-27	Upregulated
NM_178186	Hist1h2ag	2.05167	4.52729e-13	1.19306e-11	Upregulated
NM_001198794	AB124611	2.05783	1.73201e-12	4.27247e-11	Upregulated
NM_013848	Ermap	2.05801	0.0100406	0.0388948	Upregulated
NM_010846	Mx1	2.06113	1.65318e-07	2.04545e-06	Upregulated
NM_019429	Prss16	2.06281	0.000113742	0.000788884	Upregulated
NM_011852	Oas1g	2.06705	2.65603e-08	3.78127e-07	Upregulated
NM_001252600	Irf7	2.06728	6.2986e-06	5.68347e-05	Upregulated
NM_031178	Tlr9	2.07197	5.46464e-31	6.42997e-29	Upregulated
NM_001287213	Fxyd5	2.07536	4.76419e-13	1.25269e-11	Upregulated
NM_001167743	Slfn8	2.076	5.88771e-06	5.3455e-05	Upregulated
NM_001081032	Gm8909	2.07729	2.13506e-13	5.84918e-12	Upregulated
NM_001081291	Ccdc88b	2.07837	1.45515e-27	1.35352e-25	Upregulated
NM_001159649	Lax1	2.07923	0.000449773	0.0026871	Upregulated
NM_008404	Itgb2	2.0808	2.02106e-29	2.13281e-27	Upregulated
NR_102731	Stk16	2.08613	0.0141843	0.0517199	Upregulated
NM_007630	Ccnb2	2.08629	1.83994e-19	9.19305e-18	Upregulated
NM_019436	Sit1	2.08668	4.3105e-10	7.93733e-09	Upregulated
NM_145209	Oasl1	2.08843	2.15926e-13	5.90858e-12	Upregulated
NM_030060	Batf3	2.09337	3.38676e-14	1.01143e-12	Upregulated
NM_023294	Ndc80	2.09556	4.87994e-05	0.000367134	Upregulated
NM_001291894	Lilrb4a	2.09628	8.93418e-11	1.81248e-09	Upregulated
NM_010130	Adgre1	2.09635	7.56117e-23	4.90184e-21	Upregulated
NM_173762	Cenpe	2.11001	4.10636e-11	8.59743e-10	Upregulated
NM_010876	Ncf1	2.11086	1.38079e-38	2.6205e-36	Upregulated
NM_010188	Fcgr3	2.11206	5.58781e-23	3.65272e-21	Upregulated
NM_145211	Oas1a	2.11486	1.87013e-16	6.98568e-15	Upregulated
NM_001014976	Espl1	2.11788	6.5619e-37	1.14386e-34	Upregulated
NM_001081363	Cenpf	2.12194	3.15963e-19	1.54908e-17	Upregulated
NM_001013368	E2f8	2.13078	2.54161e-07	3.04075e-06	Upregulated
NM_205819	Tlr11	2.13126	2.00739e-11	4.34989e-10	Upregulated
NM_001169153	Cd300lf	2.13256	0.00967261	0.0377176	Upregulated
NM_010790	Melk	2.13257	1.59319e-05	0.000131461	Upregulated
NM_010615	Kif11	2.13287	3.18665e-11	6.76819e-10	Upregulated
NM_009994	Cyp1b1	2.13321	2.89767e-10	5.45527e-09	Upregulated
NM_023655	Trim29	2.13522	0.00375231	0.0169977	Upregulated
NM_145588	Kif22	2.13532	4.56988e-24	3.25888e-22	Upregulated
NM_010118	Egr2	2.13907	1.12519e-15	3.96987e-14	Upregulated
NM_009705	Arg2	2.14013	4.76259e-17	1.88683e-15	Upregulated
NM_145946	Fanci	2.14237	1.20101e-06	1.25559e-05	Upregulated
NM_001166375	March1	2.14413	0.0110833	0.0422591	Upregulated
NM_001254946	BC035044	2.14531	1.51285e-16	5.66909e-15	Upregulated
NM_001012236	Trex1	2.14583	1.80475e-21	1.05126e-19	Upregulated
NM_010696	Lcp2	2.15038	3.54569e-50	1.63609e-47	Upregulated
NM_009644	Ahrr	2.15087	1.49085e-06	1.52939e-05	Upregulated
NM_053178	Acsbg1	2.15291	0.0042048	0.0187195	Upregulated
NM_009778	C3	2.15316	2.74912e-63	4.62107e-60	Upregulated
NM_001290413	Traf2	2.15523	0.0120756	0.0453809	Upregulated
NR_040453	Gm17757	2.16352	1.17689e-10	2.34313e-09	Upregulated
NM_001305259	Mcm10	2.16373	1.22411e-13	3.46202e-12	Upregulated
NM_001033484	Iqgap3	2.16821	8.12139e-30	8.767e-28	Upregulated
NM_007488	Arnt2	2.16826	1.61405e-15	5.54501e-14	Upregulated
NM_011496	Aurkb	2.1711	1.52761e-24	1.11644e-22	Upregulated
NM_205823	Tlr12	2.17345	4.84201e-43	1.23855e-40	Upregulated
NR_030720	Gm8989	2.17449	1.58045e-10	3.08142e-09	Upregulated
NM_011940	Ifi202b	2.17531	0.00189831	0.0094606	Upregulated
NM_172796	Slfn9	2.17628	1.21861e-18	5.64521e-17	Upregulated
NM_025961	Gatm	2.18086	2.09537e-51	1.0273e-48	Upregulated
NM_001034909	Gm6034	2.18511	0.000255524	0.00163182	Upregulated
NM_001083880	1600012H06Rik	2.18834	0.00516228	0.022262	Upregulated
NM_011345	Sele	2.18969	0.000108559	0.000754496	Upregulated
NM_010388	H2-DMb2	2.19809	2.65795e-27	2.41482e-25	Upregulated
NM_001291058	Cd68	2.20155	4.92092e-18	2.13661e-16	Upregulated
NM_001013365	Osm	2.20205	2.05432e-13	5.64769e-12	Upregulated
NM_133200	P2ry14	2.20358	0.00770382	0.0311662	Upregulated
NM_001042653	Oip5	2.20362	0.0116826	0.0441367	Upregulated
NM_024253	Nkg7	2.205	1.6904e-26	1.44131e-24	Upregulated
NM_178687	Cd226	2.21108	3.44281e-17	1.38023e-15	Upregulated
NM_013706	Cd52	2.2111	7.82068e-26	6.32453e-24	Upregulated
NM_001110499	Canx	2.22047	0.014212	0.0518046	Upregulated
NM_011121	Plk1	2.22173	1.14972e-17	4.84882e-16	Upregulated
NM_010999	Olfr56	2.22404	7.5688e-09	1.16798e-07	Upregulated
NM_009729	Atp6v0c	2.2267	0.00505117	0.0218952	Upregulated
NM_009773	Bub1b	2.22752	1.43257e-16	5.3854e-15	Upregulated
NM_001252601	Irf7	2.23013	3.51469e-11	7.42969e-10	Upregulated
NM_146064	Soat2	2.23118	1.78981e-07	2.19573e-06	Upregulated
NM_175669	Gpr82	2.23195	0.001395	0.00725033	Upregulated
NM_009828	Ccna2	2.23385	1.26943e-15	4.43885e-14	Upregulated
NM_023209	Pbk	2.23709	4.64668e-06	4.31914e-05	Upregulated
NM_009046	Relb	2.24151	0.00183206	0.00918184	Upregulated
NM_053110	Gpnmb	2.24176	7.446e-38	1.33761e-35	Upregulated
NM_017407	Spag5	2.24791	3.49125e-19	1.69751e-17	Upregulated
NM_020001	Clec4n	2.2495	2.63015e-05	0.000207633	Upregulated
NM_173864	C1s2	2.25002	1.60553e-30	1.81649e-28	Upregulated
NM_010724	Psmb8	2.25131	1.34598e-40	3.07525e-38	Upregulated
NM_021887	Il21r	2.25362	3.92468e-14	1.16322e-12	Upregulated
NM_009858	Cd8b1	2.25556	4.09712e-23	2.70077e-21	Upregulated
NM_146167	Gimap7	2.2557	7.38652e-14	2.13023e-12	Upregulated
NM_148939	Ly6g5b	2.26136	3.09293e-08	4.35583e-07	Upregulated
NM_001045526	Scimp	2.26193	6.12672e-18	2.63102e-16	Upregulated
NM_029419	Apol7a	2.26252	4.60197e-09	7.32735e-08	Upregulated
NM_133914	Rasa4	2.26643	3.15859e-69	8.25902e-66	Upregulated
NM_001173460	Sirpb1b	2.27088	2.0196e-06	2.02675e-05	Upregulated
NM_011815	Fyb	2.27342	1.42715e-40	3.22934e-38	Upregulated
NM_015783	Isg15	2.27344	1.0301e-15	3.6563e-14	Upregulated
NM_001037723	Adcy7	2.2748	7.03721e-06	6.30163e-05	Upregulated
NM_177823	Ubash3a	2.27683	1.15332e-24	8.58897e-23	Upregulated
NM_013532	Lilrb4a	2.27705	9.02239e-21	4.97246e-19	Upregulated
NM_024184	Asf1b	2.27797	1.88167e-12	4.61264e-11	Upregulated
NM_011369	Shcbp1	2.28498	3.30931e-07	3.86684e-06	Upregulated
NM_007536	Bcl2a1d	2.28564	1.87544e-15	6.36864e-14	Upregulated
NM_007780	Csf2rb	2.28589	2.32543e-30	2.60592e-28	Upregulated
NR_110364	E230029C05Rik	2.28664	0.00794837	0.0320015	Upregulated
NM_010620	Kif15	2.29054	7.02719e-10	1.25757e-08	Upregulated
NR_004446	H2-K2	2.29745	1.89522e-23	1.28531e-21	Upregulated
NM_001164327	Phf11b	2.30041	4.70625e-21	2.66873e-19	Upregulated
NM_026560	Cdca8	2.30132	1.46065e-12	3.6374e-11	Upregulated
NM_146208	Neil3	2.30465	0.00279002	0.0131691	Upregulated
NM_009852	Cd6	2.30687	9.33957e-15	2.94622e-13	Upregulated
NR_040453_1	Gm17757	2.31102	2.06525e-13	5.67112e-12	Upregulated
NM_133871	Ifi44	2.31154	5.55136e-20	2.87121e-18	Upregulated
NM_001111304	Tbc1d9	2.31797	6.88334e-44	2.05045e-41	Upregulated
NM_025520	Lsm5	2.32457	0.00154339	0.00791124	Upregulated
NM_019507	Tbx21	2.32821	2.80608e-22	1.74236e-20	Upregulated
NM_010278	Gfi1	2.32833	2.0896e-10	4.02411e-09	Upregulated
NM_001025606	Tmem171	2.33337	7.77217e-12	1.78094e-10	Upregulated
NM_001256005	Gbp4	2.33373	0.000648321	0.00370314	Upregulated
NM_001305221	Ccna1	2.33556	0.00038935	0.0023627	Upregulated
NM_010185	Fcer1g	2.33613	2.86025e-26	2.37008e-24	Upregulated
NM_026480	Ooep	2.33645	0.00670015	0.0277401	Upregulated
NR_028555	Snord89	2.33895	0.00499013	0.0216706	Upregulated
NM_178666	Themis	2.34007	0.0015901	0.00812416	Upregulated
NM_011832	Insrr	2.34619	1.06734e-08	1.6101e-07	Upregulated
NM_013585	Psmb9	2.35465	3.56964e-40	7.77818e-38	Upregulated
NM_007781	Csf2rb2	2.35751	4.46366e-26	3.66004e-24	Upregulated
NM_009857	Cd8a	2.36469	7.14053e-27	6.17787e-25	Upregulated
NM_009689	Birc5	2.36945	6.08811e-10	1.09871e-08	Upregulated
NM_175124	Lrrc28	2.37002	0.0152198	0.0547888	Upregulated
NM_009779	C3ar1	2.37543	4.8349e-26	3.95069e-24	Upregulated
NM_001134399	Megf11	2.37778	2.97588e-05	0.00023243	Upregulated
NM_001038653	Slc16a3	2.38219	1.26824e-08	1.89645e-07	Upregulated
NM_011659	Tnfrsf4	2.3863	8.80469e-09	1.34284e-07	Upregulated
NM_001039676	Slc39a2	2.38675	1.78525e-18	8.0176e-17	Upregulated
NM_001083312	Gbp7	2.38734	2.73305e-38	5.10451e-36	Upregulated
NM_017373	Nfil3	2.38773	5.89791e-25	4.5358e-23	Upregulated
NM_133203	Klra17	2.38816	0.000102681	0.000715752	Upregulated
NM_001034903	Mansc4	2.38964	0.0001853	0.0012256	Upregulated
NM_007691	Chek1	2.39074	3.8497e-12	9.14178e-11	Upregulated
NM_010821	Mpeg1	2.3924	1.32194e-23	9.14979e-22	Upregulated
NM_175660	Hist1h2ab	2.39402	0.000908843	0.00497391	Upregulated
NM_019388	Cd86	2.39615	3.3913e-25	2.65141e-23	Upregulated
NM_001199124	Spc25	2.39825	0.00838396	0.033428	Upregulated
NM_008421	Kcnc1	2.39856	7.26903e-08	9.61023e-07	Upregulated
NM_134471	Kif2c	2.39949	1.74921e-08	2.55837e-07	Upregulated
NM_001081117	Mki67	2.39955	2.98121e-42	7.15887e-40	Upregulated
NM_026785	Ube2c	2.40272	9.61466e-19	4.49825e-17	Upregulated
NM_172578	Mis18bp1	2.40352	7.6501e-13	1.97185e-11	Upregulated
NM_001291019	Sirpa	2.40604	9.09166e-20	4.66131e-18	Upregulated
NM_013748	Clnk	2.4103	8.77812e-06	7.68224e-05	Upregulated
NM_153544	BC030867	2.41234	1.07758e-05	9.21131e-05	Upregulated
NM_008354	Il12rb2	2.41266	1.23157e-11	2.74977e-10	Upregulated
NR_039567	Mir5107	2.41966	6.37625e-09	9.99683e-08	Upregulated
NM_177752	Eme1	2.42009	4.53957e-08	6.21826e-07	Upregulated
NM_008690	Nfkbie	2.42086	1.94845e-33	2.62016e-31	Upregulated
NM_001033346	Lrrc55	2.42597	0.00390082	0.0175757	Upregulated
NM_013921	Prss30	2.42787	1.53462e-08	2.26838e-07	Upregulated
NM_175533	5830411N06Rik	2.42966	0.0146549	0.05309	Upregulated
NM_144526	Fam64a	2.43102	9.92375e-23	6.36337e-21	Upregulated
NM_001271005	C920025E04Rik	2.43584	1.32892e-26	1.13721e-24	Upregulated
NM_001134391	Apobec1	2.44165	4.0319e-38	7.41271e-36	Upregulated
NM_139142	Slc6a20a	2.44173	1.75463e-15	5.97566e-14	Upregulated
NM_007654	Cd72	2.44862	1.51514e-09	2.59316e-08	Upregulated
NM_009850	Cd3g	2.44867	1.18504e-15	4.16231e-14	Upregulated
NM_011082	Pigr	2.44967	6.56369e-09	1.02429e-07	Upregulated
NM_010387	H2-DMb1	2.44996	3.35364e-45	1.09613e-42	Upregulated
NM_144834	Serpina10	2.45044	0.00966252	0.037697	Upregulated
NM_175554	Clspn	2.45304	1.97654e-24	1.42681e-22	Upregulated
NM_010386	H2-DMa	2.45628	2.3074e-42	5.59795e-40	Upregulated
NM_031254	Trem2	2.46087	9.06288e-14	2.59145e-12	Upregulated
NM_010378	H2-Aa	2.46717	9.75775e-47	3.58796e-44	Upregulated
NM_001082960	Itgam	2.47044	1.54613e-11	3.3973e-10	Upregulated
NM_009104	Rrm2	2.47199	2.6157e-23	1.74873e-21	Upregulated
NM_029249	Parpbp	2.48073	0.00106667	0.00572841	Upregulated
NM_001166432	Hnrnpf	2.48088	5.25404e-06	4.83359e-05	Upregulated
NM_007534	Bcl2a1b	2.48388	3.00119e-22	1.85373e-20	Upregulated
NM_021886	Cenph	2.48419	4.95428e-05	0.000371776	Upregulated
NM_001305843	Apoe	2.48971	0.00224534	0.0109489	Upregulated
NM_015738	Galr3	2.49136	2.16059e-06	2.15994e-05	Upregulated
NM_145827	Nlrp3	2.49591	3.98472e-23	2.63406e-21	Upregulated
NM_023284	Nuf2	2.50027	5.00057e-17	1.97779e-15	Upregulated
NM_008039	Fpr2	2.50678	9.54836e-15	3.00403e-13	Upregulated
NM_001080158	Cenpm	2.51213	0.00518798	0.0223483	Upregulated
NM_010735	Lta	2.51235	1.68715e-06	1.71137e-05	Upregulated
NM_153511	Il1f9	2.51288	0.000257287	0.00164129	Upregulated
NM_010545	Cd74	2.5134	6.74775e-58	6.02781e-55	Upregulated
NM_019438	Ncapg	2.5137	5.65934e-11	1.17031e-09	Upregulated
NR_045608	Mtf2	2.51531	0.000227869	0.00147198	Upregulated
NM_013552	Hmmr	2.51811	3.3772e-07	3.93639e-06	Upregulated
NM_010381	H2-Ea-ps	2.52491	1.29872e-59	1.38922e-56	Upregulated
NM_001081746	Gm7609	2.52791	2.78687e-08	3.95796e-07	Upregulated
NM_172301	Ccnb1	2.52998	2.51412e-22	1.56936e-20	Upregulated
NM_009843	Ctla4	2.53018	0.0019692	0.00977965	Upregulated
NM_001012520	Klri1	2.54009	0.000270258	0.00171151	Upregulated
NM_178596	Gjd3	2.54333	0.00128527	0.00676422	Upregulated
NM_197959	Kif18b	2.55233	2.73774e-16	1.01301e-14	Upregulated
NM_011593	Timp1	2.55547	9.63185e-07	1.03077e-05	Upregulated
NR_131014	4930455G09Rik	2.55718	0.0148581	0.0537187	Upregulated
NM_008013	Fgl2	2.5584	1.25974e-79	4.23507e-76	Upregulated
NM_001033419	Ceacam16	2.56229	3.2937e-07	3.85051e-06	Upregulated
NM_008216	Has2	2.56723	2.36825e-07	2.84492e-06	Upregulated
NM_011623	Top2a	2.56759	1.29348e-53	7.80502e-51	Upregulated
NM_026515	2810417H13Rik	2.56869	2.99851e-16	1.10429e-14	Upregulated
NM_009985	Ctsw	2.57748	8.09472e-38	1.44313e-35	Upregulated
NM_001024230	Gm5431	2.57985	1.07541e-25	8.57883e-24	Upregulated
NR_038116	Cxcl11	2.58537	0.01483	0.053642	Upregulated
NM_027411	Spdl1	2.58637	6.85064e-07	7.55464e-06	Upregulated
NM_010186	Fcgr1	2.58859	2.20172e-20	1.17757e-18	Upregulated
NM_001025571	Sh2d2a	2.58997	0.0072866	0.0297856	Upregulated
NR_102723	Cd22	2.59299	0.00245902	0.0118226	Upregulated
NR_040616	A130077B15Rik	2.59824	0.000977126	0.00530076	Upregulated
NR_015514	9330175E14Rik	2.60272	6.91309e-12	1.59652e-10	Upregulated
NM_013754	Insl6	2.60476	0.000581484	0.00337431	Upregulated
NM_001110320	Cd72	2.60829	3.80102e-10	7.04325e-09	Upregulated
NM_054098	Steap4	2.60906	1.71866e-52	9.40588e-50	Upregulated
NM_030701	Hcar2	2.61703	1.39026e-35	2.19576e-33	Upregulated
NM_001271614	Fen1	2.61915	0.0118575	0.0447021	Upregulated
NM_030599	Klrb1b	2.62565	3.54556e-22	2.17286e-20	Upregulated
NM_007659	Cdk1	2.62773	2.2357e-19	1.10531e-17	Upregulated
NM_001081957	Wfdc17	2.63338	2.52039e-15	8.4732e-14	Upregulated
NM_007388	Acp5	2.6394	2.30404e-22	1.45365e-20	Upregulated
NM_138671	Nadk	2.63999	1.06664e-16	4.06171e-15	Upregulated
NM_008152	Gpr65	2.6434	8.0977e-51	3.88904e-48	Upregulated
NM_011798	Xcr1	2.64745	4.24287e-29	4.37927e-27	Upregulated
NM_001033450	Mnda	2.64928	1.60756e-12	3.98218e-11	Upregulated
NM_001267695	Ctss	2.65	1.25416e-19	6.33351e-18	Upregulated
NM_172994	Ppp2r2c	2.65503	2.86056e-05	0.000224093	Upregulated
NM_175326	D330045A20Rik	2.66032	0.00602185	0.0253437	Upregulated
NM_009251	Serpina3g	2.66287	1.49617e-45	5.0299e-43	Upregulated
NM_001042421	Kntc1	2.66445	4.34587e-24	3.10856e-22	Upregulated
NM_001271603	Socs1	2.66723	1.00879e-14	3.16533e-13	Upregulated
NM_007633	Ccne1	2.66847	8.38479e-07	9.08468e-06	Upregulated
NM_001164488	Wars	2.67081	7.35372e-13	1.89962e-11	Upregulated
NM_028595	Ms4a6c	2.67371	5.94723e-30	6.47946e-28	Upregulated
NM_001171024	Nup62-il4i1	2.67379	0.000865272	0.00476314	Upregulated
NM_152839	Jchain	2.67388	6.36613e-28	6.06535e-26	Upregulated
NM_001081413	Unc13b	2.67831	0.00101792	0.00549797	Upregulated
NM_007807	Cybb	2.67925	1.8629e-27	1.72597e-25	Upregulated
NM_008206	H2-Oa	2.67961	1.70147e-12	4.20154e-11	Upregulated
NM_026866	Disp1	2.68221	0.00161025	0.00821463	Upregulated
NM_001165919	1700123I01Rik	2.68586	0.00100066	0.00541719	Upregulated
NM_019440	Irgm2	2.68758	2.8498e-40	6.32683e-38	Upregulated
NM_001161790	Mefv	2.69384	1.13154e-09	1.97248e-08	Upregulated
NM_010187	Fcgr2b	2.69716	1.8122e-43	4.95889e-41	Upregulated
NM_008510	Xcl1	2.6979	0.000863119	0.00475241	Upregulated
NM_001110162	Cdca2	2.69794	1.07177e-14	3.35844e-13	Upregulated
NM_152803	Hpse	2.70204	4.70471e-17	1.86705e-15	Upregulated
NM_008719	Npas2	2.70366	6.65162e-09	1.03664e-07	Upregulated
NM_173014	Lpcat2	2.71063	6.50584e-50	2.94427e-47	Upregulated
NM_001190321	Clec4n	2.71082	3.80453e-07	4.38238e-06	Upregulated
NM_001271456	Tnip1	2.71259	0.000252997	0.00161744	Upregulated
NM_144548	Il23r	2.71334	0.000270944	0.00171539	Upregulated
NM_001042605	Cd74	2.71511	5.46797e-62	8.04236e-59	Upregulated
NM_008329	Ifi204	2.72888	2.96531e-27	2.65333e-25	Upregulated
NM_001039228	Gm6583	2.73691	0.0139572	0.0510815	Upregulated
NM_213615	A530032D15Rik	2.7441	9.19478e-09	1.39871e-07	Upregulated
NM_001287261	Mst1r	2.74785	0.00433355	0.0192064	Upregulated
NM_001033207	Nlrc5	2.75203	6.34604e-59	6.4931e-56	Upregulated
NM_019915	Art2b	2.76007	2.30016e-06	2.28975e-05	Upregulated
NM_021281	Ctss	2.77714	4.97368e-34	6.967e-32	Upregulated
NM_133190	Cacng8	2.79027	5.41055e-10	9.83217e-09	Upregulated
NM_001113474	Lair1	2.79675	0.00173286	0.00874718	Upregulated
NM_026410	Cdca5	2.81446	7.92999e-10	1.40736e-08	Upregulated
NM_017480	Icos	2.81721	1.93476e-14	5.88253e-13	Upregulated
NM_001170851	Klra2	2.82198	1.13918e-32	1.46493e-30	Upregulated
NM_001145972	Adgrg5	2.82943	9.23711e-31	1.08148e-28	Upregulated
NM_207105	H2-Ab1	2.83191	1.06805e-59	1.19688e-56	Upregulated
NM_001205313	Stat1	2.8409	3.11963e-05	0.000242532	Upregulated
NR_132106	Mir155hg	2.84857	0.013929	0.0510132	Upregulated
NM_172453	Pif1	2.85047	5.76666e-09	9.08954e-08	Upregulated
NM_177686	Clec12a	2.85099	3.89691e-31	4.65512e-29	Upregulated
NM_001253874	Itgal	2.85548	3.082e-07	3.62462e-06	Upregulated
NM_031195	Msr1	2.86018	1.46277e-46	5.29591e-44	Upregulated
NM_013612	Slc11a1	2.86058	1.08237e-37	1.91515e-35	Upregulated
NM_001039701	Il1rn	2.86703	8.14418e-09	1.25021e-07	Upregulated
NM_144539	Slamf7	2.87259	1.94806e-52	1.0419e-49	Upregulated
NM_001177674	Gpr68	2.87826	0.000349212	0.00214066	Upregulated
NM_001162932	Rmi2	2.88321	1.4826e-14	4.54889e-13	Upregulated
NM_001164662	Cyfip1	2.88389	0.0110102	0.0420349	Upregulated
NM_029360	Tm4sf5	2.88713	2.0028e-05	0.000162132	Upregulated
NM_028232	Sgol1	2.8925	0.000399755	0.00241836	Upregulated
NR_033496	Lrp8	2.89564	1.6958e-07	2.09267e-06	Upregulated
NM_027930	Mtfr2	2.90168	0.00511714	0.0220998	Upregulated
NM_009841	Cd14	2.9041	2.56683e-28	2.48582e-26	Upregulated
NM_001013783	Fam71b	2.91572	2.52649e-05	0.000200323	Upregulated
NM_001111073	Fxyd5	2.91594	5.23141e-06	4.81843e-05	Upregulated
NM_001039104	Trpm1	2.92041	0.013625	0.0501491	Upregulated
NM_001110216	Cbx5	2.92947	0.0127188	0.0474271	Upregulated
NR_110337	Spn	2.93313	8.92631e-05	0.000631578	Upregulated
NM_019492	Rgs3	2.93405	2.80418e-07	3.32782e-06	Upregulated
NM_008400	Itgal	2.93752	2.82847e-07	3.34989e-06	Upregulated
NM_001081211	Ptafr	2.93939	1.72441e-26	1.465e-24	Upregulated
NM_010059	Dmc1	2.94503	0.0134949	0.0497653	Upregulated
NM_009910	Cxcr3	2.94846	1.43214e-31	1.73725e-29	Upregulated
NM_028039	Esco2	2.95025	2.66789e-06	2.62035e-05	Upregulated
NM_011888	Ccl19	2.95088	0.00110299	0.00591133	Upregulated
NM_009890	Ch25h	2.95144	5.53552e-13	1.44903e-11	Upregulated
NM_007572	C1qa	2.9532	1.05606e-52	5.91722e-50	Upregulated
NM_013683	Tap1	2.95591	1.11747e-48	4.61358e-46	Upregulated
NM_027552	Kynu	2.96131	9.28285e-36	1.51704e-33	Upregulated
NM_030691	Igsf6	2.96567	1.96151e-39	3.94533e-37	Upregulated
NM_013653	Ccl5	2.9675	3.98051e-35	6.08268e-33	Upregulated
NM_009283	Stat1	2.96873	4.45028e-25	3.46783e-23	Upregulated
NM_010382	H2-Eb1	2.97054	8.33337e-61	1.03215e-57	Upregulated
NM_008620	Gbp4	2.97199	2.88503e-30	3.18748e-28	Upregulated
NM_001205314	Stat1	2.97353	8.36965e-19	3.93926e-17	Upregulated
NM_001033245	Hk3	2.9809	6.24745e-29	6.2718e-27	Upregulated
NM_144553	Dlgap5	2.98897	3.70786e-20	1.9477e-18	Upregulated
NR_132130	Clec7a	2.99328	5.26517e-58	4.95621e-55	Upregulated
NM_001289493	Gbp3	2.9945	2.13228e-54	1.43368e-51	Upregulated
NM_008326	Irgm1	2.99643	5.80099e-39	1.14718e-36	Upregulated
NM_001301373	Fst	2.99995	8.22916e-05	0.000588444	Upregulated
NM_001038499	Arsi	3.00634	1.23814e-14	3.85413e-13	Upregulated
NM_001289487	Exoc3l4	3.01614	0.00130229	0.00683897	Upregulated
NM_009445	Ttk	3.01626	2.43732e-09	4.04495e-08	Upregulated
NM_145226	Oas3	3.02203	2.02146e-47	7.67273e-45	Upregulated
NM_001113326	Msr1	3.02245	0.00268125	0.0127213	Upregulated
NM_134102	Pla1a	3.0273	1.5419e-07	1.92055e-06	Upregulated
NM_172659	Slc2a6	3.03582	1.14745e-45	3.91346e-43	Upregulated
NM_010260	Gbp2	3.04003	1.34406e-47	5.36098e-45	Upregulated
NM_001302966	Gm21188	3.04017	8.92905e-49	3.75228e-46	Upregulated
NM_001033339	Mmp25	3.07172	3.29564e-50	1.55113e-47	Upregulated
NM_144559	Fcgr4	3.07188	2.71032e-34	3.93716e-32	Upregulated
NM_177013	Tmem229a	3.07462	0.00218825	0.0107172	Upregulated
NM_009855	Cd80	3.07567	7.34948e-13	1.89962e-11	Upregulated
NM_010827	Msc	3.09509	0.00438395	0.0194033	Upregulated
NM_001177572	Slc25a13	3.10932	3.01576e-06	2.91337e-05	Upregulated
NM_027456	Armc9	3.11216	0.00479927	0.0209655	Upregulated
NM_010555	Il1r2	3.1177	4.40156e-06	4.11693e-05	Upregulated
NM_181754	Gpr141	3.12944	3.1983e-18	1.41477e-16	Upregulated
NR_102366	AW112010	3.13063	4.97056e-44	1.49964e-41	Upregulated
NM_001013384	Podnl1	3.14019	3.01985e-25	2.36887e-23	Upregulated
NM_001271395	Capg	3.15398	1.49051e-08	2.20605e-07	Upregulated
NM_007574	C1qc	3.17186	1.65955e-63	3.00417e-60	Upregulated
NM_010667	Krt86	3.17189	0.0143268	0.0521505	Upregulated
NR_045641	F630111L10Rik	3.17231	0.00136689	0.00713236	Upregulated
NR_046046	Gm13710	3.18991	1.60049e-07	1.98445e-06	Upregulated
NM_198193	Raet1e	3.19265	0.00538692	0.0230617	Upregulated
NM_028967	Batf2	3.19283	6.36862e-26	5.16803e-24	Upregulated
NM_001081110	Cd8a	3.19418	7.08295e-19	3.34705e-17	Upregulated
NM_138301	Trpm2	3.20253	3.57496e-27	3.16276e-25	Upregulated
NM_013737	Pla2g7	3.21272	1.86732e-72	5.49296e-69	Upregulated
NR_027805	A430093F15Rik	3.21391	0.000778221	0.00434905	Upregulated
NR_126529	Oas1g	3.22482	0.0018118	0.00909496	Upregulated
NM_001081406	Lrr1	3.22634	0.00572237	0.0243077	Upregulated
NM_029021	Ocstamp	3.2316	6.98696e-08	9.26333e-07	Upregulated
NM_001201323	5430421N21Rik	3.23244	0.0107438	0.0411716	Upregulated
NM_028010	Apol6	3.24059	1.32907e-15	4.62677e-14	Upregulated
NM_001168472	Dynll2	3.24396	0.0056647	0.0241019	Upregulated
NM_031367	Ifi44l	3.24424	1.86388e-35	2.88571e-33	Upregulated
NM_029835	Ticrr	3.25214	7.05345e-27	6.12505e-25	Upregulated
NM_001013778	Tvp23a	3.25296	2.96111e-58	2.90349e-55	Upregulated
NM_009777	C1qb	3.26003	2.71713e-67	6.39423e-64	Upregulated
NM_021396	Pdcd1lg2	3.26156	2.1781e-12	5.30065e-11	Upregulated
NM_027426	Draxin	3.2658	1.52508e-11	3.36047e-10	Upregulated
NM_133661	Slc6a12	3.26844	1.88064e-05	0.000152671	Upregulated
NM_001033978	H2-Eb2	3.26906	1.58736e-09	2.70494e-08	Upregulated
NM_145924	Cenpi	3.27119	8.61248e-05	0.000612318	Upregulated
NM_001081333	Plekhg4	3.27553	0.00348082	0.0159423	Upregulated
NM_026835	Ms4a6d	3.27896	1.37053e-32	1.73402e-30	Upregulated
NM_011704	Vnn1	3.28883	9.56606e-24	6.71995e-22	Upregulated
NM_011331	Ccl12	3.29027	1.79939e-15	6.11922e-14	Upregulated
NM_001039484	Kcnj10	3.29112	1.83002e-14	5.57126e-13	Upregulated
NM_001045540	Gm12185	3.31635	9.7057e-25	7.29726e-23	Upregulated
NM_018866	Cxcl13	3.32682	1.07393e-07	1.37877e-06	Upregulated
NM_201367	Gpr176	3.32896	8.01246e-34	1.09626e-31	Upregulated
NM_079835	Btnl2	3.33507	2.89618e-07	3.41939e-06	Upregulated
NM_001195065	Phactr2	3.34477	0.0054557	0.0233011	Upregulated
NM_001101475	F830016B08Rik	3.34846	1.18908e-17	4.98798e-16	Upregulated
NR_105938	Mir6972	3.35168	0.000120058	0.000827811	Upregulated
NM_001145164	Tgtp2	3.35474	2.76768e-29	2.88194e-27	Upregulated
NM_001146325	Tigit	3.36836	8.60974e-13	2.20471e-11	Upregulated
NM_010259	Gbp2b	3.36869	1.54457e-43	4.27628e-41	Upregulated
NM_010531	Il18bp	3.37961	8.22597e-61	1.03215e-57	Upregulated
NR_026843	Bach2os	3.38476	0.00528288	0.0226963	Upregulated
NR_104342	Gfra1	3.39754	0.0102859	0.0397142	Upregulated
NM_009396	Tnfaip2	3.39785	2.14454e-52	1.1215e-49	Upregulated
NM_001163621	Apol6	3.40939	4.57657e-10	8.39294e-09	Upregulated
NM_133888	Smpdl3b	3.41462	1.18283e-34	1.78434e-32	Upregulated
NM_001135115	Gm12250	3.42174	1.84937e-26	1.56551e-24	Upregulated
NM_015811	Rgs1	3.44193	1.97411e-26	1.66511e-24	Upregulated
NM_001242368	F10	3.44532	1.10416e-23	7.66494e-22	Upregulated
NR_105913	Mir6948	3.4525	0.00530232	0.0227451	Upregulated
NM_008353	Il12rb1	3.45646	3.1896e-49	1.39002e-46	Upregulated
NM_001164329	Gm6904	3.469	0.00486811	0.0212092	Upregulated
NM_008361	Il1b	3.47281	2.95167e-36	4.89166e-34	Upregulated
NM_009917	Ccr5	3.47441	3.16018e-40	6.95033e-38	Upregulated
NM_177820	Apol10b	3.47689	2.39305e-13	6.50296e-12	Upregulated
NM_172845	Adamts4	3.47896	1.91604e-19	9.55302e-18	Upregulated
NM_025989	Gp2	3.47988	2.4101e-05	0.000192	Upregulated
NM_021893	Cd274	3.49424	6.83531e-34	9.46208e-32	Upregulated
NM_008327	Ifi202b	3.49498	4.61365e-06	4.29652e-05	Upregulated
NM_019467	Aif1	3.50003	2.77211e-36	4.62667e-34	Upregulated
NM_013533	Gpr162	3.505	7.4499e-14	2.14588e-12	Upregulated
NM_009860	Cdc25c	3.50857	7.04317e-05	0.000513308	Upregulated
NM_016960	Ccl20	3.52761	0.00169097	0.00856595	Upregulated
NM_011267	Rgs16	3.52931	1.11972e-43	3.21345e-41	Upregulated
NM_001242424	Fam105a	3.53158	0.0120868	0.0454077	Upregulated
NM_010342	Npbwr1	3.54035	0.00708045	0.0290691	Upregulated
NM_010401	Hal	3.54327	3.84058e-17	1.53708e-15	Upregulated
NR_126154	Pik3r6	3.55625	1.38268e-05	0.00011559	Upregulated
NM_001077508	Tnfrsf9	3.56693	0.00716325	0.0293476	Upregulated
NM_001160402	Tm4sf19	3.61186	4.80899e-05	0.000362462	Upregulated
NM_001044384	Timp1	3.6143	6.16428e-07	6.85881e-06	Upregulated
NM_001080774	Myo1c	3.64711	0.0120924	0.0454151	Upregulated
NM_029615	Med27	3.65066	4.52661e-07	5.14612e-06	Upregulated
NM_031174	Dscam	3.65189	0.00309879	0.0144261	Upregulated
NM_183287	2610318N02Rik	3.66218	1.55586e-06	1.59054e-05	Upregulated
NR_132129	Gbp11	3.66232	2.17516e-07	2.62234e-06	Upregulated
NM_001166402	Tnfaip3	3.67861	3.07483e-06	2.968e-05	Upregulated
NM_030712	Cxcr6	3.68092	2.80197e-34	4.04532e-32	Upregulated
NM_021388	Extl2	3.68889	0.000118537	0.000819714	Upregulated
NM_001001495	Tnip3	3.6945	2.50141e-23	1.67708e-21	Upregulated
NM_008176	Cxcl1	3.71051	3.18645e-13	8.51156e-12	Upregulated
NM_008491	Lcn2	3.7106	2.72267e-22	1.69504e-20	Upregulated
NM_019753	Cdh17	3.73925	0.00138768	0.00722002	Upregulated
NM_009896	Socs1	3.74403	1.89252e-23	1.28531e-21	Upregulated
NR_037572	Dcaf11	3.76413	2.42945e-10	4.64438e-09	Upregulated
NM_018738	Igtp	3.77369	1.16688e-36	2.01912e-34	Upregulated
NR_045274	5430437J10Rik	3.78692	1.5459e-10	3.01906e-09	Upregulated
NM_001033767	Gm4951	3.80089	2.87098e-43	7.59133e-41	Upregulated
NM_001291093_1	Gm3383	3.8009	0.0118673	0.0447261	Upregulated
NR_033804	Art2a-ps	3.80959	0.000629491	0.00361136	Upregulated
NM_021394	Zbp1	3.81403	1.17718e-26	1.01475e-24	Upregulated
NM_172909	Cd163l1	3.82156	1.17522e-21	6.91413e-20	Upregulated
NM_001004066	Zfp386	3.82585	0.00237626	0.0115015	Upregulated
NM_001139519	Zbp1	3.84709	6.92063e-34	9.52417e-32	Upregulated
NM_008798	Pdcd1	3.85777	1.35629e-09	2.34017e-08	Upregulated
NM_001201322	4930415O20Rik	3.85842	8.72445e-06	7.6438e-05	Upregulated
NR_003520	Mx1	3.85959	0.000337441	0.00207988	Upregulated
NM_011337	Ccl3	3.86127	1.16094e-13	3.29162e-12	Upregulated
NM_001302131	Cenpa	3.86792	0.00332789	0.0153259	Upregulated
NM_001163161	Clec4d	3.86813	0.0014141	0.00733803	Upregulated
NM_009482	Utf1	3.87293	0.00598772	0.0252299	Upregulated
NM_008358	Il15ra	3.8731	9.58588e-05	0.000673185	Upregulated
NM_001029984	Fcrlb	3.88148	1.16893e-05	9.91648e-05	Upregulated
NM_001142539	Gm9992	3.89203	0.0149849	0.0540859	Upregulated
NM_012054	Aoah	3.89396	2.39768e-65	4.70205e-62	Upregulated
NM_008479	Lag3	3.92131	8.41233e-25	6.38605e-23	Upregulated
NM_009140	Cxcl2	3.92162	0.000141588	0.000960504	Upregulated
NM_021792	Iigp1	3.95605	1.17509e-51	6.01163e-49	Upregulated
NM_013652	Ccl4	3.97005	2.20715e-32	2.76282e-30	Upregulated
NM_001308462	Alox5ap	3.9849	0.000159744	0.0010704	Upregulated
NM_010190	Fcnb	3.99303	0.00108576	0.00582298	Upregulated
NM_001037999	Dbi	3.99427	0.00232689	0.0112998	Upregulated
NM_030725	Syt13	4.03364	3.03649e-05	0.000236615	Upregulated
NM_027836	Ms4a7	4.03904	4.67964e-07	5.30472e-06	Upregulated
NM_007514	Slc7a2	4.04596	0.00150882	0.00776109	Upregulated
NM_054055	Slc13a3	4.05994	3.96923e-09	6.38032e-08	Upregulated
NM_194336	Gbp6	4.06664	1.53321e-42	3.798e-40	Upregulated
NM_001195088	Tmc8	4.0696	0.00143744	0.00744112	Upregulated
NM_023670	Igf2bp3	4.09099	2.75406e-06	2.68927e-05	Upregulated
NM_001304832	Maff	4.10212	0.00397194	0.0178449	Upregulated
NM_011579	Tgtp1	4.10979	2.27866e-43	6.09359e-41	Upregulated
NM_175628	A2m	4.12713	1.68287e-07	2.07999e-06	Upregulated
NR_110969	Sh3kbp1	4.13761	0.00587725	0.0248257	Upregulated
NM_013693	Tnf	4.1378	1.24676e-32	1.59456e-30	Upregulated
NM_001291185	Aurka	4.14304	0.00454413	0.0200182	Upregulated
NM_001302939	Sh2b2	4.14305	0.000205114	0.00134343	Upregulated
NM_008315	Htr7	4.1546	1.48826e-15	5.14291e-14	Upregulated
NM_144512	Slc6a13	4.17143	0.000769531	0.0043056	Upregulated
NM_001038637	Gng2	4.1859	0.00225221	0.0109802	Upregulated
NM_029509	Gbp8	4.20998	6.291e-83	2.96092e-79	Upregulated
NM_001252659	Ldlr	4.22192	0.00241025	0.011635	Upregulated
NM_008196	Gzmk	4.24744	5.75731e-16	2.07802e-14	Upregulated
NM_153564	Gbp5	4.25868	1.14308e-43	3.24098e-41	Upregulated
NM_001243760	Ciita	4.26388	0.000185944	0.00122882	Upregulated
NM_007870	Dnase1l3	4.27204	4.1121e-23	2.70307e-21	Upregulated
NM_011867	Slc26a4	4.28519	1.81011e-35	2.82101e-33	Upregulated
NR_027784	Airn	4.28714	1.34589e-14	4.17297e-13	Upregulated
NR_126074	Cenpa	4.31639	0.0056719	0.0241238	Upregulated
NM_029972	Ermn	4.3236	0.00222108	0.0108531	Upregulated
NM_177897	B4galnt4	4.34485	8.84681e-09	1.34839e-07	Upregulated
NM_001134802	Apol7e	4.38443	0.000215697	0.00140454	Upregulated
NM_001252448	Strada	4.40144	0.00165278	0.00839881	Upregulated
NM_028878	Slc6a19	4.40961	0.00682855	0.0282022	Upregulated
NM_010819	Clec4d	4.41017	1.26144e-37	2.21533e-35	Upregulated
NM_001303244	Il12b	4.41076	9.74234e-26	7.79818e-24	Upregulated
NM_203320	Cxcl3	4.41247	1.99488e-09	3.34131e-08	Upregulated
NM_001164802	Slc38a10	4.46846	0.00354084	0.0161705	Upregulated
NM_001024848	Apol7b	4.53056	9.02113e-06	7.86567e-05	Upregulated
NM_001033250	Lemd1	4.56636	4.8936e-05	0.000367926	Upregulated
NM_008380	Inhba	4.58464	3.44406e-46	1.20969e-43	Upregulated
NM_001287119	P2ry14	4.59283	0.000472431	0.0028075	Upregulated
NM_013654	Ccl7	4.62649	5.47253e-16	1.98131e-14	Upregulated
NR_106002	Mir7035	4.6571	0.000734359	0.00414031	Upregulated
NM_010927	Nos2	4.66248	2.67587e-88	1.57428e-84	Upregulated
NM_008198	Cfb	4.67864	9.61636e-61	1.13151e-57	Upregulated
NR_106179	Mir8101	4.68702	0.0109291	0.0417862	Upregulated
NM_175938	Btn2a2	4.72336	0.00157423	0.00805005	Upregulated
NM_001256145	Rad54b	4.736	0.0016286	0.00829382	Upregulated
NM_011990	Slc7a11	4.73814	1.1358e-35	1.84336e-33	Upregulated
NM_001277926	Casp8	4.74225	0.00768825	0.0311281	Upregulated
NM_001159738	Ccl20	4.74335	0.000203411	0.00133356	Upregulated
NM_011286	Rph3a	4.74435	0.00309285	0.0144013	Upregulated
NM_001141971	Tmem230	4.76512	0.0075512	0.0306542	Upregulated
NR_110363	C330024D21Rik	4.79727	0.00851729	0.0338519	Upregulated
NR_002142	Rpph1	4.8332	0.00504451	0.0218744	Upregulated
NM_001291147	Derl2	4.84197	0.00207804	0.0102543	Upregulated
NM_026907	Sectm1b	4.84289	2.69582e-06	2.64006e-05	Upregulated
NM_001289492	Gbp3	4.84515	0.000805139	0.0044814	Upregulated
NM_009977	Cst7	4.84818	6.3302e-40	1.34206e-37	Upregulated
NM_010093	E2f3	4.88846	3.30155e-05	0.000255325	Upregulated
NM_001243968	Ube2m	4.8933	0.000850252	0.00469364	Upregulated
NM_001289594	Kynu	4.89485	0.00405514	0.0181563	Upregulated
NM_001037909	C130026I21Rik	4.91466	0.00800063	0.0321697	Upregulated
NM_001289593	Kynu	4.96818	0.000220398	0.00142882	Upregulated
NM_001039646	Gbp10	5.01677	8.25361e-53	4.73737e-50	Upregulated
NM_008204	H2-M2	5.02013	6.66796e-22	4.01322e-20	Upregulated
NM_001293773	Palld	5.02348	0.00814426	0.0326247	Upregulated
NM_011333	Ccl2	5.02664	5.78825e-15	1.87366e-13	Upregulated
NR_026924	1700020N18Rik	5.04922	0.00698992	0.0287627	Upregulated
NM_029084	Slamf8	5.05024	3.69657e-55	2.55857e-52	Upregulated
NM_001302618	Ciita	5.0543	0.00348381	0.0159503	Upregulated
NM_001293690	Ido1	5.05491	1.4729e-15	5.09732e-14	Upregulated
NM_019664	Kcnj15	5.07626	0.00419161	0.0186856	Upregulated
NM_178677	Sec22c	5.09459	0.0144268	0.0524577	Upregulated
NM_007759	Crabp2	5.12385	0.00576419	0.02445	Upregulated
NM_029422	Dcstamp	5.13805	0.00272711	0.0129129	Upregulated
NM_001177806	Eif2ak4	5.15652	0.00863337	0.034267	Upregulated
NM_146198	Slc5a11	5.15805	0.0111953	0.0425691	Upregulated
NR_045741	Gm10432	5.16639	0.00353105	0.0161352	Upregulated
NM_020330	Adam21	5.20003	0.00234779	0.0113942	Upregulated
NM_001163528	Itpripl1	5.21313	0.00614403	0.0257824	Upregulated
NM_019679	Fmnl1	5.22747	0.000954265	0.00519231	Upregulated
NM_144532	Cabp4	5.22932	1.74551e-07	2.14614e-06	Upregulated
NM_001013832	Gpr31b	5.25019	0.00026282	0.0016707	Upregulated
NM_001301781	Ptpdc1	5.28967	0.0045558	0.0200508	Upregulated
NR_102722	Cd22	5.38791	8.44019e-05	0.000601159	Upregulated
NM_023672	Ssbp3	5.46605	0.000859383	0.00473627	Upregulated
NM_001290803	Arhgef10l	5.47805	0.00136823	0.00713777	Upregulated
NM_172295	Mab21l3	5.4876	3.79508e-12	9.03028e-11	Upregulated
NM_001177626	Ect2	5.56788	0.00039405	0.00238835	Upregulated
NM_177363	Tarm1	5.56859	0.00486598	0.0212092	Upregulated
NM_029608	Fam209	5.59014	0.00048854	0.00289665	Upregulated
NM_175449	Fam26f	5.62623	1.59538e-51	7.98811e-49	Upregulated
NM_001136069	Ldha	5.66084	0.0135564	0.0499567	Upregulated
NR_110362	L3mbtl2	5.68863	3.64346e-05	0.000279744	Upregulated
NR_027488	Senp2	5.7205	0.00895372	0.0353418	Upregulated
NM_130861	Slco1a5	5.73895	0.000391234	0.00237353	Upregulated
NM_001162989	Phax	5.79335	0.00356071	0.0162423	Upregulated
NM_145373	Sectm1a	5.82251	2.5859e-10	4.92346e-09	Upregulated
NM_001285512	Cops2	5.84011	1.01208e-05	8.72112e-05	Upregulated
NM_001146275	Iigp1	5.84795	1.45445e-07	1.81964e-06	Upregulated
NM_018802	Syt8	5.85027	0.000627004	0.00359797	Upregulated
NM_001080126	Casp8	5.86039	0.00774456	0.0313149	Upregulated
NM_021443	Ccl8	5.87224	2.51855e-48	1.02188e-45	Upregulated
NM_021274	Cxcl10	5.87688	2.70566e-27	2.43955e-25	Upregulated
NM_001271585	Dnajc5	5.92464	0.00265667	0.0126279	Upregulated
NM_001173372	Fxyd4	5.95337	0.00729508	0.029815	Upregulated
NM_001199433	Dnmt1	5.96444	0.00354288	0.0161735	Upregulated
NM_007490	Art2a-ps	6.01604	0.000316306	0.00196402	Upregulated
NM_001253704	Wibg	6.04492	0.0105792	0.0406297	Upregulated
NM_001012335	Mdk	6.0594	0.0152924	0.0549933	Upregulated
NM_001177878	Phka2	6.1391	0.000994955	0.00538879	Upregulated
NM_145636	Il27	6.18983	6.70797e-13	1.74045e-11	Upregulated
NM_001104530	Med7	6.22683	0.00498554	0.0216546	Upregulated
NM_030720	Gpr84	6.24183	1.08236e-61	1.4983e-58	Upregulated
NM_001171007	Nod1	6.25159	0.00970503	0.0377876	Upregulated
NM_182928	Adm2	6.31419	0.00065074	0.00371425	Upregulated
NM_001081401	Adamts3	6.3272	0.00327963	0.0151362	Upregulated
NM_001034859	Gm4841	6.32816	9.48458e-39	1.81464e-36	Upregulated
NM_013553	Hoxc4	6.35283	0.000675942	0.00383948	Upregulated
NM_001278601	Tnf	6.38841	3.28045e-06	3.14841e-05	Upregulated
NM_021515	Ak1	6.39481	0.00122995	0.0065058	Upregulated
NM_033648	Fxyd4	6.39835	0.00186522	0.00931989	Upregulated
NM_008920	Prg2	6.43854	0.000635388	0.00364421	Upregulated
NM_008075	Gabrr1	6.44457	0.00078513	0.00438142	Upregulated
NM_020498	Ly6i	6.46249	4.15385e-31	4.937e-29	Upregulated
NM_001130190	Sgce	6.4859	0.0088919	0.0351332	Upregulated
NM_011731	Slc6a20b	6.54075	0.000432662	0.00259476	Upregulated
NM_010548	Il10	6.55762	0.000913644	0.00499786	Upregulated
NM_001142948	Pogk	6.60235	0.00918605	0.0360834	Upregulated
NM_207031	Ano7	6.63046	0.00285646	0.0134341	Upregulated
NM_001166414	Rfx3	6.65031	0.00831872	0.0332086	Upregulated
NM_145378	Pla2g4b	6.65241	0.013162	0.0488551	Upregulated
NM_023137	Ubd	6.67632	2.14776e-09	3.58463e-08	Upregulated
NM_001085371	Speg	6.68336	0.0137169	0.0504138	Upregulated
NM_183103	Prss46	6.68804	0.00080887	0.00449791	Upregulated
NM_008337	Ifng	6.68954	1.46558e-21	8.57945e-20	Upregulated
NM_022722	Dpys	6.70463	0.00373408	0.0169249	Upregulated
NM_011983	Homer2	6.72428	0.00326298	0.0150712	Upregulated
NM_031167	Il1rn	6.74556	0.00107144	0.00574879	Upregulated
NM_178885	AI182371	6.75023	0.0054431	0.0232515	Upregulated
NM_133731	Prss22	6.76572	7.6366e-05	0.000551264	Upregulated
NR_045845	Gm5547	6.77017	0.000265758	0.0016871	Upregulated
NM_027218	Clec4b1	6.77372	0.0152921	0.0549933	Upregulated
NM_019948	Clec4e	6.79247	1.36604e-97	1.60735e-93	Upregulated
NM_009921	Camp	6.81375	2.13015e-07	2.57186e-06	Upregulated
NM_011316	Saa4	6.81606	0.000321974	0.00199605	Upregulated
NR_130994	8430430B14Rik	6.81904	0.000140995	0.000957309	Upregulated
NM_001130177	Tnnt2	6.89017	0.000666095	0.00379345	Upregulated
NM_001122993	B3galt5	6.90509	5.23439e-05	0.000391548	Upregulated
NM_001003972	Senp7	6.91391	0.0142321	0.0518699	Upregulated
NM_145545	Gbp7	6.94707	4.98986e-06	4.61038e-05	Upregulated
NM_001164820	Slc52a3	6.98147	0.000557956	0.00325493	Upregulated
NR_131201	Ggnbp2os	7.02049	0.00100337	0.00543059	Upregulated
NM_001293653	Rab7	7.0324	0.00819186	0.0327682	Upregulated
NM_001161714	Tgm1	7.03654	6.09096e-08	8.1535e-07	Upregulated
NM_011329	Ccl1	7.03726	4.42932e-08	6.09206e-07	Upregulated
NM_001081033	Pde11a	7.04794	2.07822e-06	2.08113e-05	Upregulated
NM_001159418	Irf9	7.08728	1.71966e-06	1.74284e-05	Upregulated
NM_010824	Mpo	7.0895	2.88892e-06	2.80235e-05	Upregulated
NM_009452	Tnfsf4	7.09854	0.000494672	0.00292624	Upregulated
NM_009362	Tff1	7.12051	0.00110957	0.00593848	Upregulated
NM_001039700	Pkd1l3	7.19594	8.79155e-08	1.14876e-06	Upregulated
NM_001159631	Nek6	7.28444	0.00214694	0.0105434	Upregulated
NM_001286538	Sigmar1	7.32822	0.0015538	0.00796115	Upregulated
NM_009117	Saa1	7.44549	0.000131612	0.000899835	Upregulated
NM_001122822	Wrn	7.44992	0.000165216	0.0011033	Upregulated
NM_001252460	Cyfip2	7.45961	0.000371998	0.00226852	Upregulated
NM_010262	Gbx2	7.48082	4.5325e-07	5.15033e-06	Upregulated
NM_001081038	Btbd16	7.50165	6.42403e-07	7.1209e-06	Upregulated
NM_001253737	Fcer2a	7.60869	2.89635e-09	4.75313e-08	Upregulated
NM_001291041	Il21	7.6244	4.61775e-05	0.000348859	Upregulated
NM_019928	Klk4	7.69885	3.4587e-05	0.000266776	Upregulated
NM_153165	Klhl15	7.70416	0.000101691	0.00070991	Upregulated
NM_001281976	Ctla4	7.71007	0.00562476	0.0239579	Upregulated
NM_001005846	Mcoln2	7.75277	0.00934954	0.0366155	Upregulated
NM_001193659	Cldn12	7.76628	6.89974e-09	1.07247e-07	Upregulated
NM_001285429	Eef1d	7.81696	0.000114932	0.000796668	Upregulated
NM_001168600	Gnl3l	7.84529	0.000610472	0.00351855	Upregulated
NM_177914	Dgkk	7.84663	1.09621e-07	1.40583e-06	Upregulated
NM_001177782	Gpr174	7.8484	6.67481e-05	0.000488428	Upregulated
NM_001163747	Tmem192	7.89425	0.0021532	0.0105697	Upregulated
NM_001126182	Naip2	7.95285	3.45207e-06	3.29564e-05	Upregulated
NM_011315	Saa3	7.96079	3.23093e-27	2.86919e-25	Upregulated
NM_001039478	Lrif1	7.98276	0.0149969	0.0541208	Upregulated
NM_001164263	Plekhs1	8.0448	9.22178e-05	0.000651309	Upregulated
NM_177036	Ceacam19	8.06872	6.98853e-05	0.000509799	Upregulated
NM_001081099	Aunip	8.10037	8.18506e-09	1.25485e-07	Upregulated
NM_009141	Cxcl5	8.12804	5.71508e-25	4.42411e-23	Upregulated
NM_008599	Cxcl9	8.13612	7.13629e-111	1.67938e-106	Upregulated
NM_013634	Med1	8.16687	0.000610909	0.0035202	Upregulated
NM_001271500	Il15ra	8.23628	3.00328e-05	0.000234255	Upregulated
NM_010438	Hk1	8.2563	2.99653e-05	0.000233811	Upregulated
NM_008108	Gdf3	8.28967	2.5111e-08	3.58796e-07	Upregulated
NM_022323	Moap1	8.30323	0.00040076	0.0024232	Upregulated
NM_001291765	Tfdp1	8.32885	0.00157604	0.00805756	Upregulated
NM_019626	Cbln1	8.33579	8.77714e-09	1.33951e-07	Upregulated
NM_001291271	Mrps23	8.34884	4.54784e-07	5.16527e-06	Upregulated
NM_001290183	Ddit3	8.35293	0.0124168	0.0464334	Upregulated
NM_001085497	Slc25a43	8.47764	0.0112087	0.0426128	Upregulated
NM_008324	Ido1	8.49593	1.12029e-06	1.18168e-05	Upregulated
NM_025376	Tmem8c	8.49654	2.58059e-08	3.67831e-07	Upregulated
NM_008392	Irg1	8.50569	2.79714e-54	1.77906e-51	Upregulated
NM_001110214	Dclre1c	8.52278	0.0130918	0.0486254	Upregulated
NR_073191	Il15ra	8.53011	2.50382e-05	0.000198861	Upregulated
NM_001038604	Clec5a	8.53823	4.98492e-09	7.88905e-08	Upregulated
NM_030746	Btnl4	8.54686	0.000384949	0.00234022	Upregulated
NM_001284402	P2rx7	8.58836	2.71606e-09	4.46661e-08	Upregulated
NM_001302683	Lair1	8.64639	0.00267484	0.0126935	Upregulated
NM_183368	Sytl3	8.7082	6.11728e-05	0.000450573	Upregulated
NM_001048267	Tnpo1	8.8105	0.00778231	0.0314542	Upregulated
NM_010552	Il17a	8.8151	0.00238333	0.0115263	Upregulated
NM_008159	Gpr33	8.82818	6.39982e-12	1.48089e-10	Upregulated
NM_001278520	Prnd	8.87602	0.0117533	0.0443681	Upregulated
NM_001293648	Plcd1	8.88421	0.00618294	0.025904	Upregulated
NM_001111080	Uhrf1	8.95946	0.00576879	0.0244563	Upregulated
NM_001004174	AA467197	8.99601	8.65157e-25	6.54654e-23	Upregulated
NM_001017983	Foxred2	9.0788	3.13841e-07	3.6836e-06	Upregulated
NM_001271461	Cd82	9.08487	6.61251e-05	0.000484321	Upregulated
NM_001278257	Prnd	9.08562	0.000336685	0.00207686	Upregulated
NR_102388	C130046K22Rik	9.15416	3.22224e-06	3.10012e-05	Upregulated
NM_001284387	3830406C13Rik	9.17048	8.08016e-05	0.000579904	Upregulated
NM_001145924	Msantd3	9.25866	0.000496977	0.00293779	Upregulated
NM_001193619	Cldn7	9.33658	4.11895e-06	3.88347e-05	Upregulated
NM_010652	Klrc1	9.45332	1.94724e-13	5.36585e-12	Upregulated
NM_001290570	Ralgps1	9.49443	0.0132079	0.0489716	Upregulated
NM_023505	Glrx2	9.52643	0.00489648	0.0213071	Upregulated
NM_001289766	Zap70	9.5904	6.79419e-07	7.49942e-06	Upregulated
NM_001127367	Dnajb6	9.64359	6.01876e-06	5.45397e-05	Upregulated
NM_001145960	Slc37a2	9.72462	4.27797e-06	4.01569e-05	Upregulated
NM_013524	Fut7	9.78484	1.59482e-07	1.97948e-06	Upregulated
NM_001271687	Kcnj15	9.98139	0.000156897	0.00105282	Upregulated
NM_178611	Lair1	10.0064	4.73291e-15	1.54479e-13	Upregulated
NM_001206392	Hk3	10.123	0.0134045	0.0495448	Upregulated
NM_013882	Gtse1	10.3334	0.00172295	0.00870648	Upregulated
NM_001177471	Gm15056	10.3586	1.75329e-12	4.32045e-11	Upregulated
NM_001159966	Ralgps2	10.3842	0.000971307	0.00527301	Upregulated
NR_030719	Gm8979	10.5698	1.51403e-10	2.9642e-09	Upregulated
NM_011110	Pla2g5	10.5938	1.9849e-08	2.8745e-07	Upregulated
NM_146156	Pdik1l	10.6566	0.00048964	0.00290098	Upregulated
NM_001038589	Usp14	10.6596	0.000354023	0.00216564	Upregulated
NM_007647	Entpd5	10.7132	1.30371e-06	1.35274e-05	Upregulated
NM_001305386	Pigo	10.8254	3.13442e-09	5.12238e-08	Upregulated
NM_001253784	Def8	10.8327	0.00044841	0.002681	Upregulated
NM_173386	Mb21d1	10.9817	1.27059e-08	1.89818e-07	Upregulated
NM_001177774	Fbxw7	11.0445	0.000217447	0.00141358	Upregulated
NM_001277116	Rbpj	11.1768	2.15182e-06	2.15209e-05	Upregulated
NM_028109	Tpx2	11.7222	9.50568e-09	1.44042e-07	Upregulated
NM_001083322	Klrk1	11.7256	9.15866e-13	2.33511e-11	Upregulated
NM_001308329	Enpp1	15.6668	0.000960503	0.00522504	Upregulated
NM_001271567	Cdc7	15.9141	0.000488712	0.00289694	Upregulated
NM_027539	Dclk2	16.3475	1.4034e-06	1.44598e-05	Upregulated
NM_028798	Crct1	16.6182	0.000444952	0.00266304	Upregulated
NM_001177622	Slc5a6	17.2465	1.54732e-05	0.000128125	Upregulated
NR_130640	Msh5	17.3551	0.000237043	0.00152873	Upregulated
NR_040364	9430091E24Rik	18.6138	7.90858e-05	0.000568804	Upregulated
NM_001083126	Lhx6	18.7966	4.50134e-14	1.32578e-12	Upregulated
NM_001080793	Ash2l	18.7997	6.68918e-05	0.000489327	Upregulated
NR_073551	Sema6c	19.1849	4.71159e-05	0.00035572	Upregulated
NM_019798	Pde4a	19.2046	8.15545e-09	1.25112e-07	Upregulated
NM_023052_1	Ccl21c	19.2852	4.49732e-06	4.19316e-05	Upregulated
NM_021716	Fign	19.2982	4.24367e-05	0.000322774	Upregulated
NM_001161428	Unc93b1	19.3533	4.03812e-05	0.000308036	Upregulated
NM_001136236	Fcrl1	19.4645	3.13931e-15	1.04939e-13	Upregulated
NM_001163496	Cd160	19.5186	1.54122e-08	2.27538e-07	Upregulated
NM_001172124	Rbms3	19.5389	3.01493e-06	2.91337e-05	Upregulated
NM_001161457	Cbfb	19.6094	1.53508e-06	1.57202e-05	Upregulated
NR_040407	Gm16845	19.6299	3.12522e-05	0.000242805	Upregulated
NM_001286744	Pacsin1	19.7083	1.36165e-06	1.40851e-05	Upregulated
NM_001083328	Mtg2	19.7169	9.12706e-11	1.85002e-09	Upregulated
NM_001302460	Ing1	19.7333	2.83325e-05	0.000222101	Upregulated
NM_001287015	Rnpc3	19.8067	1.53992e-06	1.57629e-05	Upregulated
NM_178089	Hnrnpul1	19.8114	2.01087e-08	2.91032e-07	Upregulated
NM_008374	Il9r	19.8211	2.60798e-05	0.000206021	Upregulated
NM_010852	Myef2	19.8433	1.19692e-06	1.25243e-05	Upregulated
NM_001282994	Cobl	19.8874	1.47107e-06	1.51239e-05	Upregulated
NM_010427	Hgf	19.9482	2.3135e-05	0.000185119	Upregulated
NM_001205287	Tmem39a	19.9497	1.6711e-06	1.69801e-05	Upregulated
NM_001256085	Rnf6	20.0227	1.22239e-11	2.73187e-10	Upregulated
NM_175154	Galk2	20.0617	3.18153e-11	6.7634e-10	Upregulated
NM_001252647	4833439L19Rik	20.0808	1.98268e-06	1.99139e-05	Upregulated
NM_010160	Celf2	20.1326	1.14351e-06	1.20296e-05	Upregulated
NM_001302116	Usp3	20.167	1.87726e-05	0.000152494	Upregulated
NM_001286981	Mkks	20.2854	1.67879e-05	0.000137559	Upregulated
NM_001205068	Jmjd4	20.3224	2.57089e-09	4.24865e-08	Upregulated
NM_001285488	Mknk1	20.4235	1.46776e-05	0.000121923	Upregulated
NM_153164	Cnot1	20.4264	1.46178e-05	0.000121469	Upregulated
NM_001205156	Yipf1	20.4362	4.57933e-10	8.39294e-09	Upregulated
NM_001105197	Tfe3	20.4749	4.16401e-06	3.9228e-05	Upregulated
NR_102360	Zbtb24	20.5044	1.00641e-08	1.52014e-07	Upregulated
NM_011335_1	Ccl21b	20.5325	1.2257e-06	1.27687e-05	Upregulated
NM_001130453	Nfe2l1	20.5646	2.37813e-09	3.9523e-08	Upregulated
NM_026673	Apoo	20.5925	3.24929e-09	5.29173e-08	Upregulated
NM_001285476	Tbx1	20.6171	8.71444e-07	9.41773e-06	Upregulated
NM_028734	Steap2	20.6641	6.86e-07	7.56142e-06	Upregulated
NM_001042651	Dcun1d2	20.6822	1.1399e-05	9.68773e-05	Upregulated
NM_001290721	Tsga10	20.7253	1.04296e-10	2.0924e-09	Upregulated
NM_054039	Foxp3	20.7625	1.05372e-05	9.04675e-05	Upregulated
NM_001177402	Cebpzos	20.8041	6.09714e-07	6.78732e-06	Upregulated
NM_001277297	Adck1	20.8164	1.03742e-06	1.1017e-05	Upregulated
NM_001301818	Fgd4	20.848	7.88789e-09	1.21562e-07	Upregulated
NM_001146323	Hps3	20.8682	9.51992e-06	8.25165e-05	Upregulated
NM_001163480	Neurl1a	20.923	4.1839e-09	6.69794e-08	Upregulated
NM_001172126	Rbms3	20.9446	4.8222e-07	5.45537e-06	Upregulated
NM_028293	Cep55	20.9811	1.79051e-07	2.19573e-06	Upregulated
NM_001302675	Lair1	21.0263	6.68553e-07	7.38641e-06	Upregulated
NM_172966	Sh3rf2	21.0315	8.07849e-06	7.13362e-05	Upregulated
NM_021782	Il21	21.103	7.53421e-06	6.70838e-05	Upregulated
NM_009333	Tcf7l2	21.1199	1.47099e-11	3.25227e-10	Upregulated
NM_009992	Cyp1a1	21.1215	2.41683e-07	2.9018e-06	Upregulated
NR_130178	Hus1	21.1422	7.25055e-06	6.47542e-05	Upregulated
NM_001168492	Pdcd4	21.1497	6.45448e-09	1.0106e-07	Upregulated
NM_001301250	Capn5	21.1501	7.17958e-06	6.4169e-05	Upregulated
NM_001291768	Tfdp1	21.1691	7.0483e-06	6.30862e-05	Upregulated
NM_001110783	Ank1	21.1801	5.96076e-12	1.38338e-10	Upregulated
NM_011335_3	Ccl21b	21.2282	2.55385e-07	3.0523e-06	Upregulated
NM_027965	Gpr160	21.2596	9.18544e-13	2.3394e-11	Upregulated
NM_001289710	Sh3glb2	21.2614	4.02423e-07	4.61511e-06	Upregulated
NM_010166	Eya3	21.3612	5.81132e-06	5.28227e-05	Upregulated
NM_212444	Gyk	21.376	3.02382e-12	7.24638e-11	Upregulated
NM_001308646	Aqp4	21.4625	5.24639e-06	4.82845e-05	Upregulated
NR_104477	Rab43	21.4644	5.24137e-06	4.82571e-05	Upregulated
NM_001271473	Scube1	21.5806	4.65493e-06	4.32298e-05	Upregulated
NM_001290773	Gyltl1b	21.6388	2.79921e-07	3.3236e-06	Upregulated
NM_001081347	Rhobtb1	21.6579	2.99919e-07	3.53253e-06	Upregulated
NM_001302938	Sh2b2	21.7561	2.51202e-11	5.38392e-10	Upregulated
NM_010820	Mpdz	21.8923	3.38647e-06	3.23564e-05	Upregulated
NM_001291481	Mdk	21.9129	3.31337e-06	3.17657e-05	Upregulated
NM_178803	Aebp2	21.9384	1.33833e-15	4.65214e-14	Upregulated
NM_198420	Arhgap39	22.0511	2.87392e-06	2.79009e-05	Upregulated
NM_198934	Pou2f1	22.0518	2.86913e-06	2.78775e-05	Upregulated
NM_001195538	Dclk1	22.2104	6.0762e-10	1.0974e-08	Upregulated
NM_001162905	Mdm1	22.2381	1.43443e-07	1.79938e-06	Upregulated
NM_001142923	Tcf7l2	22.3248	3.25241e-10	6.09873e-09	Upregulated
NM_001285431	Eef1d	22.3552	4.56171e-18	1.99166e-16	Upregulated
NM_016893	Fut8	22.4167	1.00424e-27	9.41548e-26	Upregulated
NM_028788	Stra6l	22.4167	1.96794e-07	2.39336e-06	Upregulated
NM_009146	Frrs1	22.4986	1.23974e-18	5.73181e-17	Upregulated
NM_007972	F10	22.5625	4.08832e-08	5.65611e-07	Upregulated
NM_021041	Abcc9	22.5845	1.48944e-07	1.86045e-06	Upregulated
NM_001139512	Raly	22.6186	1.58362e-06	1.6147e-05	Upregulated
NM_198933	Pou2f1	22.6254	1.57216e-06	1.60511e-05	Upregulated
NM_153743	Dnmt3a	22.8322	2.67322e-12	6.45219e-11	Upregulated
NM_016691	Clcn5	23.0504	1.78217e-16	6.66771e-15	Upregulated
NM_007506	Atp5g1	23.6846	8.48064e-12	1.92826e-10	Upregulated
NM_007626	Cbx5	23.8287	4.25366e-07	4.86051e-06	Upregulated
NM_001289488	Exoc3l4	24.2122	2.76621e-07	3.28773e-06	Upregulated
NM_020273	Gmeb1	24.2207	2.73928e-07	3.25738e-06	Upregulated
NM_022314	Tpm3	25.1504	9.40107e-08	1.22297e-06	Upregulated
NM_001037724	Adcy7	25.1739	9.1464e-08	1.19314e-06	Upregulated
NM_183033	Zfp516	25.2817	9.08877e-10	1.60462e-08	Upregulated
NM_001271446	Ly6a	25.5422	5.92346e-08	7.93832e-07	Upregulated

## Sheet: Relative levels
Supplementary Data File 2: Relative expression levels of various transcripts in lungs of M. tuberculosis Erdman infected mice with respect to Naïve mice.
transcript_id	gene_name	log2 FoldChange	pvalue	q-value	Status	Protein description
NM_008599	Cxcl9	8.13612	7.13629e-111	1.67938e-106	Upregulated	chemokine (C-X-C motif) ligand 9 [Source:MGI Symbol;Acc:MGI:1352449]
NM_019948	Clec4e	6.79247	1.36604e-97	1.60735e-93	Upregulated	C-type lectin domain family 4, member e [Source:MGI Symbol;Acc:MGI:1861232]
NM_145133	Tifa	1.82985	1.18088e-89	9.26323e-86	Baseline	TRAF-interacting protein with forkhead-associated domain [Source:MGI Symbol;Acc:MGI:2182965]
NM_010927	Nos2	4.66248	2.67587e-88	1.57428e-84	Upregulated	nitric oxide synthase 2, inducible [Source:MGI Symbol;Acc:MGI:97361]
NM_029509	Gbp8	4.20998	6.291e-83	2.96092e-79	Upregulated	guanylate-binding protein 8 [Source:MGI Symbol;Acc:MGI:1923324]
NM_010358	Gstm1	-1.04712	3.26619e-80	1.28105e-76	Baseline	glutathione S-transferase, mu 1 [Source:MGI Symbol;Acc:MGI:95860]
NM_008013	Fgl2	2.5584	1.25974e-79	4.23507e-76	Upregulated	fibrinogen-like protein 2 [Source:MGI Symbol;Acc:MGI:103266]
NM_013737	Pla2g7	3.21272	1.86732e-72	5.49296e-69	Upregulated	phospholipase A2, group VII (platelet-activating factor acetylhydrolase, plasma) [Source:MGI Symbol;Acc:MGI:1351327]
NM_133914	Rasa4	2.26643	3.15859e-69	8.25902e-66	Upregulated	RAS p21 protein activator 4 [Source:MGI Symbol;Acc:MGI:1858600]
NM_009777	C1qb	3.26003	2.71713e-67	6.39423e-64	Upregulated	complement component 1, q subcomponent, beta polypeptide [Source:MGI Symbol;Acc:MGI:88224]
NM_145434	Nr1d1	-2.35013	7.01944e-66	1.50171e-62	Downregulated	nuclear receptor subfamily 1, group D, member 1 [Source:MGI Symbol;Acc:MGI:2444210]
NM_012054	Aoah	3.89396	2.39768e-65	4.70205e-62	Upregulated	acyloxyacyl hydrolase [Source:MGI Symbol;Acc:MGI:1350928]
NM_007574	C1qc	3.17186	1.65955e-63	3.00417e-60	Upregulated	complement component 1, q subcomponent, C chain [Source:MGI Symbol;Acc:MGI:88225]
NM_009778	C3	2.15316	2.74912e-63	4.62107e-60	Upregulated	complement component 3 [Source:MGI Symbol;Acc:MGI:88227]
NM_144938	C1s1	2.0017	5.72345e-63	8.97933e-60	Upregulated	complement component 1, s subcomponent 1 [Source:MGI Symbol;Acc:MGI:1355312]
NM_001042605	Cd74	2.71511	5.46797e-62	8.04236e-59	Upregulated	CD74 antigen (invariant polypeptide of major histocompatibility complex, class II antigen-associated) [Source:MGI Symbol;Acc:MGI:96534]
NM_030720	Gpr84	6.24183	1.08236e-61	1.4983e-58	Upregulated	G protein-coupled receptor 84 [Source:MGI Symbol;Acc:MGI:1934129]
NM_010382	H2-Eb1	2.97054	8.33337e-61	1.03215e-57	Upregulated	histocompatibility 2, class II antigen E beta [Source:MGI Symbol;Acc:MGI:95901]
NM_010531	Il18bp	3.37961	8.22597e-61	1.03215e-57	Upregulated	interleukin 18 binding protein [Source:MGI Symbol;Acc:MGI:1333800]
NM_008198	Cfb	4.67864	9.61636e-61	1.13151e-57	Upregulated	complement factor B [Source:MGI Symbol;Acc:MGI:105975]
NM_207105	H2-Ab1	2.83191	1.06805e-59	1.19688e-56	Upregulated	histocompatibility 2, class II antigen A, beta 1 [Source:MGI Symbol;Acc:MGI:103070]
NM_010381	H2-Ea-ps	2.52491	1.29872e-59	1.38922e-56	Upregulated	-
NM_001033207	Nlrc5	2.75203	6.34604e-59	6.4931e-56	Upregulated	NLR family, CARD domain containing 5 [Source:MGI Symbol;Acc:MGI:3612191]
NM_001013778	Tvp23a	3.25296	2.96111e-58	2.90349e-55	Upregulated	trans-golgi network vesicle protein 23A [Source:MGI Symbol;Acc:MGI:3665441]
NR_132130	Clec7a	2.99328	5.26517e-58	4.95621e-55	Upregulated	C-type lectin domain family 7, member a [Source:MGI Symbol;Acc:MGI:1861431]
NM_178911	Pld4	2.02451	6.91586e-58	6.02781e-55	Upregulated	phospholipase D family, member 4 [Source:MGI Symbol;Acc:MGI:2144765]
NM_010545	Cd74	2.5134	6.74775e-58	6.02781e-55	Upregulated	CD74 antigen (invariant polypeptide of major histocompatibility complex, class II antigen-associated) [Source:MGI Symbol;Acc:MGI:96534]
NM_023143	C1ra	1.52951	1.75316e-57	1.47347e-54	Baseline	complement component 1, r subcomponent A [Source:MGI Symbol;Acc:MGI:1355313]
NM_153119	Plekho2	1.33625	9.97541e-57	8.09487e-54	Baseline	pleckstrin homology domain containing, family O member 2 [Source:MGI Symbol;Acc:MGI:2143132]
NM_010751	Mxd1	1.45472	1.77805e-56	1.39476e-53	Baseline	MAX dimerization protein 1 [Source:MGI Symbol;Acc:MGI:96908]
NM_133733	Clmp	1.52664	2.31012e-56	1.75368e-53	Baseline	CXADR-like membrane protein [Source:MGI Symbol;Acc:MGI:1918816]
NM_033075	D17H6S56E-5	1.94919	4.42118e-56	3.25136e-53	Baseline	-
NM_172589	Lhfpl2	1.55289	1.11133e-55	7.92515e-53	Baseline	lipoma HMGIC fusion partner-like 2 [Source:MGI Symbol;Acc:MGI:2145236]
NM_029084	Slamf8	5.05024	3.69657e-55	2.55857e-52	Upregulated	SLAM family member 8 [Source:MGI Symbol;Acc:MGI:1921998]
NM_001289493	Gbp3	2.9945	2.13228e-54	1.43368e-51	Upregulated	guanylate binding protein 3 [Source:MGI Symbol;Acc:MGI:1926263]
NM_008608	Mmp14	1.24738	2.5662e-54	1.67751e-51	Baseline	matrix metallopeptidase 14 (membrane-inserted) [Source:MGI Symbol;Acc:MGI:101900]
NM_008392	Irg1	8.50569	2.79714e-54	1.77906e-51	Upregulated	-
NM_177364	Sh3pxd2b	1.1523	3.44596e-54	2.13405e-51	Baseline	SH3 and PX domains 2B [Source:MGI Symbol;Acc:MGI:2442062]
NM_011623	Top2a	2.56759	1.29348e-53	7.80502e-51	Upregulated	topoisomerase (DNA) II alpha [Source:MGI Symbol;Acc:MGI:98790]
NM_010553	Il18rap	1.93281	3.24364e-53	1.90831e-50	Baseline	interleukin 18 receptor accessory protein [Source:MGI Symbol;Acc:MGI:1338888]
NM_001039646	Gbp10	5.01677	8.25361e-53	4.73737e-50	Upregulated	guanylate-binding protein 10 [Source:MGI Symbol;Acc:MGI:4359647]
NM_007572	C1qa	2.9532	1.05606e-52	5.91722e-50	Upregulated	complement component 1, q subcomponent, alpha polypeptide [Source:MGI Symbol;Acc:MGI:88223]
NM_054098	Steap4	2.60906	1.71866e-52	9.40588e-50	Upregulated	STEAP family member 4 [Source:MGI Symbol;Acc:MGI:1923560]
NM_144539	Slamf7	2.87259	1.94806e-52	1.0419e-49	Upregulated	SLAM family member 7 [Source:MGI Symbol;Acc:MGI:1922595]
NM_009396	Tnfaip2	3.39785	2.14454e-52	1.1215e-49	Upregulated	tumor necrosis factor, alpha-induced protein 2 [Source:MGI Symbol;Acc:MGI:104960]
NM_021792	Iigp1	3.95605	1.17509e-51	6.01163e-49	Upregulated	interferon inducible GTPase 1 [Source:MGI Symbol;Acc:MGI:1926259]
NM_175449	Fam26f	5.62623	1.59538e-51	7.98811e-49	Upregulated	-
NM_025961	Gatm	2.18086	2.09537e-51	1.0273e-48	Upregulated	glycine amidinotransferase (L-arginine:glycine amidinotransferase) [Source:MGI Symbol;Acc:MGI:1914342]
NM_008152	Gpr65	2.6434	8.0977e-51	3.88904e-48	Upregulated	G-protein coupled receptor 65 [Source:MGI Symbol;Acc:MGI:108031]
NM_001033339	Mmp25	3.07172	3.29564e-50	1.55113e-47	Upregulated	matrix metallopeptidase 25 [Source:MGI Symbol;Acc:MGI:2443938]
NM_010696	Lcp2	2.15038	3.54569e-50	1.63609e-47	Upregulated	lymphocyte cytosolic protein 2 [Source:MGI Symbol;Acc:MGI:1321402]
NM_173014	Lpcat2	2.71063	6.50584e-50	2.94427e-47	Upregulated	lysophosphatidylcholine acyltransferase 2 [Source:MGI Symbol;Acc:MGI:3606214]
NM_007798	Ctsb	1.30363	2.30424e-49	1.02313e-46	Baseline	cathepsin B [Source:MGI Symbol;Acc:MGI:88561]
NM_008353	Il12rb1	3.45646	3.1896e-49	1.39002e-46	Upregulated	interleukin 12 receptor, beta 1 [Source:MGI Symbol;Acc:MGI:104579]
NM_145968	Tagap	1.45979	4.14679e-49	1.7743e-46	Baseline	T cell activation Rho GTPase activating protein [Source:MGI Symbol;Acc:MGI:3615484]
NM_001302966	Gm21188	3.04017	8.92905e-49	3.75228e-46	Upregulated	predicted gene, 21188 [Source:MGI Symbol;Acc:MGI:5434543]
NM_013683	Tap1	2.95591	1.11747e-48	4.61358e-46	Upregulated	transporter 1, ATP-binding cassette, sub-family B (MDR/TAP) [Source:MGI Symbol;Acc:MGI:98483]
NM_021443	Ccl8	5.87224	2.51855e-48	1.02188e-45	Upregulated	chemokine (C-C motif) ligand 8 [Source:MGI Symbol;Acc:MGI:101878]
NM_010260	Gbp2	3.04003	1.34406e-47	5.36098e-45	Upregulated	guanylate binding protein 2 [Source:MGI Symbol;Acc:MGI:102772]
NM_009780	C4b	1.51553	1.42583e-47	5.50067e-45	Baseline	complement component 4B (Chido blood group) [Source:MGI Symbol;Acc:MGI:88228]
NM_024434	Lap3	1.66399	1.41538e-47	5.50067e-45	Baseline	leucine aminopeptidase 3 [Source:MGI Symbol;Acc:MGI:1914238]
NM_145226	Oas3	3.02203	2.02146e-47	7.67273e-45	Upregulated	2'-5' oligoadenylate synthetase 3 [Source:MGI Symbol;Acc:MGI:2180850]
NM_145857	Nod2	2.01545	8.83646e-47	3.30077e-44	Upregulated	nucleotide-binding oligomerization domain containing 2 [Source:MGI Symbol;Acc:MGI:2429397]
NM_010378	H2-Aa	2.46717	9.75775e-47	3.58796e-44	Upregulated	histocompatibility 2, class II antigen A, alpha [Source:MGI Symbol;Acc:MGI:95895]
NM_031195	Msr1	2.86018	1.46277e-46	5.29591e-44	Upregulated	macrophage scavenger receptor 1 [Source:MGI Symbol;Acc:MGI:98257]
NM_001113356	C1rb	1.77633	2.94183e-46	1.04894e-43	Baseline	complement component 1, r subcomponent B [Source:MGI Symbol;Acc:MGI:3779804]
NM_008380	Inhba	4.58464	3.44406e-46	1.20969e-43	Upregulated	inhibin beta-A [Source:MGI Symbol;Acc:MGI:96570]
NM_009504	Vdr	1.26438	4.95533e-46	1.71491e-43	Baseline	vitamin D (1,25-dihydroxyvitamin D3) receptor [Source:MGI Symbol;Acc:MGI:103076]
NM_172659	Slc2a6	3.03582	1.14745e-45	3.91346e-43	Upregulated	solute carrier family 2 (facilitated glucose transporter), member 6 [Source:MGI Symbol;Acc:MGI:2443286]
NM_009251	Serpina3g	2.66287	1.49617e-45	5.0299e-43	Upregulated	serine (or cysteine) peptidase inhibitor, clade A, member 3G [Source:MGI Symbol;Acc:MGI:105046]
NM_011930	Clcn7	1.45637	2.41961e-45	8.0198e-43	Baseline	chloride channel, voltage-sensitive 7 [Source:MGI Symbol;Acc:MGI:1347048]
NM_010387	H2-DMb1	2.44996	3.35364e-45	1.09613e-42	Upregulated	histocompatibility 2, class II, locus Mb1 [Source:MGI Symbol;Acc:MGI:95922]
NM_134250	Havcr2	1.93246	6.08494e-45	1.9616e-42	Baseline	hepatitis A virus cellular receptor 2 [Source:MGI Symbol;Acc:MGI:2159682]
NM_007591	Calr	0.874009	6.17717e-45	1.96442e-42	Baseline	calreticulin [Source:MGI Symbol;Acc:MGI:88252]
NM_144830	Tmem106a	1.42038	8.16012e-45	2.56043e-42	Baseline	transmembrane protein 106A [Source:MGI Symbol;Acc:MGI:1922056]
NM_010380	H2-D1	1.68634	3.28248e-44	1.0164e-41	Baseline	histocompatibility 2, D region locus 1 [Source:MGI Symbol;Acc:MGI:95896]
NM_181402	Parp11	1.1996	4.31063e-44	1.31743e-41	Baseline	poly (ADP-ribose) polymerase family, member 11 [Source:MGI Symbol;Acc:MGI:2141505]
NR_102366	AW112010	3.13063	4.97056e-44	1.49964e-41	Upregulated	expressed sequence AW112010 [Source:MGI Symbol;Acc:MGI:2147706]
NM_001111304	Tbc1d9	2.31797	6.88334e-44	2.05045e-41	Upregulated	TBC1 domain family, member 9 [Source:MGI Symbol;Acc:MGI:1918560]
NM_001013371	Dtx3l	1.6818	7.35005e-44	2.16211e-41	Baseline	deltex 3-like, E3 ubiquitin ligase [Source:MGI Symbol;Acc:MGI:2656973]
NM_001033135	Rnf149	1.95499	1.07368e-43	3.11938e-41	Baseline	ring finger protein 149 [Source:MGI Symbol;Acc:MGI:2677438]
NM_011267	Rgs16	3.52931	1.11972e-43	3.21345e-41	Upregulated	regulator of G-protein signaling 16 [Source:MGI Symbol;Acc:MGI:108407]
NM_153564	Gbp5	4.25868	1.14308e-43	3.24098e-41	Upregulated	guanylate binding protein 5 [Source:MGI Symbol;Acc:MGI:2429943]
NM_007464	Birc3	1.36553	1.42673e-43	3.99707e-41	Baseline	baculoviral IAP repeat-containing 3 [Source:MGI Symbol;Acc:MGI:1197007]
NM_010259	Gbp2b	3.36869	1.54457e-43	4.27628e-41	Upregulated	guanylate binding protein 2b [Source:MGI Symbol;Acc:MGI:95666]
NM_010187	Fcgr2b	2.69716	1.8122e-43	4.95889e-41	Upregulated	Fc receptor, IgG, low affinity IIb [Source:MGI Symbol;Acc:MGI:95499]
NM_010431	Hif1a	1.35777	2.08572e-43	5.64174e-41	Baseline	hypoxia inducible factor 1, alpha subunit [Source:MGI Symbol;Acc:MGI:106918]
NM_011579	Tgtp1	4.10979	2.27866e-43	6.09359e-41	Upregulated	T cell specific GTPase 1 [Source:MGI Symbol;Acc:MGI:98734]
NM_001033767	Gm4951	3.80089	2.87098e-43	7.59133e-41	Upregulated	predicted gene 4951 [Source:MGI Symbol;Acc:MGI:3644953]
NM_001199967	Gm11127	1.9684	4.59924e-43	1.2026e-40	Baseline	predicted gene 11127 [Source:MGI Symbol;Acc:MGI:3779381]
NM_019456	Apbb1ip	1.05355	4.83423e-43	1.23855e-40	Baseline	amyloid beta (A4) precursor protein-binding, family B, member 1 interacting protein [Source:MGI Symbol;Acc:MGI:1861354]
NM_205823	Tlr12	2.17345	4.84201e-43	1.23855e-40	Upregulated	toll-like receptor 12 [Source:MGI Symbol;Acc:MGI:3045221]
NM_001159394	Nfkbiz	1.54357	5.33915e-43	1.35103e-40	Baseline	nuclear factor of kappa light polypeptide gene enhancer in B cells inhibitor, zeta [Source:MGI Symbol;Acc:MGI:1931595]
NM_172833	Malt1	1.75627	8.04217e-43	2.01337e-40	Baseline	MALT1 paracaspase [Source:MGI Symbol;Acc:MGI:2445027]
NM_194336	Gbp6	4.06664	1.53321e-42	3.798e-40	Upregulated	guanylate binding protein 6 [Source:MGI Symbol;Acc:MGI:2140937]
NM_013658	Sema4a	1.64324	1.99515e-42	4.89082e-40	Baseline	sema domain, immunoglobulin domain (Ig), transmembrane domain (TM) and short cytoplasmic domain, (semaphorin) 4A [Source:MGI Symbol;Acc:MGI:107560]
NM_010386	H2-DMa	2.45628	2.3074e-42	5.59795e-40	Upregulated	histocompatibility 2, class II, locus DMa [Source:MGI Symbol;Acc:MGI:95921]
NM_001081117	Mki67	2.39955	2.98121e-42	7.15887e-40	Upregulated	antigen identified by monoclonal antibody Ki 67 [Source:MGI Symbol;Acc:MGI:106035]
NM_011150	Lgals3bp	1.7784	7.54208e-42	1.79281e-39	Baseline	lectin, galactoside-binding, soluble, 3 binding protein [Source:MGI Symbol;Acc:MGI:99554]
NM_016974	Dbp	-3.73824	6.12047e-41	1.44033e-38	Downregulated	D site albumin promoter binding protein [Source:MGI Symbol;Acc:MGI:94866]
NM_009735	B2m	1.97616	6.33961e-41	1.47713e-38	Baseline	beta-2 microglobulin [Source:MGI Symbol;Acc:MGI:88127]
NM_010745	Ly86	1.79046	1.26975e-40	2.92951e-38	Baseline	lymphocyte antigen 86 [Source:MGI Symbol;Acc:MGI:1321404]
NM_010724	Psmb8	2.25131	1.34598e-40	3.07525e-38	Upregulated	proteasome (prosome, macropain) subunit, beta type 8 (large multifunctional peptidase 7) [Source:MGI Symbol;Acc:MGI:1346527]
NM_011815	Fyb	2.27342	1.42715e-40	3.22934e-38	Upregulated	FYN binding protein [Source:MGI Symbol;Acc:MGI:1346327]
NM_009369	Tgfbi	1.68845	1.66529e-40	3.73231e-38	Baseline	transforming growth factor, beta induced [Source:MGI Symbol;Acc:MGI:99959]
NM_019440	Irgm2	2.68758	2.8498e-40	6.32683e-38	Upregulated	immunity-related GTPase family M member 2 [Source:MGI Symbol;Acc:MGI:1926262]
NM_009917	Ccr5	3.47441	3.16018e-40	6.95033e-38	Upregulated	chemokine (C-C motif) receptor 5 [Source:MGI Symbol;Acc:MGI:107182]
NM_013585	Psmb9	2.35465	3.56964e-40	7.77818e-38	Upregulated	proteasome (prosome, macropain) subunit, beta type 9 (large multifunctional peptidase 2) [Source:MGI Symbol;Acc:MGI:1346526]
NM_010658	Mafb	1.78877	5.83773e-40	1.26036e-37	Baseline	v-maf musculoaponeurotic fibrosarcoma oncogene family, protein B (avian) [Source:MGI Symbol;Acc:MGI:104555]
NM_145853	Tpcn1	-0.607453	5.98044e-40	1.27943e-37	Baseline	two pore channel 1 [Source:MGI Symbol;Acc:MGI:2182472]
NM_009977	Cst7	4.84818	6.3302e-40	1.34206e-37	Upregulated	cystatin F (leukocystatin) [Source:MGI Symbol;Acc:MGI:1298217]
NM_029219	Rnf19b	1.9339	6.44174e-40	1.35351e-37	Baseline	ring finger protein 19B [Source:MGI Symbol;Acc:MGI:1922484]
NM_001025246	Trp53i11	0.88206	6.89582e-40	1.4361e-37	Baseline	transformation related protein 53 inducible protein 11 [Source:MGI Symbol;Acc:MGI:2670995]
NM_019925	Gpr132	1.92345	1.24659e-39	2.57332e-37	Baseline	G protein-coupled receptor 132 [Source:MGI Symbol;Acc:MGI:1890220]
NM_175013	Pgm5	-1.09864	1.34314e-39	2.74854e-37	Baseline	phosphoglucomutase 5 [Source:MGI Symbol;Acc:MGI:1925668]
NM_009163	Sgpl1	0.91587	1.72593e-39	3.50141e-37	Baseline	sphingosine phosphate lyase 1 [Source:MGI Symbol;Acc:MGI:1261415]
NM_030691	Igsf6	2.96567	1.96151e-39	3.94533e-37	Upregulated	immunoglobulin superfamily, member 6 [Source:MGI Symbol;Acc:MGI:1891393]
NM_026405	Rab32	1.83579	2.75311e-39	5.49059e-37	Baseline	RAB32, member RAS oncogene family [Source:MGI Symbol;Acc:MGI:1915094]
NM_008326	Irgm1	2.99643	5.80099e-39	1.14718e-36	Upregulated	immunity-related GTPase family M member 1 [Source:MGI Symbol;Acc:MGI:107567]
NM_023168	Grina	1.24241	8.10319e-39	1.5891e-36	Baseline	glutamate receptor, ionotropic, N-methyl D-aspartate-associated protein 1 (glutamate binding) [Source:MGI Symbol;Acc:MGI:1913418]
NM_019732	Runx3	2.04367	8.51481e-39	1.65603e-36	Upregulated	runt related transcription factor 3 [Source:MGI Symbol;Acc:MGI:102672]
NM_007952	Pdia3	0.677182	9.42685e-39	1.81464e-36	Baseline	protein disulfide isomerase associated 3 [Source:MGI Symbol;Acc:MGI:95834]
NM_001034859	Gm4841	6.32816	9.48458e-39	1.81464e-36	Upregulated	predicted gene 4841 [Source:MGI Symbol;Acc:MGI:3643814]
NM_010876	Ncf1	2.11086	1.38079e-38	2.6205e-36	Upregulated	neutrophil cytosolic factor 1 [Source:MGI Symbol;Acc:MGI:97283]
NM_008390	Irf1	1.92179	1.95873e-38	3.68758e-36	Baseline	interferon regulatory factor 1 [Source:MGI Symbol;Acc:MGI:96590]
NM_001083312	Gbp7	2.38734	2.73305e-38	5.10451e-36	Upregulated	guanylate binding protein 7 [Source:MGI Symbol;Acc:MGI:2444421]
NM_011099	Pkm	0.924693	3.43914e-38	6.3727e-36	Baseline	pyruvate kinase, muscle [Source:MGI Symbol;Acc:MGI:97591]
NM_001134391	Apobec1	2.44165	4.0319e-38	7.41271e-36	Upregulated	apolipoprotein B mRNA editing enzyme, catalytic polypeptide 1 [Source:MGI Symbol;Acc:MGI:103298]
NM_009983	Ctsd	1.37085	5.88979e-38	1.07445e-35	Baseline	cathepsin D [Source:MGI Symbol;Acc:MGI:88562]
NM_016740	S100a11	0.451145	7.28315e-38	1.31842e-35	Baseline	S100 calcium binding protein A11 [Source:MGI Symbol;Acc:MGI:1338798]
NM_053110	Gpnmb	2.24176	7.446e-38	1.33761e-35	Upregulated	glycoprotein (transmembrane) nmb [Source:MGI Symbol;Acc:MGI:1934765]
NM_009985	Ctsw	2.57748	8.09472e-38	1.44313e-35	Upregulated	cathepsin W [Source:MGI Symbol;Acc:MGI:1338045]
NM_013612	Slc11a1	2.86058	1.08237e-37	1.91515e-35	Upregulated	solute carrier family 11 (proton-coupled divalent metal ion transporters), member 1 [Source:MGI Symbol;Acc:MGI:1345275]
NM_010819	Clec4d	4.41017	1.26144e-37	2.21533e-35	Upregulated	C-type lectin domain family 4, member d [Source:MGI Symbol;Acc:MGI:1298389]
NM_001014976	Espl1	2.11788	6.5619e-37	1.14386e-34	Upregulated	extra spindle pole bodies 1, separase [Source:MGI Symbol;Acc:MGI:2146156]
NM_018738	Igtp	3.77369	1.16688e-36	2.01912e-34	Upregulated	interferon gamma induced GTPase [Source:MGI Symbol;Acc:MGI:107729]
NM_027209	Ms4a6b	1.7893	2.19756e-36	3.77484e-34	Baseline	membrane-spanning 4-domains, subfamily A, member 6B [Source:MGI Symbol;Acc:MGI:1917024]
NM_013819	H2-M3	1.59527	2.31624e-36	3.94985e-34	Baseline	histocompatibility 2, M region locus 3 [Source:MGI Symbol;Acc:MGI:95915]
NM_022325	Ctsz	1.87762	2.53615e-36	4.29376e-34	Baseline	cathepsin Z [Source:MGI Symbol;Acc:MGI:1891190]
NM_008348	Il10ra	1.74028	2.57091e-36	4.32151e-34	Baseline	interleukin 10 receptor, alpha [Source:MGI Symbol;Acc:MGI:96538]
NM_019467	Aif1	3.50003	2.77211e-36	4.62667e-34	Upregulated	allograft inflammatory factor 1 [Source:MGI Symbol;Acc:MGI:1343098]
NM_008361	Il1b	3.47281	2.95167e-36	4.89166e-34	Upregulated	interleukin 1 beta [Source:MGI Symbol;Acc:MGI:96543]
NM_011408	Slfn2	1.85271	6.6823e-36	1.09968e-33	Baseline	schlafen 2 [Source:MGI Symbol;Acc:MGI:1313258]
NM_027552	Kynu	2.96131	9.28285e-36	1.51704e-33	Upregulated	kynureninase [Source:MGI Symbol;Acc:MGI:1918039]
NM_011990	Slc7a11	4.73814	1.1358e-35	1.84336e-33	Upregulated	solute carrier family 7 (cationic amino acid transporter, y+ system), member 11 [Source:MGI Symbol;Acc:MGI:1347355]
NM_183426	Sbno2	1.19471	1.22409e-35	1.97304e-33	Baseline	strawberry notch 2 [Source:MGI Symbol;Acc:MGI:2448490]
NM_019549	Plek	1.85741	1.30058e-35	2.08207e-33	Baseline	pleckstrin [Source:MGI Symbol;Acc:MGI:1860485]
NM_001080944	Atp8b4	1.71402	1.32799e-35	2.1116e-33	Baseline	ATPase, class I, type 8B, member 4 [Source:MGI Symbol;Acc:MGI:1859664]
NM_030701	Hcar2	2.61703	1.39026e-35	2.19576e-33	Upregulated	hydroxycarboxylic acid receptor 2 [Source:MGI Symbol;Acc:MGI:1933383]
NM_001033308	Themis2	1.90033	1.65295e-35	2.59326e-33	Baseline	thymocyte selection associated family member 2 [Source:MGI Symbol;Acc:MGI:2446213]
NM_011867	Slc26a4	4.28519	1.81011e-35	2.82101e-33	Upregulated	solute carrier family 26, member 4 [Source:MGI Symbol;Acc:MGI:1346029]
NM_031367	Ifi44l	3.24424	1.86388e-35	2.88571e-33	Upregulated	interferon-induced protein 44 like [Source:MGI Symbol;Acc:MGI:95975]
NM_027435	Atad2	0.925263	3.0206e-35	4.64599e-33	Baseline	ATPase family, AAA domain containing 2 [Source:MGI Symbol;Acc:MGI:1917722]
NM_013653	Ccl5	2.9675	3.98051e-35	6.08268e-33	Upregulated	chemokine (C-C motif) ligand 5 [Source:MGI Symbol;Acc:MGI:98262]
NM_001143689	H2-Q4	1.84542	5.65979e-35	8.59302e-33	Baseline	histocompatibility 2, Q region locus 4 [Source:MGI Symbol;Acc:MGI:95933]
NM_133888	Smpdl3b	3.41462	1.18283e-34	1.78434e-32	Upregulated	sphingomyelin phosphodiesterase, acid-like 3B [Source:MGI Symbol;Acc:MGI:1916022]
NM_198113	Ssh3	0.55106	1.25063e-34	1.87459e-32	Baseline	slingshot protein phosphatase 3 [Source:MGI Symbol;Acc:MGI:2683546]
NM_030253	Parp9	1.42242	1.73305e-34	2.58126e-32	Baseline	poly (ADP-ribose) polymerase family, member 9 [Source:MGI Symbol;Acc:MGI:1933117]
NM_177320	Pik3r5	1.7502	1.91347e-34	2.83205e-32	Baseline	phosphoinositide-3-kinase regulatory subunit 5 [Source:MGI Symbol;Acc:MGI:2443588]
NM_009151	Selplg	1.48863	1.95171e-34	2.87061e-32	Baseline	selectin, platelet (p-selectin) ligand [Source:MGI Symbol;Acc:MGI:106689]
NM_019696	Cpxm1	1.17682	2.06184e-34	3.01374e-32	Baseline	carboxypeptidase X 1 (M14 family) [Source:MGI Symbol;Acc:MGI:1934569]
NM_144559	Fcgr4	3.07188	2.71032e-34	3.93716e-32	Upregulated	Fc receptor, IgG, low affinity IV [Source:MGI Symbol;Acc:MGI:2179523]
NM_030712	Cxcr6	3.68092	2.80197e-34	4.04532e-32	Upregulated	chemokine (C-X-C motif) receptor 6 [Source:MGI Symbol;Acc:MGI:1934582]
NM_008368	Il2rb	1.79262	3.39625e-34	4.87341e-32	Baseline	interleukin 2 receptor, beta chain [Source:MGI Symbol;Acc:MGI:96550]
NM_001127363	Inpp5a	-0.806278	4.21131e-34	6.00634e-32	Baseline	inositol polyphosphate-5-phosphatase A [Source:MGI Symbol;Acc:MGI:2686961]
NM_146251	Pnpla7	0.977073	4.76845e-34	6.75999e-32	Baseline	patatin-like phospholipase domain containing 7 [Source:MGI Symbol;Acc:MGI:2385325]
NM_011706	Trpv2	1.0587	4.96362e-34	6.967e-32	Baseline	transient receptor potential cation channel, subfamily V, member 2 [Source:MGI Symbol;Acc:MGI:1341836]
NM_021281	Ctss	2.77714	4.97368e-34	6.967e-32	Upregulated	cathepsin S [Source:MGI Symbol;Acc:MGI:107341]
NM_013563	Il2rg	1.43981	6.59987e-34	9.19023e-32	Baseline	interleukin 2 receptor, gamma chain [Source:MGI Symbol;Acc:MGI:96551]
NM_021893	Cd274	3.49424	6.83531e-34	9.46208e-32	Upregulated	CD274 antigen [Source:MGI Symbol;Acc:MGI:1926446]
NM_001139519	Zbp1	3.84709	6.92063e-34	9.52417e-32	Upregulated	Z-DNA binding protein 1 [Source:MGI Symbol;Acc:MGI:1927449]
NM_201367	Gpr176	3.32896	8.01246e-34	1.09626e-31	Upregulated	G protein-coupled receptor 176 [Source:MGI Symbol;Acc:MGI:2685858]
NM_153505	Nckap1l	1.57823	9.30833e-34	1.2662e-31	Baseline	NCK associated protein 1 like [Source:MGI Symbol;Acc:MGI:1926063]
NM_001146120	Psap	1.63148	1.37771e-33	1.86332e-31	Baseline	prosaposin [Source:MGI Symbol;Acc:MGI:97783]
NM_008690	Nfkbie	2.42086	1.94845e-33	2.62016e-31	Upregulated	nuclear factor of kappa light polypeptide gene enhancer in B cells inhibitor, epsilon [Source:MGI Symbol;Acc:MGI:1194908]
NM_008677	Ncf4	1.99685	2.85171e-33	3.81303e-31	Baseline	neutrophil cytosolic factor 4 [Source:MGI Symbol;Acc:MGI:109186]
NM_001146309	Dbnl	0.821249	3.34354e-33	4.4454e-31	Baseline	drebrin-like [Source:MGI Symbol;Acc:MGI:700006]
NM_001001892	H2-K1	1.83598	3.64643e-33	4.82086e-31	Baseline	histocompatibility 2, K1, K region [Source:MGI Symbol;Acc:MGI:95904]
NM_028195	Cyth4	1.4126	5.01774e-33	6.59678e-31	Baseline	cytohesin 4 [Source:MGI Symbol;Acc:MGI:2441702]
NM_023158	Cxcl16	1.89326	6.66768e-33	8.71725e-31	Baseline	chemokine (C-X-C motif) ligand 16 [Source:MGI Symbol;Acc:MGI:1932682]
NM_009982	Ctsc	1.84131	7.46493e-33	9.70565e-31	Baseline	cathepsin C [Source:MGI Symbol;Acc:MGI:109553]
NM_198095	Bst2	2.02183	8.29668e-33	1.07278e-30	Upregulated	bone marrow stromal cell antigen 2 [Source:MGI Symbol;Acc:MGI:1916800]
NM_001170851	Klra2	2.82198	1.13918e-32	1.46493e-30	Upregulated	killer cell lectin-like receptor, subfamily A, member 2 [Source:MGI Symbol;Acc:MGI:101906]
NM_013693	Tnf	4.1378	1.24676e-32	1.59456e-30	Upregulated	tumor necrosis factor [Source:MGI Symbol;Acc:MGI:104798]
NM_007707	Socs3	1.78028	1.33365e-32	1.69647e-30	Baseline	suppressor of cytokine signaling 3 [Source:MGI Symbol;Acc:MGI:1201791]
NM_026835	Ms4a6d	3.27896	1.37053e-32	1.73402e-30	Upregulated	membrane-spanning 4-domains, subfamily A, member 6D [Source:MGI Symbol;Acc:MGI:1916024]
NM_010398	H2-T23	2.03599	1.41396e-32	1.7794e-30	Upregulated	histocompatibility 2, T region locus 23 [Source:MGI Symbol;Acc:MGI:95957]
NM_013652	Ccl4	3.97005	2.20715e-32	2.76282e-30	Upregulated	chemokine (C-C motif) ligand 4 [Source:MGI Symbol;Acc:MGI:98261]
NM_019955	Ripk3	1.5809	2.96909e-32	3.6969e-30	Baseline	receptor-interacting serine-threonine kinase 3 [Source:MGI Symbol;Acc:MGI:2154952]
NM_011937	Gnpda1	0.998972	3.05062e-32	3.77844e-30	Baseline	glucosamine-6-phosphate deaminase 1 [Source:MGI Symbol;Acc:MGI:1347054]
NM_010721	Lmnb1	1.37236	6.25454e-32	7.70619e-30	Baseline	lamin B1 [Source:MGI Symbol;Acc:MGI:96795]
NM_025806	Plbd1	1.46617	6.7174e-32	8.23336e-30	Baseline	phospholipase B domain containing 1 [Source:MGI Symbol;Acc:MGI:1914107]
NM_011095	Pirb	1.56226	9.95515e-32	1.21386e-29	Baseline	paired Ig-like receptor B [Source:MGI Symbol;Acc:MGI:894311]
NM_009910	Cxcr3	2.94846	1.43214e-31	1.73725e-29	Upregulated	chemokine (C-X-C motif) receptor 3 [Source:MGI Symbol;Acc:MGI:1277207]
NM_019449	Unc93b1	1.61223	1.60645e-31	1.9387e-29	Baseline	unc-93 homolog B1, TLR signaling regulator [Source:MGI Symbol;Acc:MGI:1859307]
NM_011923	Angptl2	-1.38072	3.21675e-31	3.86223e-29	Baseline	angiopoietin-like 2 [Source:MGI Symbol;Acc:MGI:1347002]
NM_177686	Clec12a	2.85099	3.89691e-31	4.65512e-29	Upregulated	C-type lectin domain family 12, member a [Source:MGI Symbol;Acc:MGI:3040968]
NM_020498	Ly6i	6.46249	4.15385e-31	4.937e-29	Upregulated	lymphocyte antigen 6 complex, locus I [Source:MGI Symbol;Acc:MGI:1888480]
NM_008320	Irf8	1.88819	4.41077e-31	5.21601e-29	Baseline	interferon regulatory factor 8 [Source:MGI Symbol;Acc:MGI:96395]
NM_031178	Tlr9	2.07197	5.46464e-31	6.42997e-29	Upregulated	toll-like receptor 9 [Source:MGI Symbol;Acc:MGI:1932389]
NM_001145972	Adgrg5	2.82943	9.23711e-31	1.08148e-28	Upregulated	adhesion G protein-coupled receptor G5 [Source:MGI Symbol;Acc:MGI:2685955]
NM_033601	Bcl3	1.91745	1.06229e-30	1.23756e-28	Baseline	B cell leukemia/lymphoma 3 [Source:MGI Symbol;Acc:MGI:88140]
NM_027840	Snx20	1.91642	1.25549e-30	1.45544e-28	Baseline	sorting nexin 20 [Source:MGI Symbol;Acc:MGI:1918857]
NM_023580	Epha1	-1.07977	1.26838e-30	1.46318e-28	Baseline	Eph receptor A1 [Source:MGI Symbol;Acc:MGI:107381]
NM_177611	Psd4	1.46212	1.36195e-30	1.56346e-28	Baseline	pleckstrin and Sec7 domain containing 4 [Source:MGI Symbol;Acc:MGI:2674093]
NM_009963	Cry2	-1.15336	1.38875e-30	1.58648e-28	Baseline	cryptochrome 2 (photolyase-like) [Source:MGI Symbol;Acc:MGI:1270859]
NM_198899	Uggt1	0.519622	1.4158e-30	1.60957e-28	Baseline	UDP-glucose glycoprotein glucosyltransferase 1 [Source:MGI Symbol;Acc:MGI:2443162]
NM_173864	C1s2	2.25002	1.60553e-30	1.81649e-28	Upregulated	complement component 1, s subcomponent 2 [Source:MGI Symbol;Acc:MGI:3644269]
NM_026160	Map1lc3b	-0.288982	1.95013e-30	2.19581e-28	Baseline	microtubule-associated protein 1 light chain 3 beta [Source:MGI Symbol;Acc:MGI:1914693]
NM_007780	Csf2rb	2.28589	2.32543e-30	2.60592e-28	Upregulated	colony stimulating factor 2 receptor, beta, low-affinity (granulocyte-macrophage) [Source:MGI Symbol;Acc:MGI:1339759]
NM_026481	Tppp3	-0.90538	2.45373e-30	2.73666e-28	Baseline	tubulin polymerization-promoting protein family member 3 [Source:MGI Symbol;Acc:MGI:1915221]
NM_033374	Dock2	1.33304	2.86711e-30	3.18263e-28	Baseline	dedicator of cyto-kinesis 2 [Source:MGI Symbol;Acc:MGI:2149010]
NM_008620	Gbp4	2.97199	2.88503e-30	3.18748e-28	Upregulated	guanylate binding protein 4 [Source:MGI Symbol;Acc:MGI:97072]
NM_021524	Nampt	1.54631	3.94449e-30	4.33765e-28	Baseline	nicotinamide phosphoribosyltransferase [Source:MGI Symbol;Acc:MGI:1929865]
NM_010422	Hexb	1.05378	4.35518e-30	4.767e-28	Baseline	hexosaminidase B [Source:MGI Symbol;Acc:MGI:96074]
NM_028595	Ms4a6c	2.67371	5.94723e-30	6.47946e-28	Upregulated	membrane-spanning 4-domains, subfamily A, member 6C [Source:MGI Symbol;Acc:MGI:2385644]
NM_025285	Stmn2	-0.686755	7.0846e-30	7.68304e-28	Baseline	stathmin-like 2 [Source:MGI Symbol;Acc:MGI:98241]
NM_001033484	Iqgap3	2.16821	8.12139e-30	8.767e-28	Upregulated	IQ motif containing GTPase activating protein 3 [Source:MGI Symbol;Acc:MGI:3028642]
NM_001199940	Serpina3i	1.95855	8.28874e-30	8.9068e-28	Baseline	serine (or cysteine) peptidase inhibitor, clade A, member 3I [Source:MGI Symbol;Acc:MGI:2182841]
NR_015519	AI662270	1.76778	9.62495e-30	1.02956e-27	Baseline	expressed sequence AI662270 [Source:MGI Symbol;Acc:MGI:2144254]
NM_010239	Fth1	1.34139	1.86025e-29	1.98087e-27	Baseline	ferritin heavy polypeptide 1 [Source:MGI Symbol;Acc:MGI:95588]
NM_013640	Psmb10	1.48984	1.86973e-29	1.982e-27	Baseline	proteasome (prosome, macropain) subunit, beta type 10 [Source:MGI Symbol;Acc:MGI:1096380]
NM_008404	Itgb2	2.0808	2.02106e-29	2.13281e-27	Upregulated	integrin beta 2 [Source:MGI Symbol;Acc:MGI:96611]
NM_054043	Msi2	-0.746679	2.41105e-29	2.533e-27	Baseline	musashi RNA-binding protein 2 [Source:MGI Symbol;Acc:MGI:1923876]
NM_023738	Uba7	1.15749	2.62561e-29	2.74615e-27	Baseline	ubiquitin-like modifier activating enzyme 7 [Source:MGI Symbol;Acc:MGI:1349462]
NM_001145164	Tgtp2	3.35474	2.76768e-29	2.88194e-27	Upregulated	T cell specific GTPase 2 [Source:MGI Symbol;Acc:MGI:3710083]
NM_001281472	Psme2b	1.19322	4.11032e-29	4.26115e-27	Baseline	protease (prosome, macropain) activator subunit 2B [Source:MGI Symbol;Acc:MGI:1341073]
NM_011798	Xcr1	2.64745	4.24287e-29	4.37927e-27	Upregulated	chemokine (C motif) receptor 1 [Source:MGI Symbol;Acc:MGI:1346338]
NM_025992	Herc6	1.56083	4.34299e-29	4.46304e-27	Baseline	hect domain and RLD 6 [Source:MGI Symbol;Acc:MGI:1914388]
NM_134048	Cbll1	-21.4822	4.43145e-29	4.53111e-27	Downregulated	Casitas B-lineage lymphoma-like 1 [Source:MGI Symbol;Acc:MGI:2144842]
NM_019777	Ikbke	1.86757	4.44774e-29	4.53111e-27	Baseline	inhibitor of kappaB kinase epsilon [Source:MGI Symbol;Acc:MGI:1929612]
NM_011530	Tap2	1.8387	5.12661e-29	5.2002e-27	Baseline	transporter 2, ATP-binding cassette, sub-family B (MDR/TAP) [Source:MGI Symbol;Acc:MGI:98484]
NM_172603	Phf11a	2.05141	6.15412e-29	6.21566e-27	Upregulated	PHD finger protein 11A [Source:MGI Symbol;Acc:MGI:1918441]
NM_138677	Edem1	0.939695	6.263e-29	6.2718e-27	Baseline	ER degradation enhancer, mannosidase alpha-like 1 [Source:MGI Symbol;Acc:MGI:2180139]
NM_001033245	Hk3	2.9809	6.24745e-29	6.2718e-27	Upregulated	hexokinase 3 [Source:MGI Symbol;Acc:MGI:2670962]
NM_011171	Procr	1.1142	6.84326e-29	6.82384e-27	Baseline	protein C receptor, endothelial [Source:MGI Symbol;Acc:MGI:104596]
NM_011584	Nr1d2	-1.78765	1.18041e-28	1.1721e-26	Baseline	nuclear receptor subfamily 1, group D, member 2 [Source:MGI Symbol;Acc:MGI:2449205]
NM_022324	Sdf2l1	1.53756	1.32225e-28	1.30742e-26	Baseline	stromal cell-derived factor 2-like 1 [Source:MGI Symbol;Acc:MGI:2149842]
NM_001005508	Arhgap30	1.38245	1.41894e-28	1.39715e-26	Baseline	Rho GTPase activating protein 30 [Source:MGI Symbol;Acc:MGI:2684948]
NM_027206	Tnfaip8l2	1.46546	1.67721e-28	1.64458e-26	Baseline	tumor necrosis factor, alpha-induced protein 8-like 2 [Source:MGI Symbol;Acc:MGI:1917019]
NM_177782	Prex1	0.94002	2.12255e-28	2.07261e-26	Baseline	phosphatidylinositol-3,4,5-trisphosphate-dependent Rac exchange factor 1 [Source:MGI Symbol;Acc:MGI:3040696]
NM_011693	Vcam1	1.51119	2.34957e-28	2.28481e-26	Baseline	vascular cell adhesion molecule 1 [Source:MGI Symbol;Acc:MGI:98926]
NM_009841	Cd14	2.9041	2.56683e-28	2.48582e-26	Upregulated	CD14 antigen [Source:MGI Symbol;Acc:MGI:88318]
NM_001029929	Zmynd15	1.8563	2.81193e-28	2.71201e-26	Baseline	zinc finger, MYND-type containing 15 [Source:MGI Symbol;Acc:MGI:3603821]
NM_011610	Tnfrsf1b	1.8872	4.77396e-28	4.58554e-26	Baseline	tumor necrosis factor receptor superfamily, member 1b [Source:MGI Symbol;Acc:MGI:1314883]
NM_010145	Ephx1	-0.838335	5.71662e-28	5.46867e-26	Baseline	epoxide hydrolase 1, microsomal [Source:MGI Symbol;Acc:MGI:95405]
NM_152839	Jchain	2.67388	6.36613e-28	6.06535e-26	Upregulated	immunoglobulin joining chain [Source:MGI Symbol;Acc:MGI:96493]
NM_007523	Bak1	1.23969	7.68157e-28	7.28913e-26	Baseline	BCL2-antagonist/killer 1 [Source:MGI Symbol;Acc:MGI:1097161]
NM_023386	Rtp4	1.41427	8.0734e-28	7.63017e-26	Baseline	receptor transporter protein 4 [Source:MGI Symbol;Acc:MGI:1915025]
NM_001004164	Gnptab	0.799681	8.16605e-28	7.68686e-26	Baseline	N-acetylglucosamine-1-phosphate transferase, alpha and beta subunits [Source:MGI Symbol;Acc:MGI:3643902]
NM_016893	Fut8	22.4167	1.00424e-27	9.41548e-26	Upregulated	fucosyltransferase 8 [Source:MGI Symbol;Acc:MGI:1858901]
NM_008652	Mybl2	1.76432	1.2443e-27	1.16199e-25	Baseline	myeloblastosis oncogene-like 2 [Source:MGI Symbol;Acc:MGI:101785]
NM_001081291	Ccdc88b	2.07837	1.45515e-27	1.35352e-25	Upregulated	coiled-coil domain containing 88B [Source:MGI Symbol;Acc:MGI:1925567]
NM_007807	Cybb	2.67925	1.8629e-27	1.72597e-25	Upregulated	cytochrome b-245, beta polypeptide [Source:MGI Symbol;Acc:MGI:88574]
NM_010870	Naip5	1.26285	1.90249e-27	1.75573e-25	Baseline	NLR family, apoptosis inhibitory protein 5 [Source:MGI Symbol;Acc:MGI:1298220]
NR_033450	Serpina3h	1.83792	1.96232e-27	1.80388e-25	Baseline	serine (or cysteine) peptidase inhibitor, clade A, member 3H [Source:MGI Symbol;Acc:MGI:2182839]
NM_030563	N4bp1	0.754757	2.07788e-27	1.90268e-25	Baseline	NEDD4 binding protein 1 [Source:MGI Symbol;Acc:MGI:2136825]
NM_153074	Lrrc25	2.04458	2.25542e-27	2.05724e-25	Upregulated	leucine rich repeat containing 25 [Source:MGI Symbol;Acc:MGI:2445284]
NM_033622	Tnfsf13b	1.49019	2.66797e-27	2.41482e-25	Baseline	tumor necrosis factor (ligand) superfamily, member 13b [Source:MGI Symbol;Acc:MGI:1344376]
NM_010388	H2-DMb2	2.19809	2.65795e-27	2.41482e-25	Upregulated	histocompatibility 2, class II, locus Mb2 [Source:MGI Symbol;Acc:MGI:95923]
NM_021274	Cxcl10	5.87688	2.70566e-27	2.43955e-25	Upregulated	chemokine (C-X-C motif) ligand 10 [Source:MGI Symbol;Acc:MGI:1352450]
NM_013463	Gla	1.27811	2.85164e-27	2.56136e-25	Baseline	galactosidase, alpha [Source:MGI Symbol;Acc:MGI:1347344]
NM_008329	Ifi204	2.72888	2.96531e-27	2.65333e-25	Upregulated	interferon activated gene 204 [Source:MGI Symbol;Acc:MGI:96429]
NM_025994	Efhd2	1.21217	3.08536e-27	2.7503e-25	Baseline	EF hand domain containing 2 [Source:MGI Symbol;Acc:MGI:106504]
NM_011315	Saa3	7.96079	3.23093e-27	2.86919e-25	Upregulated	serum amyloid A 3 [Source:MGI Symbol;Acc:MGI:98223]
NM_138301	Trpm2	3.20253	3.57496e-27	3.16276e-25	Upregulated	transient receptor potential cation channel, subfamily M, member 2 [Source:MGI Symbol;Acc:MGI:1351901]
NM_010194	Fes	1.09311	3.71468e-27	3.27407e-25	Baseline	feline sarcoma oncogene [Source:MGI Symbol;Acc:MGI:95514]
NM_009776	Serping1	0.709231	4.17355e-27	3.66478e-25	Baseline	serine (or cysteine) peptidase inhibitor, clade G, member 1 [Source:MGI Symbol;Acc:MGI:894696]
NM_008225	Hcls1	1.91928	5.04e-27	4.40916e-25	Baseline	hematopoietic cell specific Lyn substrate 1 [Source:MGI Symbol;Acc:MGI:104568]
NM_029005	Mlkl	1.56237	5.86497e-27	5.11187e-25	Baseline	mixed lineage kinase domain-like [Source:MGI Symbol;Acc:MGI:1921818]
NM_029835	Ticrr	3.25214	7.05345e-27	6.12505e-25	Upregulated	TOPBP1-interacting checkpoint and replication regulator [Source:MGI Symbol;Acc:MGI:1924261]
NM_009857	Cd8a	2.36469	7.14053e-27	6.17787e-25	Upregulated	CD8 antigen, alpha chain [Source:MGI Symbol;Acc:MGI:88346]
NM_021394	Zbp1	3.81403	1.17718e-26	1.01475e-24	Upregulated	Z-DNA binding protein 1 [Source:MGI Symbol;Acc:MGI:1927449]
NM_001025313	Tapbp	1.50292	1.24784e-26	1.07173e-24	Baseline	TAP binding protein [Source:MGI Symbol;Acc:MGI:1201689]
NM_001271005	C920025E04Rik	2.43584	1.32892e-26	1.13721e-24	Upregulated	-
NM_024253	Nkg7	2.205	1.6904e-26	1.44131e-24	Upregulated	natural killer cell group 7 sequence [Source:MGI Symbol;Acc:MGI:1931250]
NM_001081211	Ptafr	2.93939	1.72441e-26	1.465e-24	Upregulated	platelet-activating factor receptor [Source:MGI Symbol;Acc:MGI:106066]
NM_001135115	Gm12250	3.42174	1.84937e-26	1.56551e-24	Upregulated	predicted gene 12250 [Source:MGI Symbol;Acc:MGI:3649299]
NM_015811	Rgs1	3.44193	1.97411e-26	1.66511e-24	Upregulated	regulator of G-protein signaling 1 [Source:MGI Symbol;Acc:MGI:1354694]
NM_010391	H2-Q10	1.88589	2.03312e-26	1.70877e-24	Baseline	histocompatibility 2, Q region locus 10 [Source:MGI Symbol;Acc:MGI:95929]
NM_027450	Glipr2	1.88573	2.46525e-26	2.06458e-24	Baseline	GLI pathogenesis-related 2 [Source:MGI Symbol;Acc:MGI:1917770]
NM_016972	Slc7a8	1.53534	2.69013e-26	2.24493e-24	Baseline	solute carrier family 7 (cationic amino acid transporter, y+ system), member 8 [Source:MGI Symbol;Acc:MGI:1355323]
NM_010807	Marcksl1	1.84449	2.80978e-26	2.33649e-24	Baseline	MARCKS-like 1 [Source:MGI Symbol;Acc:MGI:97143]
NM_010185	Fcer1g	2.33613	2.86025e-26	2.37008e-24	Upregulated	Fc receptor, IgE, high affinity I, gamma polypeptide [Source:MGI Symbol;Acc:MGI:95496]
NM_010399	H2-T9	1.75813	2.90249e-26	2.39664e-24	Baseline	-
NM_001146122	Psap	1.53445	2.98133e-26	2.45313e-24	Baseline	prosaposin [Source:MGI Symbol;Acc:MGI:97783]
NM_007781	Csf2rb2	2.35751	4.46366e-26	3.66004e-24	Upregulated	colony stimulating factor 2 receptor, beta 2, low-affinity (granulocyte-macrophage) [Source:MGI Symbol;Acc:MGI:1339760]
NM_009779	C3ar1	2.37543	4.8349e-26	3.95069e-24	Upregulated	complement component 3a receptor 1 [Source:MGI Symbol;Acc:MGI:1097680]
NM_019963	Stat2	1.60078	5.60094e-26	4.56079e-24	Baseline	signal transducer and activator of transcription 2 [Source:MGI Symbol;Acc:MGI:103039]
NM_028967	Batf2	3.19283	6.36862e-26	5.16803e-24	Upregulated	basic leucine zipper transcription factor, ATF-like 2 [Source:MGI Symbol;Acc:MGI:1921731]
NM_013706	Cd52	2.2111	7.82068e-26	6.32453e-24	Upregulated	CD52 antigen [Source:MGI Symbol;Acc:MGI:1346088]
NM_023065	Ifi30	1.59335	7.91741e-26	6.38084e-24	Baseline	interferon gamma inducible protein 30 [Source:MGI Symbol;Acc:MGI:2137648]
NM_026331	Slc25a37	1.06778	8.52951e-26	6.85068e-24	Baseline	solute carrier family 25, member 37 [Source:MGI Symbol;Acc:MGI:1914962]
NM_001303244	Il12b	4.41076	9.74234e-26	7.79818e-24	Upregulated	interleukin 12b [Source:MGI Symbol;Acc:MGI:96540]
NM_001024230	Gm5431	2.57985	1.07541e-25	8.57883e-24	Upregulated	predicted gene 5431 [Source:MGI Symbol;Acc:MGI:3645205]
NM_133978	Cmtm7	1.59958	1.10328e-25	8.77144e-24	Baseline	CKLF-like MARVEL transmembrane domain containing 7 [Source:MGI Symbol;Acc:MGI:2447166]
NM_183046	Kif20b	1.54509	1.26972e-25	1.00607e-23	Baseline	kinesin family member 20B [Source:MGI Symbol;Acc:MGI:2444576]
NM_013566	Itgb7	1.51716	1.5408e-25	1.21676e-23	Baseline	integrin beta 7 [Source:MGI Symbol;Acc:MGI:96616]
NM_153551	Dennd1c	1.18613	1.57019e-25	1.23583e-23	Baseline	DENN/MADD domain containing 1C [Source:MGI Symbol;Acc:MGI:1918035]
NM_001013384	Podnl1	3.14019	3.01985e-25	2.36887e-23	Upregulated	podocan-like 1 [Source:MGI Symbol;Acc:MGI:2685352]
NM_019388	Cd86	2.39615	3.3913e-25	2.65141e-23	Upregulated	CD86 antigen [Source:MGI Symbol;Acc:MGI:101773]
NM_009283	Stat1	2.96873	4.45028e-25	3.46783e-23	Upregulated	signal transducer and activator of transcription 1 [Source:MGI Symbol;Acc:MGI:103063]
NM_001005421	Amica1	1.87197	4.63894e-25	3.60291e-23	Baseline	-
NM_009141	Cxcl5	8.12804	5.71508e-25	4.42411e-23	Upregulated	chemokine (C-X-C motif) ligand 5 [Source:MGI Symbol;Acc:MGI:1096868]
NM_009318	Tapbp	1.60906	5.78003e-25	4.45972e-23	Baseline	TAP binding protein [Source:MGI Symbol;Acc:MGI:1201689]
NM_017373	Nfil3	2.38773	5.89791e-25	4.5358e-23	Upregulated	nuclear factor, interleukin 3, regulated [Source:MGI Symbol;Acc:MGI:109495]
NM_011663	Zrsr1	-0.540582	5.94328e-25	4.55581e-23	Baseline	zinc finger (CCCH type), RNA binding motif and serine/arginine rich 1 [Source:MGI Symbol;Acc:MGI:98885]
NM_016692	Incenp	1.32005	7.72476e-25	5.90217e-23	Baseline	inner centromere protein [Source:MGI Symbol;Acc:MGI:1313288]
NM_007649	Cd48	1.42278	7.84544e-25	5.97497e-23	Baseline	CD48 antigen [Source:MGI Symbol;Acc:MGI:88339]
NM_008479	Lag3	3.92131	8.41233e-25	6.38605e-23	Upregulated	lymphocyte-activation gene 3 [Source:MGI Symbol;Acc:MGI:106588]
NM_001004174	AA467197	8.99601	8.65157e-25	6.54654e-23	Upregulated	expressed sequence AA467197 [Source:MGI Symbol;Acc:MGI:3034182]
NM_153159	Zc3h12a	1.61597	9.00181e-25	6.78973e-23	Baseline	zinc finger CCCH type containing 12A [Source:MGI Symbol;Acc:MGI:2385891]
NM_001045540	Gm12185	3.31635	9.7057e-25	7.29726e-23	Upregulated	predicted gene 12185 [Source:MGI Symbol;Acc:MGI:3652173]
NM_016715	Crlf2	1.05746	9.74633e-25	7.30447e-23	Baseline	cytokine receptor-like factor 2 [Source:MGI Symbol;Acc:MGI:1889506]
NM_011193	Pstpip1	1.98658	1.09653e-24	8.19196e-23	Baseline	proline-serine-threonine phosphatase-interacting protein 1 [Source:MGI Symbol;Acc:MGI:1321396]
NM_177823	Ubash3a	2.27683	1.15332e-24	8.58897e-23	Upregulated	ubiquitin associated and SH3 domain containing, A [Source:MGI Symbol;Acc:MGI:1926074]
NM_010421	Hexa	0.903167	1.20645e-24	8.95629e-23	Baseline	hexosaminidase A [Source:MGI Symbol;Acc:MGI:96073]
NM_144846	Fam49b	1.24103	1.23862e-24	9.16616e-23	Baseline	-
NM_011662	Tyrobp	1.66992	1.30724e-24	9.64364e-23	Baseline	TYRO protein tyrosine kinase binding protein [Source:MGI Symbol;Acc:MGI:1277211]
NM_011116	Pld3	1.28107	1.37972e-24	1.01466e-22	Baseline	phospholipase D family, member 3 [Source:MGI Symbol;Acc:MGI:1333782]
NM_015766	Ebi3	1.95281	1.43545e-24	1.05235e-22	Baseline	Epstein-Barr virus induced gene 3 [Source:MGI Symbol;Acc:MGI:1354171]
NM_011496	Aurkb	2.1711	1.52761e-24	1.11644e-22	Upregulated	aurora kinase B [Source:MGI Symbol;Acc:MGI:107168]
NM_007420	Adrb2	-0.967782	1.66217e-24	1.21102e-22	Baseline	adrenergic receptor, beta 2 [Source:MGI Symbol;Acc:MGI:87938]
NM_153533	Tns2	-1.09984	1.75584e-24	1.27531e-22	Baseline	tensin 2 [Source:MGI Symbol;Acc:MGI:2387586]
NM_008533	Cd180	1.91905	1.8504e-24	1.33986e-22	Baseline	CD180 antigen [Source:MGI Symbol;Acc:MGI:1194924]
NM_175554	Clspn	2.45304	1.97654e-24	1.42681e-22	Upregulated	claspin [Source:MGI Symbol;Acc:MGI:2445153]
NM_008343	Igfbp3	-1.06693	2.12815e-24	1.53155e-22	Baseline	insulin-like growth factor binding protein 3 [Source:MGI Symbol;Acc:MGI:96438]
NM_009099	Trim30a	1.31654	3.57674e-24	2.5662e-22	Baseline	tripartite motif-containing 30A [Source:MGI Symbol;Acc:MGI:98178]
NM_001042421	Kntc1	2.66445	4.34587e-24	3.10856e-22	Upregulated	kinetochore associated 1 [Source:MGI Symbol;Acc:MGI:2673709]
NM_145588	Kif22	2.13532	4.56988e-24	3.25888e-22	Upregulated	kinesin family member 22 [Source:MGI Symbol;Acc:MGI:109233]
NM_008687	Nfib	-0.822022	4.7299e-24	3.3628e-22	Baseline	nuclear factor I/B [Source:MGI Symbol;Acc:MGI:103188]
NM_139197	Gbgt1	1.96187	8.75269e-24	6.20413e-22	Baseline	globoside alpha-1,3-N-acetylgalactosaminyltransferase 1 [Source:MGI Symbol;Acc:MGI:2449143]
NM_175403	Mlec	0.600167	8.90094e-24	6.27472e-22	Baseline	malectin [Source:MGI Symbol;Acc:MGI:1924015]
NM_012021	Prdx5	1.37199	8.90561e-24	6.27472e-22	Baseline	peroxiredoxin 5 [Source:MGI Symbol;Acc:MGI:1859821]
NM_011704	Vnn1	3.28883	9.56606e-24	6.71995e-22	Upregulated	vanin 1 [Source:MGI Symbol;Acc:MGI:108395]
NM_001039530	Parp14	1.40085	9.63047e-24	6.74506e-22	Baseline	poly (ADP-ribose) polymerase family, member 14 [Source:MGI Symbol;Acc:MGI:1919489]
NM_173394	Ticam2	2.01318	1.00452e-23	7.01463e-22	Upregulated	toll-like receptor adaptor molecule 2 [Source:MGI Symbol;Acc:MGI:3040056]
NM_019980	Litaf	0.995007	1.06786e-23	7.43488e-22	Baseline	LPS-induced TN factor [Source:MGI Symbol;Acc:MGI:1929512]
NM_001242368	F10	3.44532	1.10416e-23	7.66494e-22	Upregulated	coagulation factor X [Source:MGI Symbol;Acc:MGI:103107]
NM_010821	Mpeg1	2.3924	1.32194e-23	9.14979e-22	Upregulated	macrophage expressed gene 1 [Source:MGI Symbol;Acc:MGI:1333743]
NM_028679	Irak3	0.764181	1.3947e-23	9.62508e-22	Baseline	interleukin-1 receptor-associated kinase 3 [Source:MGI Symbol;Acc:MGI:1921164]
NM_026880	Pink1	-0.780945	1.45353e-23	1.00017e-21	Baseline	PTEN induced putative kinase 1 [Source:MGI Symbol;Acc:MGI:1916193]
NM_013831	Pstpip2	1.79196	1.60694e-23	1.10251e-21	Baseline	proline-serine-threonine phosphatase-interacting protein 2 [Source:MGI Symbol;Acc:MGI:1335088]
NM_009915	Ccr2	1.61203	1.63478e-23	1.11835e-21	Baseline	chemokine (C-C motif) receptor 2 [Source:MGI Symbol;Acc:MGI:106185]
NM_001013817	Sp140	1.82274	1.81442e-23	1.23764e-21	Baseline	Sp140 nuclear body protein [Source:MGI Symbol;Acc:MGI:3702467]
NR_004446	H2-K2	2.29745	1.89522e-23	1.28531e-21	Upregulated	histocompatibility 2, K region locus 2 [Source:MGI Symbol;Acc:MGI:95906]
NM_009896	Socs1	3.74403	1.89252e-23	1.28531e-21	Upregulated	suppressor of cytokine signaling 1 [Source:MGI Symbol;Acc:MGI:1354910]
NM_175149	2310022B05Rik	-0.624475	1.91845e-23	1.29732e-21	Baseline	RIKEN cDNA 2310022B05 gene [Source:MGI Symbol;Acc:MGI:1916801]
NM_016850	Irf7	2.03538	1.99392e-23	1.34449e-21	Upregulated	interferon regulatory factor 7 [Source:MGI Symbol;Acc:MGI:1859212]
NM_007609	Casp4	1.46556	2.19533e-23	1.47608e-21	Baseline	caspase 4, apoptosis-related cysteine peptidase [Source:MGI Symbol;Acc:MGI:107700]
NM_001001495	Tnip3	3.6945	2.50141e-23	1.67708e-21	Upregulated	TNFAIP3 interacting protein 3 [Source:MGI Symbol;Acc:MGI:3041165]
NM_009104	Rrm2	2.47199	2.6157e-23	1.74873e-21	Upregulated	ribonucleotide reductase M2 [Source:MGI Symbol;Acc:MGI:98181]
NM_001103181	Tulp4	-24.3544	2.65799e-23	1.77197e-21	Downregulated	tubby like protein 4 [Source:MGI Symbol;Acc:MGI:1916092]
NM_012057	Irf5	1.79603	2.78838e-23	1.85364e-21	Baseline	interferon regulatory factor 5 [Source:MGI Symbol;Acc:MGI:1350924]
NM_013671	Sod2	1.27393	3.93967e-23	2.61161e-21	Baseline	superoxide dismutase 2, mitochondrial [Source:MGI Symbol;Acc:MGI:98352]
NM_145827	Nlrp3	2.49591	3.98472e-23	2.63406e-21	Upregulated	NLR family, pyrin domain containing 3 [Source:MGI Symbol;Acc:MGI:2653833]
NM_009858	Cd8b1	2.25556	4.09712e-23	2.70077e-21	Upregulated	CD8 antigen, beta chain 1 [Source:MGI Symbol;Acc:MGI:88347]
NM_007870	Dnase1l3	4.27204	4.1121e-23	2.70307e-21	Upregulated	deoxyribonuclease 1-like 3 [Source:MGI Symbol;Acc:MGI:1314633]
NM_001040435	Tacc3	1.3731	4.5736e-23	2.99806e-21	Baseline	transforming, acidic coiled-coil containing protein 3 [Source:MGI Symbol;Acc:MGI:1341163]
NM_010188	Fcgr3	2.11206	5.58781e-23	3.65272e-21	Upregulated	Fc receptor, IgG, low affinity III [Source:MGI Symbol;Acc:MGI:95500]
NM_007387	Acp2	0.883624	5.8128e-23	3.78927e-21	Baseline	acid phosphatase 2, lysosomal [Source:MGI Symbol;Acc:MGI:87882]
NM_144942	Csad	-0.607297	7.00309e-23	4.55259e-21	Baseline	cysteine sulfinic acid decarboxylase [Source:MGI Symbol;Acc:MGI:2180098]
NM_010130	Adgre1	2.09635	7.56117e-23	4.90184e-21	Upregulated	adhesion G protein-coupled receptor E1 [Source:MGI Symbol;Acc:MGI:106912]
NM_010851	Myd88	0.988706	8.32791e-23	5.38409e-21	Baseline	myeloid differentiation primary response gene 88 [Source:MGI Symbol;Acc:MGI:108005]
NM_011190	Psme2	1.71265	8.40386e-23	5.4183e-21	Baseline	proteasome (prosome, macropain) activator subunit 2 (PA28 beta) [Source:MGI Symbol;Acc:MGI:1096365]
NM_053214	Myo1f	1.71671	9.60893e-23	6.17833e-21	Baseline	myosin IF [Source:MGI Symbol;Acc:MGI:107711]
NM_144526	Fam64a	2.43102	9.92375e-23	6.36337e-21	Upregulated	-
NM_146120	Gsn	-1.21922	1.10605e-22	7.07304e-21	Baseline	gelsolin [Source:MGI Symbol;Acc:MGI:95851]
NM_001290469	Atp1a3	1.31961	1.30056e-22	8.29435e-21	Baseline	ATPase, Na+/K+ transporting, alpha 3 polypeptide [Source:MGI Symbol;Acc:MGI:88107]
NM_021718	Ms4a4b	1.92257	1.46251e-22	9.30198e-21	Baseline	membrane-spanning 4-domains, subfamily A, member 4B [Source:MGI Symbol;Acc:MGI:1913083]
NM_018807	Plagl2	0.747449	1.7958e-22	1.1391e-20	Baseline	pleiomorphic adenoma gene-like 2 [Source:MGI Symbol;Acc:MGI:1933165]
NM_011103	Prkcd	0.942062	2.09414e-22	1.32477e-20	Baseline	protein kinase C, delta [Source:MGI Symbol;Acc:MGI:97598]
NM_007388	Acp5	2.6394	2.30404e-22	1.45365e-20	Upregulated	acid phosphatase 5, tartrate resistant [Source:MGI Symbol;Acc:MGI:87883]
NM_001289740	Mturn	-1.11517	2.36447e-22	1.48771e-20	Baseline	maturin, neural progenitor differentiation regulator homolog (Xenopus) [Source:MGI Symbol;Acc:MGI:1915485]
NM_009259	Spn	1.45167	2.37068e-22	1.48771e-20	Baseline	sialophorin [Source:MGI Symbol;Acc:MGI:98384]
NM_153795	Fermt3	1.34962	2.50182e-22	1.56583e-20	Baseline	fermitin family member 3 [Source:MGI Symbol;Acc:MGI:2147790]
NM_172301	Ccnb1	2.52998	2.51412e-22	1.56936e-20	Upregulated	cyclin B1 [Source:MGI Symbol;Acc:MGI:88302]
NM_008491	Lcn2	3.7106	2.72267e-22	1.69504e-20	Upregulated	lipocalin 2 [Source:MGI Symbol;Acc:MGI:96757]
NM_019507	Tbx21	2.32821	2.80608e-22	1.74236e-20	Upregulated	T-box 21 [Source:MGI Symbol;Acc:MGI:1888984]
NM_177158	Rinl	1.27453	2.86817e-22	1.77623e-20	Baseline	Ras and Rab interactor-like [Source:MGI Symbol;Acc:MGI:2444024]
NM_007534	Bcl2a1b	2.48388	3.00119e-22	1.85373e-20	Upregulated	B cell leukemia/lymphoma 2 related protein A1b [Source:MGI Symbol;Acc:MGI:1278326]
NM_017376	Tef	-2.69576	3.15574e-22	1.94408e-20	Downregulated	thyrotroph embryonic factor [Source:MGI Symbol;Acc:MGI:98663]
NM_001077698	Fmnl1	1.00869	3.2908e-22	2.022e-20	Baseline	formin-like 1 [Source:MGI Symbol;Acc:MGI:1888994]
NM_030599	Klrb1b	2.62565	3.54556e-22	2.17286e-20	Upregulated	killer cell lectin-like receptor subfamily B member 1B [Source:MGI Symbol;Acc:MGI:107539]
NM_007801	Ctsh	1.1213	3.68013e-22	2.24947e-20	Baseline	cathepsin H [Source:MGI Symbol;Acc:MGI:107285]
NM_007806	Cyba	1.49906	3.77174e-22	2.29949e-20	Baseline	cytochrome b-245, alpha polypeptide [Source:MGI Symbol;Acc:MGI:1316658]
NM_011246	Rasgrp1	1.66361	4.27285e-22	2.59827e-20	Baseline	RAS guanyl releasing protein 1 [Source:MGI Symbol;Acc:MGI:1314635]
NM_010570	Irs1	-1.10833	4.77566e-22	2.89654e-20	Baseline	insulin receptor substrate 1 [Source:MGI Symbol;Acc:MGI:99454]
NM_021606	Nek6	1.1488	5.03813e-22	3.04788e-20	Baseline	NIMA (never in mitosis gene a)-related expressed kinase 6 [Source:MGI Symbol;Acc:MGI:1891638]
NM_007413	Adora2b	0.872726	5.91488e-22	3.5691e-20	Baseline	adenosine A2b receptor [Source:MGI Symbol;Acc:MGI:99403]
NM_008204	H2-M2	5.02013	6.66796e-22	4.01322e-20	Upregulated	histocompatibility 2, M region locus 2 [Source:MGI Symbol;Acc:MGI:95914]
NM_010299	Gm2a	1.12973	8.14191e-22	4.88785e-20	Baseline	GM2 ganglioside activator protein [Source:MGI Symbol;Acc:MGI:95762]
NM_001113549	Ltbp4	-1.13229	8.60031e-22	5.1499e-20	Baseline	latent transforming growth factor beta binding protein 4 [Source:MGI Symbol;Acc:MGI:1321395]
NM_011400	Slc2a1	1.54114	9.09784e-22	5.434e-20	Baseline	solute carrier family 2 (facilitated glucose transporter), member 1 [Source:MGI Symbol;Acc:MGI:95755]
NM_001163470	Trafd1	1.23228	9.33269e-22	5.56016e-20	Baseline	TRAF type zinc finger domain containing 1 [Source:MGI Symbol;Acc:MGI:1923551]
NM_015759	Fgd3	1.18465	9.59501e-22	5.702e-20	Baseline	FYVE, RhoGEF and PH domain containing 3 [Source:MGI Symbol;Acc:MGI:1353657]
NM_026960	Gsdmd	1.01761	9.77575e-22	5.79478e-20	Baseline	gasdermin D [Source:MGI Symbol;Acc:MGI:1916396]
NM_009164	Sh3bp1	1.27911	1.00455e-21	5.93971e-20	Baseline	SH3-domain binding protein 1 [Source:MGI Symbol;Acc:MGI:104603]
NM_010686	Laptm5	1.45789	1.11155e-21	6.55591e-20	Baseline	lysosomal-associated protein transmembrane 5 [Source:MGI Symbol;Acc:MGI:108046]
NM_172909	Cd163l1	3.82156	1.17522e-21	6.91413e-20	Upregulated	-
NM_013610	Ninj1	1.52103	1.41632e-21	8.31179e-20	Baseline	ninjurin 1 [Source:MGI Symbol;Acc:MGI:1196617]
NM_008337	Ifng	6.68954	1.46558e-21	8.57945e-20	Upregulated	interferon gamma [Source:MGI Symbol;Acc:MGI:107656]
NM_013673	Sp100	0.838534	1.71041e-21	9.98785e-20	Baseline	nuclear antigen Sp100 [Source:MGI Symbol;Acc:MGI:109561]
NM_001012236	Trex1	2.14583	1.80475e-21	1.05126e-19	Upregulated	three prime repair exonuclease 1 [Source:MGI Symbol;Acc:MGI:1328317]
NM_033444	Clic1	0.590913	2.27368e-21	1.32115e-19	Baseline	chloride intracellular channel 1 [Source:MGI Symbol;Acc:MGI:2148924]
NM_133983	Cd276	0.847341	2.33282e-21	1.35217e-19	Baseline	CD276 antigen [Source:MGI Symbol;Acc:MGI:2183926]
NM_009387	Tk1	2.01725	3.01093e-21	1.74094e-19	Upregulated	thymidine kinase 1 [Source:MGI Symbol;Acc:MGI:98763]
NM_053117	Pard6g	-0.745047	3.25026e-21	1.87472e-19	Baseline	par-6 family cell polarity regulator gamma [Source:MGI Symbol;Acc:MGI:2135606]
NM_145391	Tapbpl	1.25872	3.31638e-21	1.90817e-19	Baseline	TAP binding protein-like [Source:MGI Symbol;Acc:MGI:2384853]
NM_153507	Cpne2	1.38826	3.34325e-21	1.91895e-19	Baseline	copine II [Source:MGI Symbol;Acc:MGI:2387578]
NM_028608	Glipr1	1.58074	3.59723e-21	2.0597e-19	Baseline	GLI pathogenesis-related 1 (glioma) [Source:MGI Symbol;Acc:MGI:1920940]
NM_178440	Myo1g	1.23	3.88136e-21	2.21699e-19	Baseline	myosin IG [Source:MGI Symbol;Acc:MGI:1927091]
NM_178751	Orai2	0.928934	3.93871e-21	2.2443e-19	Baseline	ORAI calcium release-activated calcium modulator 2 [Source:MGI Symbol;Acc:MGI:2443195]
NM_010284	Ghr	-0.8016	4.10419e-21	2.33294e-19	Baseline	growth hormone receptor [Source:MGI Symbol;Acc:MGI:95708]
NM_001164327	Phf11b	2.30041	4.70625e-21	2.66873e-19	Upregulated	PHD finger protein 11B [Source:MGI Symbol;Acc:MGI:3645789]
NM_011778	Coro1b	0.587512	4.99364e-21	2.82489e-19	Baseline	coronin, actin binding protein 1B [Source:MGI Symbol;Acc:MGI:1345963]
NM_025385	Prr13	0.926217	5.08173e-21	2.86782e-19	Baseline	proline rich 13 [Source:MGI Symbol;Acc:MGI:1913401]
NM_008842	Pim1	1.67635	5.17454e-21	2.91322e-19	Baseline	proviral integration site 1 [Source:MGI Symbol;Acc:MGI:97584]
NM_007805	Cyb561	-0.439314	5.31245e-21	2.98046e-19	Baseline	cytochrome b-561 [Source:MGI Symbol;Acc:MGI:103253]
NM_008845	Pip4k2a	0.716076	5.31931e-21	2.98046e-19	Baseline	phosphatidylinositol-5-phosphate 4-kinase, type II, alpha [Source:MGI Symbol;Acc:MGI:1298206]
NM_018732	Scn3a	-1.3705	5.38604e-21	3.01068e-19	Baseline	sodium channel, voltage-gated, type III, alpha [Source:MGI Symbol;Acc:MGI:98249]
NM_012017	Zfp346	-0.863028	5.55465e-21	3.09757e-19	Baseline	zinc finger protein 346 [Source:MGI Symbol;Acc:MGI:1349417]
NM_001033270	Slc4a7	1.02592	6.18281e-21	3.43972e-19	Baseline	solute carrier family 4, sodium bicarbonate cotransporter, member 7 [Source:MGI Symbol;Acc:MGI:2443878]
NM_023596	Slc29a3	1.10197	6.81173e-21	3.78067e-19	Baseline	solute carrier family 29 (nucleoside transporters), member 3 [Source:MGI Symbol;Acc:MGI:1918529]
NM_175445	Rassf2	0.769901	6.88204e-21	3.81071e-19	Baseline	Ras association (RalGDS/AF-6) domain family member 2 [Source:MGI Symbol;Acc:MGI:2442060]
NM_030205	Coro7	0.748949	8.68908e-21	4.8e-19	Baseline	coronin 7 [Source:MGI Symbol;Acc:MGI:1926135]
NM_013532	Lilrb4a	2.27705	9.02239e-21	4.97246e-19	Upregulated	leukocyte immunoglobulin-like receptor, subfamily B, member 4A [Source:MGI Symbol;Acc:MGI:102701]
NM_018793	Tyk2	0.614792	9.27872e-21	5.10178e-19	Baseline	tyrosine kinase 2 [Source:MGI Symbol;Acc:MGI:1929470]
NM_001101535	Ccdc8	-1.00602	9.72423e-21	5.33427e-19	Baseline	coiled-coil domain containing 8 [Source:MGI Symbol;Acc:MGI:3612184]
NM_011631	Hsp90b1	0.506531	9.97288e-21	5.45795e-19	Baseline	heat shock protein 90, beta (Grp94), member 1 [Source:MGI Symbol;Acc:MGI:98817]
NM_010496	Id2	0.98387	1.03816e-20	5.66847e-19	Baseline	inhibitor of DNA binding 2 [Source:MGI Symbol;Acc:MGI:96397]
NM_007611	Casp7	0.855785	1.10898e-20	6.04109e-19	Baseline	caspase 7 [Source:MGI Symbol;Acc:MGI:109383]
NM_001013779	Aim2	1.6916	1.1447e-20	6.22131e-19	Baseline	absent in melanoma 2 [Source:MGI Symbol;Acc:MGI:2686159]
NM_027289	Nt5dc2	-1.05607	1.33365e-20	7.23153e-19	Baseline	5'-nucleotidase domain containing 2 [Source:MGI Symbol;Acc:MGI:1917271]
NM_172777	Gbp9	1.26843	1.39703e-20	7.55777e-19	Baseline	guanylate-binding protein 9 [Source:MGI Symbol;Acc:MGI:3605620]
NM_026412	Knstrn	1.6153	1.53139e-20	8.26565e-19	Baseline	kinetochore-localized astrin/SPAG5 binding [Source:MGI Symbol;Acc:MGI:1289298]
NM_007569	Btg1	1.19514	1.7207e-20	9.2662e-19	Baseline	BTG anti-proliferation factor 1 [Source:MGI Symbol;Acc:MGI:88215]
NM_011355	Spi1	1.50666	1.75444e-20	9.42629e-19	Baseline	spleen focus forming virus (SFFV) proviral integration oncogene [Source:MGI Symbol;Acc:MGI:98282]
NM_153161	BC037034	1.32562	1.98193e-20	1.06243e-18	Baseline	-
NM_010186	Fcgr1	2.58859	2.20172e-20	1.17757e-18	Upregulated	Fc receptor, IgG, high affinity I [Source:MGI Symbol;Acc:MGI:95498]
NM_026433	Tmem100	-0.979425	2.22035e-20	1.18484e-18	Baseline	transmembrane protein 100 [Source:MGI Symbol;Acc:MGI:1915138]
NM_010689	Lat	1.95912	2.25545e-20	1.20085e-18	Baseline	linker for activation of T cells [Source:MGI Symbol;Acc:MGI:1342293]
NM_011201	Ptpn1	0.81765	2.31716e-20	1.23092e-18	Baseline	protein tyrosine phosphatase, non-receptor type 1 [Source:MGI Symbol;Acc:MGI:97805]
NM_028696	Nabp1	1.16715	2.39902e-20	1.27153e-18	Baseline	nucleic acid binding protein 1 [Source:MGI Symbol;Acc:MGI:1923258]
NM_007650	Cd5	1.81147	2.76031e-20	1.45974e-18	Baseline	CD5 antigen [Source:MGI Symbol;Acc:MGI:88340]
NM_031181	Siglece	1.5494	2.86666e-20	1.51258e-18	Baseline	sialic acid binding Ig-like lectin E [Source:MGI Symbol;Acc:MGI:1932475]
NM_177073	Relt	1.09436	3.56881e-20	1.87886e-18	Baseline	RELT tumor necrosis factor receptor [Source:MGI Symbol;Acc:MGI:2443373]
NM_144553	Dlgap5	2.98897	3.70786e-20	1.9477e-18	Upregulated	DLG associated protein 5 [Source:MGI Symbol;Acc:MGI:2183453]
NM_001081223	Rbbp8	0.68995	3.91102e-20	2.04985e-18	Baseline	retinoblastoma binding protein 8, endonuclease [Source:MGI Symbol;Acc:MGI:2442995]
NM_146226	Apeh	0.401912	4.07999e-20	2.13365e-18	Baseline	acylpeptide hydrolase [Source:MGI Symbol;Acc:MGI:88041]
NM_001163394	Evl	1.26131	4.25955e-20	2.22262e-18	Baseline	Ena-vasodilator stimulated phosphoprotein [Source:MGI Symbol;Acc:MGI:1194884]
NM_172563	Hlf	-2.13521	4.45023e-20	2.31698e-18	Downregulated	hepatic leukemia factor [Source:MGI Symbol;Acc:MGI:96108]
NM_013598	Kitl	-0.62554	4.4945e-20	2.33486e-18	Baseline	kit ligand [Source:MGI Symbol;Acc:MGI:96974]
NM_001290351	Zfp37	-23.4628	4.81213e-20	2.49436e-18	Downregulated	zinc finger protein 37 [Source:MGI Symbol;Acc:MGI:99181]
NM_133871	Ifi44	2.31154	5.55136e-20	2.87121e-18	Upregulated	interferon-induced protein 44 [Source:MGI Symbol;Acc:MGI:2443016]
NM_008011	Fgfr4	-1.12907	5.95143e-20	3.07138e-18	Baseline	fibroblast growth factor receptor 4 [Source:MGI Symbol;Acc:MGI:95525]
NM_026280	Mxra7	-0.67266	6.20082e-20	3.19308e-18	Baseline	matrix-remodelling associated 7 [Source:MGI Symbol;Acc:MGI:1914872]
NM_008413	Jak2	0.851533	8.6914e-20	4.46582e-18	Baseline	Janus kinase 2 [Source:MGI Symbol;Acc:MGI:96629]
NM_001291019	Sirpa	2.40604	9.09166e-20	4.66131e-18	Upregulated	signal-regulatory protein alpha [Source:MGI Symbol;Acc:MGI:108563]
NM_016767	Batf	1.67907	9.37398e-20	4.7956e-18	Baseline	basic leucine zipper transcription factor, ATF-like [Source:MGI Symbol;Acc:MGI:1859147]
NM_016970	Klrg1	1.89467	9.71632e-20	4.95996e-18	Baseline	killer cell lectin-like receptor subfamily G, member 1 [Source:MGI Symbol;Acc:MGI:1355294]
NM_008638	Mthfd2	1.97305	1.07135e-19	5.45716e-18	Baseline	methylenetetrahydrofolate dehydrogenase (NAD+ dependent), methenyltetrahydrofolate cyclohydrolase [Source:MGI Symbol;Acc:MGI:1338850]
NM_011189	Psme1	1.1853	1.1014e-19	5.59812e-18	Baseline	proteasome (prosome, macropain) activator subunit 1 (PA28 alpha) [Source:MGI Symbol;Acc:MGI:1096367]
NM_007793	Cstb	1.41717	1.14562e-19	5.81033e-18	Baseline	cystatin B [Source:MGI Symbol;Acc:MGI:109514]
NM_019823	Cyp2d22	-1.15038	1.23439e-19	6.24707e-18	Baseline	cytochrome P450, family 2, subfamily d, polypeptide 22 [Source:MGI Symbol;Acc:MGI:1929474]
NM_001267695	Ctss	2.65	1.25416e-19	6.33351e-18	Upregulated	cathepsin S [Source:MGI Symbol;Acc:MGI:107341]
NM_174850	Micall2	1.53329	1.29168e-19	6.509e-18	Baseline	MICAL-like 2 [Source:MGI Symbol;Acc:MGI:2444818]
NM_011632	Traf3	0.721443	1.30778e-19	6.57604e-18	Baseline	TNF receptor-associated factor 3 [Source:MGI Symbol;Acc:MGI:108041]
NM_133769	Cyfip2	1.21538	1.54879e-19	7.77134e-18	Baseline	cytoplasmic FMR1 interacting protein 2 [Source:MGI Symbol;Acc:MGI:1924134]
NM_198101	Gmip	0.842871	1.55836e-19	7.80273e-18	Baseline	Gem-interacting protein [Source:MGI Symbol;Acc:MGI:1926066]
NM_007630	Ccnb2	2.08629	1.83994e-19	9.19305e-18	Upregulated	cyclin B2 [Source:MGI Symbol;Acc:MGI:88311]
NM_172845	Adamts4	3.47896	1.91604e-19	9.55302e-18	Upregulated	a disintegrin-like and metallopeptidase (reprolysin type) with thrombospondin type 1 motif, 4 [Source:MGI Symbol;Acc:MGI:1339949]
NM_007778	Csf1	1.85626	1.98046e-19	9.85332e-18	Baseline	colony stimulating factor 1 (macrophage) [Source:MGI Symbol;Acc:MGI:1339753]
NM_001290457	Relb	1.28847	2.10095e-19	1.04307e-17	Baseline	avian reticuloendotheliosis viral (v-rel) oncogene related B [Source:MGI Symbol;Acc:MGI:103289]
NM_028712	Rap2b	0.88049	2.1167e-19	1.04868e-17	Baseline	RAP2B, member of RAS oncogene family [Source:MGI Symbol;Acc:MGI:1921262]
NM_007659	Cdk1	2.62773	2.2357e-19	1.10531e-17	Upregulated	cyclin-dependent kinase 1 [Source:MGI Symbol;Acc:MGI:88351]
NM_207231	Arl5c	1.70701	2.35177e-19	1.16025e-17	Baseline	ADP-ribosylation factor-like 5C [Source:MGI Symbol;Acc:MGI:3028577]
NM_013815	Baz1a	0.769201	2.67851e-19	1.31869e-17	Baseline	bromodomain adjacent to zinc finger domain 1A [Source:MGI Symbol;Acc:MGI:1309478]
NM_009399	Tnfrsf11a	1.29223	2.74304e-19	1.34764e-17	Baseline	tumor necrosis factor receptor superfamily, member 11a, NFKB activator [Source:MGI Symbol;Acc:MGI:1314891]
NM_001081363	Cenpf	2.12194	3.15963e-19	1.54908e-17	Upregulated	centromere protein F [Source:MGI Symbol;Acc:MGI:1313302]
NM_009763	Bst1	1.45632	3.16841e-19	1.55015e-17	Baseline	bone marrow stromal cell antigen 1 [Source:MGI Symbol;Acc:MGI:105370]
NM_016783	Pgrmc1	-0.572158	3.28985e-19	1.60622e-17	Baseline	progesterone receptor membrane component 1 [Source:MGI Symbol;Acc:MGI:1858305]
NM_001195205	Trmt2a	-24.3012	3.32359e-19	1.61934e-17	Downregulated	TRM2 tRNA methyltransferase 2A [Source:MGI Symbol;Acc:MGI:96270]
NM_017407	Spag5	2.24791	3.49125e-19	1.69751e-17	Upregulated	sperm associated antigen 5 [Source:MGI Symbol;Acc:MGI:1927470]
NM_009382	Thy1	1.92495	3.76416e-19	1.82643e-17	Baseline	thymus cell antigen 1, theta [Source:MGI Symbol;Acc:MGI:98747]
NR_046286	H2-T10	1.69888	3.93903e-19	1.90735e-17	Baseline	histocompatibility 2, T region locus 10 [Source:MGI Symbol;Acc:MGI:95942]
NM_021299	Ak3	-0.340345	4.16671e-19	2.01345e-17	Baseline	adenylate kinase 3 [Source:MGI Symbol;Acc:MGI:1860835]
NM_198937	Hn1l	0.986265	4.19904e-19	2.02492e-17	Baseline	-
NM_027959	Pdia6	0.611215	4.79292e-19	2.30658e-17	Baseline	protein disulfide isomerase associated 6 [Source:MGI Symbol;Acc:MGI:1919103]
NM_001144855	Ppfia4	1.70398	4.8361e-19	2.32261e-17	Baseline	protein tyrosine phosphatase, receptor type, f polypeptide (PTPRF), interacting protein (liprin), alpha 4 [Source:MGI Symbol;Acc:MGI:1915757]
NM_011905	Tlr2	2.04846	4.9534e-19	2.3741e-17	Upregulated	toll-like receptor 2 [Source:MGI Symbol;Acc:MGI:1346060]
NM_032465	Cd96	1.92634	5.16899e-19	2.47239e-17	Baseline	CD96 antigen [Source:MGI Symbol;Acc:MGI:1934368]
NM_009656	Aldh2	-0.695374	5.27118e-19	2.51616e-17	Baseline	aldehyde dehydrogenase 2, mitochondrial [Source:MGI Symbol;Acc:MGI:99600]
NM_009256	Serpinb9	1.21464	5.48733e-19	2.61404e-17	Baseline	serine (or cysteine) peptidase inhibitor, clade B, member 9 [Source:MGI Symbol;Acc:MGI:106603]
NM_018789	Foxo4	-0.722595	5.56193e-19	2.64422e-17	Baseline	forkhead box O4 [Source:MGI Symbol;Acc:MGI:1891915]
NM_008183	Gstm2	-0.54049	5.92404e-19	2.81069e-17	Baseline	glutathione S-transferase, mu 2 [Source:MGI Symbol;Acc:MGI:95861]
NM_011854	Oasl2	1.7578	6.6445e-19	3.14618e-17	Baseline	2'-5' oligoadenylate synthetase-like 2 [Source:MGI Symbol;Acc:MGI:1344390]
NM_001081110	Cd8a	3.19418	7.08295e-19	3.34705e-17	Upregulated	CD8 antigen, alpha chain [Source:MGI Symbol;Acc:MGI:88346]
NM_145402	Tmem51	1.03863	7.2021e-19	3.39653e-17	Baseline	transmembrane protein 51 [Source:MGI Symbol;Acc:MGI:2384874]
NM_001205314	Stat1	2.97353	8.36965e-19	3.93926e-17	Upregulated	signal transducer and activator of transcription 1 [Source:MGI Symbol;Acc:MGI:103063]
NM_001040696	Nlrp1b	1.62907	8.80219e-19	4.13457e-17	Baseline	NLR family, pyrin domain containing 1B [Source:MGI Symbol;Acc:MGI:3582959]
NM_175160	Zdhhc1	-0.539247	9.46724e-19	4.4381e-17	Baseline	zinc finger, DHHC domain containing 1 [Source:MGI Symbol;Acc:MGI:1918046]
NM_026785	Ube2c	2.40272	9.61466e-19	4.49825e-17	Upregulated	ubiquitin-conjugating enzyme E2C [Source:MGI Symbol;Acc:MGI:1915862]
NM_011846	Mmp17	1.31224	1.00585e-18	4.69658e-17	Baseline	matrix metallopeptidase 17 [Source:MGI Symbol;Acc:MGI:1346076]
NM_026473	Tubb6	0.676605	1.14524e-18	5.32625e-17	Baseline	tubulin, beta 6 class V [Source:MGI Symbol;Acc:MGI:1915201]
NM_001167680	Rhbdf2	0.868253	1.14493e-18	5.32625e-17	Baseline	rhomboid 5 homolog 2 [Source:MGI Symbol;Acc:MGI:2442473]
NM_009787	Pdia4	0.607121	1.2027e-18	5.5825e-17	Baseline	protein disulfide isomerase associated 4 [Source:MGI Symbol;Acc:MGI:104864]
NM_172796	Slfn9	2.17628	1.21861e-18	5.64521e-17	Upregulated	schlafen 9 [Source:MGI Symbol;Acc:MGI:2445121]
NM_009146	Frrs1	22.4986	1.23974e-18	5.73181e-17	Upregulated	ferric-chelate reductase 1 [Source:MGI Symbol;Acc:MGI:108076]
NM_009252	Serpina3n	1.24921	1.26293e-18	5.82754e-17	Baseline	serine (or cysteine) peptidase inhibitor, clade A, member 3N [Source:MGI Symbol;Acc:MGI:105045]
NM_013538	Cdca3	1.96375	1.31574e-18	6.05936e-17	Baseline	cell division cycle associated 3 [Source:MGI Symbol;Acc:MGI:1315198]
NM_178141	3830406C13Rik	-11.0099	1.35082e-18	6.20877e-17	Downregulated	RIKEN cDNA 3830406C13 gene [Source:MGI Symbol;Acc:MGI:1917937]
NM_144862	Lims2	-1.11666	1.36243e-18	6.23776e-17	Baseline	LIM and senescent cell antigen like domains 2 [Source:MGI Symbol;Acc:MGI:2385067]
NM_028778	Nuak2	1.33575	1.36141e-18	6.23776e-17	Baseline	NUAK family, SNF1-like kinase, 2 [Source:MGI Symbol;Acc:MGI:1921387]
NM_177081	Ptpn7	1.7398	1.36521e-18	6.23835e-17	Baseline	protein tyrosine phosphatase, non-receptor type 7 [Source:MGI Symbol;Acc:MGI:2156893]
NM_008021	Foxm1	1.21019	1.38713e-18	6.32624e-17	Baseline	forkhead box M1 [Source:MGI Symbol;Acc:MGI:1347487]
NM_139198	Plac8	1.56887	1.42039e-18	6.46537e-17	Baseline	placenta-specific 8 [Source:MGI Symbol;Acc:MGI:2445289]
NM_198625	Mtss1l	-1.17061	1.43397e-18	6.51459e-17	Baseline	-
NM_001162433	Lck	1.6809	1.43929e-18	6.52617e-17	Baseline	lymphocyte protein tyrosine kinase [Source:MGI Symbol;Acc:MGI:96756]
NM_030150	Dhx58	1.60267	1.47472e-18	6.67394e-17	Baseline	DEXH (Asp-Glu-X-His) box polypeptide 58 [Source:MGI Symbol;Acc:MGI:1931560]
NM_008278	Hpgd	-0.90213	1.59411e-18	7.19233e-17	Baseline	hydroxyprostaglandin dehydrogenase 15 (NAD) [Source:MGI Symbol;Acc:MGI:108085]
NM_172285	Plcg2	1.22921	1.59538e-18	7.19233e-17	Baseline	phospholipase C, gamma 2 [Source:MGI Symbol;Acc:MGI:97616]
NM_010442	Hmox1	1.7115	1.73604e-18	7.81152e-17	Baseline	heme oxygenase 1 [Source:MGI Symbol;Acc:MGI:96163]
NM_001039676	Slc39a2	2.38675	1.78525e-18	8.0176e-17	Upregulated	solute carrier family 39 (zinc transporter), member 2 [Source:MGI Symbol;Acc:MGI:2684326]
NM_144919	Hdac11	-0.750417	1.91554e-18	8.58635e-17	Baseline	histone deacetylase 11 [Source:MGI Symbol;Acc:MGI:2385252]
NM_009001	Rab3a	-1.07774	1.94399e-18	8.6973e-17	Baseline	RAB3A, member RAS oncogene family [Source:MGI Symbol;Acc:MGI:97843]
NM_178928	Afap1l1	-0.849153	2.01065e-18	8.97848e-17	Baseline	actin filament associated protein 1-like 1 [Source:MGI Symbol;Acc:MGI:2147199]
NM_007752	Cp	1.78242	2.25707e-18	1.00598e-16	Baseline	ceruloplasmin [Source:MGI Symbol;Acc:MGI:88476]
NM_021292	Evc	-0.56635	2.32481e-18	1.03421e-16	Baseline	EvC ciliary complex subunit 1 [Source:MGI Symbol;Acc:MGI:1890596]
NM_007396	Acvr2a	-0.589888	2.84702e-18	1.26413e-16	Baseline	activin receptor IIA [Source:MGI Symbol;Acc:MGI:102806]
NM_008175	Grn	1.0074	2.86783e-18	1.27097e-16	Baseline	granulin [Source:MGI Symbol;Acc:MGI:95832]
NM_181754	Gpr141	3.12944	3.1983e-18	1.41477e-16	Upregulated	G protein-coupled receptor 141 [Source:MGI Symbol;Acc:MGI:2672983]
NM_001284386	3830406C13Rik	-22.7281	3.3742e-18	1.48978e-16	Downregulated	RIKEN cDNA 3830406C13 gene [Source:MGI Symbol;Acc:MGI:1917937]
NM_172723	Adap1	1.54736	3.48746e-18	1.5369e-16	Baseline	ArfGAP with dual PH domains 1 [Source:MGI Symbol;Acc:MGI:2442201]
NM_001001183	Tmem204	-0.947577	3.53336e-18	1.55421e-16	Baseline	transmembrane protein 204 [Source:MGI Symbol;Acc:MGI:3039635]
NM_177618	Wscd1	-0.948918	3.58877e-18	1.57564e-16	Baseline	WSC domain containing 1 [Source:MGI Symbol;Acc:MGI:2448493]
NM_010764	Man2b1	0.804907	3.69812e-18	1.62063e-16	Baseline	mannosidase 2, alpha B1 [Source:MGI Symbol;Acc:MGI:107286]
NM_028770	Krt80	-0.609203	4.52132e-18	1.9777e-16	Baseline	keratin 80 [Source:MGI Symbol;Acc:MGI:1921377]
NM_001285431	Eef1d	22.3552	4.56171e-18	1.99166e-16	Upregulated	eukaryotic translation elongation factor 1 delta (guanine nucleotide exchange protein) [Source:MGI Symbol;Acc:MGI:1913906]
NM_007486	Arhgdib	1.44	4.75068e-18	2.07033e-16	Baseline	Rho, GDP dissociation inhibitor (GDI) beta [Source:MGI Symbol;Acc:MGI:101940]
NM_027147	Enho	-0.850204	4.90624e-18	2.13417e-16	Baseline	energy homeostasis associated [Source:MGI Symbol;Acc:MGI:1916888]
NM_001291058	Cd68	2.20155	4.92092e-18	2.13661e-16	Upregulated	CD68 antigen [Source:MGI Symbol;Acc:MGI:88342]
NM_008252	Hmgb2	1.17367	5.14178e-18	2.22839e-16	Baseline	high mobility group box 2 [Source:MGI Symbol;Acc:MGI:96157]
NM_013871	Mapk12	-0.649674	5.19076e-18	2.24548e-16	Baseline	mitogen-activated protein kinase 12 [Source:MGI Symbol;Acc:MGI:1353438]
NM_008906	Ctsa	1.19197	5.88124e-18	2.53951e-16	Baseline	cathepsin A [Source:MGI Symbol;Acc:MGI:97748]
NM_001008232	Asap3	0.94289	6.11362e-18	2.6302e-16	Baseline	ArfGAP with SH3 domain, ankyrin repeat and PH domain 3 [Source:MGI Symbol;Acc:MGI:2684986]
NM_009412	Tpd52	0.998412	6.10419e-18	2.6302e-16	Baseline	tumor protein D52 [Source:MGI Symbol;Acc:MGI:107749]
NM_001045526	Scimp	2.26193	6.12672e-18	2.63102e-16	Upregulated	SLP adaptor and CSK interacting membrane protein [Source:MGI Symbol;Acc:MGI:3610314]
NM_001037713	Xaf1	1.2055	6.24583e-18	2.67729e-16	Baseline	XIAP associated factor 1 [Source:MGI Symbol;Acc:MGI:3772572]
NM_009515	Was	1.33549	6.3333e-18	2.70985e-16	Baseline	Wiskott-Aldrich syndrome [Source:MGI Symbol;Acc:MGI:105059]
NM_170758	Cd300a	1.38538	8.27208e-18	3.53298e-16	Baseline	CD300A molecule [Source:MGI Symbol;Acc:MGI:2443411]
NM_183390	Klhl6	1.3025	8.74831e-18	3.7296e-16	Baseline	kelch-like 6 [Source:MGI Symbol;Acc:MGI:2686922]
NM_181416	Arhgap11a	1.33171	9.57735e-18	4.07566e-16	Baseline	Rho GTPase activating protein 11A [Source:MGI Symbol;Acc:MGI:2444300]
NM_025757	Gid4	-0.808118	9.72402e-18	4.1306e-16	Baseline	GID complex subunit 4, VID24 homolog [Source:MGI Symbol;Acc:MGI:1914021]
NR_003363	Gm6548	1.07859	1.07314e-17	4.5503e-16	Baseline	predicted gene 6548 [Source:MGI Symbol;Acc:MGI:3644071]
NM_001177369	Nfkb2	1.48396	1.08821e-17	4.6059e-16	Baseline	nuclear factor of kappa light polypeptide gene enhancer in B cells 2, p49/p100 [Source:MGI Symbol;Acc:MGI:1099800]
NM_007547	Sirpa	1.69632	1.14297e-17	4.82899e-16	Baseline	signal-regulatory protein alpha [Source:MGI Symbol;Acc:MGI:108563]
NM_011121	Plk1	2.22173	1.14972e-17	4.84882e-16	Upregulated	polo like kinase 1 [Source:MGI Symbol;Acc:MGI:97621]
NM_175668	Gpr4	-0.719077	1.15666e-17	4.86935e-16	Baseline	G protein-coupled receptor 4 [Source:MGI Symbol;Acc:MGI:2441992]
NM_080638	Mvp	0.691217	1.16722e-17	4.90503e-16	Baseline	major vault protein [Source:MGI Symbol;Acc:MGI:1925638]
NM_001101475	F830016B08Rik	3.34846	1.18908e-17	4.98798e-16	Upregulated	RIKEN cDNA F830016B08 gene [Source:MGI Symbol;Acc:MGI:3588218]
NM_026609	Leprotl1	0.313486	1.22746e-17	5.13981e-16	Baseline	leptin receptor overlapping transcript-like 1 [Source:MGI Symbol;Acc:MGI:1915442]
NM_198411	Inf2	0.398953	1.28412e-17	5.36737e-16	Baseline	inverted formin, FH2 and WH2 domain containing [Source:MGI Symbol;Acc:MGI:1917685]
NM_009970	Csf2ra	1.55303	1.28636e-17	5.36737e-16	Baseline	colony stimulating factor 2 receptor, alpha, low-affinity (granulocyte-macrophage) [Source:MGI Symbol;Acc:MGI:1339754]
NM_008869	Pla2g4a	1.26075	1.44109e-17	6.00232e-16	Baseline	phospholipase A2, group IVA (cytosolic, calcium-dependent) [Source:MGI Symbol;Acc:MGI:1195256]
NM_026271	Fibin	-1.40457	1.46013e-17	6.07091e-16	Baseline	fin bud initiation factor homolog (zebrafish) [Source:MGI Symbol;Acc:MGI:1914856]
NM_025286	Slc31a2	0.897123	1.50374e-17	6.24117e-16	Baseline	solute carrier family 31, member 2 [Source:MGI Symbol;Acc:MGI:1333844]
NM_001276442	Acy1	-2.53172	1.5621e-17	6.47198e-16	Downregulated	aminoacylase 1 [Source:MGI Symbol;Acc:MGI:87913]
NM_001042489	Hvcn1	1.79949	1.91164e-17	7.90624e-16	Baseline	hydrogen voltage-gated channel 1 [Source:MGI Symbol;Acc:MGI:1921346]
NM_025800	Ppp1r2	-0.499978	1.95598e-17	8.07544e-16	Baseline	protein phosphatase 1, regulatory inhibitor subunit 2 [Source:MGI Symbol;Acc:MGI:1914099]
NM_022813	Scamp2	0.475057	2.04363e-17	8.42256e-16	Baseline	secretory carrier membrane protein 2 [Source:MGI Symbol;Acc:MGI:1346518]
NM_017394	Slc7a10	-1.19144	2.05951e-17	8.47314e-16	Baseline	solute carrier family 7 (cationic amino acid transporter, y+ system), member 10 [Source:MGI Symbol;Acc:MGI:1858261]
NM_020052	Scube2	-1.12947	2.15628e-17	8.85579e-16	Baseline	signal peptide, CUB domain, EGF-like 2 [Source:MGI Symbol;Acc:MGI:1928765]
NM_001004363	Nuak1	-0.636451	2.43037e-17	9.9641e-16	Baseline	NUAK family, SNF1-like kinase, 1 [Source:MGI Symbol;Acc:MGI:1925226]
NM_134158	AF251705	1.87323	2.49983e-17	1.0231e-15	Baseline	-
NM_001037859	Csf1r	1.19874	2.66768e-17	1.0899e-15	Baseline	colony stimulating factor 1 receptor [Source:MGI Symbol;Acc:MGI:1339758]
NM_025831	Pxdc1	-0.693254	2.70817e-17	1.10453e-15	Baseline	PX domain containing 1 [Source:MGI Symbol;Acc:MGI:1914145]
NM_023044	Slc15a3	1.76892	2.80467e-17	1.14191e-15	Baseline	solute carrier family 15, member 3 [Source:MGI Symbol;Acc:MGI:1929691]
NM_023275	Rhoj	-0.525803	2.85613e-17	1.16085e-15	Baseline	ras homolog family member J [Source:MGI Symbol;Acc:MGI:1931551]
NM_001281829	Phyhd1	-22.1133	2.8724e-17	1.16545e-15	Downregulated	phytanoyl-CoA dioxygenase domain containing 1 [Source:MGI Symbol;Acc:MGI:3612860]
NM_011407	Slfn1	1.66401	2.92461e-17	1.18459e-15	Baseline	schlafen 1 [Source:MGI Symbol;Acc:MGI:1313259]
NM_021704	Cxcl12	1.25154	3.12728e-17	1.26451e-15	Baseline	chemokine (C-X-C motif) ligand 12 [Source:MGI Symbol;Acc:MGI:103556]
NM_009421	Traf1	0.915461	3.17824e-17	1.28291e-15	Baseline	TNF receptor-associated factor 1 [Source:MGI Symbol;Acc:MGI:101836]
NM_019455	Hpgds	1.46375	3.31243e-17	1.33479e-15	Baseline	hematopoietic prostaglandin D synthase [Source:MGI Symbol;Acc:MGI:1859384]
NM_023735	Actr3	0.748774	3.32121e-17	1.33603e-15	Baseline	ARP3 actin-related protein 3 [Source:MGI Symbol;Acc:MGI:1921367]
NM_029023	Scpep1	0.897697	3.34619e-17	1.34379e-15	Baseline	serine carboxypeptidase 1 [Source:MGI Symbol;Acc:MGI:1921867]
NM_178687	Cd226	2.21108	3.44281e-17	1.38023e-15	Upregulated	CD226 antigen [Source:MGI Symbol;Acc:MGI:3039602]
NM_010401	Hal	3.54327	3.84058e-17	1.53708e-15	Upregulated	histidine ammonia lyase [Source:MGI Symbol;Acc:MGI:96010]
NM_010758	Mag	1.38372	3.87758e-17	1.54925e-15	Baseline	myelin-associated glycoprotein [Source:MGI Symbol;Acc:MGI:96912]
NM_010231	Fmo1	-1.18599	3.93452e-17	1.56934e-15	Baseline	flavin containing monooxygenase 1 [Source:MGI Symbol;Acc:MGI:1310002]
NM_008563	Mcm3	0.886133	4.20165e-17	1.67305e-15	Baseline	minichromosome maintenance complex component 3 [Source:MGI Symbol;Acc:MGI:101845]
NM_153406	Specc1l	-0.845484	4.64519e-17	1.84654e-15	Baseline	sperm antigen with calponin homology and coiled-coil domains 1-like [Source:MGI Symbol;Acc:MGI:1921642]
NM_152803	Hpse	2.70204	4.70471e-17	1.86705e-15	Upregulated	heparanase [Source:MGI Symbol;Acc:MGI:1343124]
NM_009705	Arg2	2.14013	4.76259e-17	1.88683e-15	Upregulated	arginase type II [Source:MGI Symbol;Acc:MGI:1330806]
NM_023284	Nuf2	2.50027	5.00057e-17	1.97779e-15	Upregulated	NUF2, NDC80 kinetochore complex component [Source:MGI Symbol;Acc:MGI:1914227]
NM_010864	Myo5a	0.983429	5.11642e-17	2.02021e-15	Baseline	myosin VA [Source:MGI Symbol;Acc:MGI:105976]
NM_029186	Tmem180	0.74408	5.17303e-17	2.03914e-15	Baseline	-
NM_026611_1	Rnaset2b	1.4268	5.50023e-17	2.1645e-15	Baseline	ribonuclease T2B [Source:MGI Symbol;Acc:MGI:3702087]
NM_027988	Noxo1	1.88541	5.70613e-17	2.24178e-15	Baseline	NADPH oxidase organizer 1 [Source:MGI Symbol;Acc:MGI:1919143]
NM_031373	Ogfr	0.795082	5.83164e-17	2.28727e-15	Baseline	opioid growth factor receptor [Source:MGI Symbol;Acc:MGI:1919325]
NM_027238	Ttc39b	0.738164	6.36849e-17	2.49367e-15	Baseline	tetratricopeptide repeat domain 39B [Source:MGI Symbol;Acc:MGI:1917113]
NM_028127	Frmd6	-0.678998	6.63343e-17	2.5931e-15	Baseline	FERM domain containing 6 [Source:MGI Symbol;Acc:MGI:2442579]
NM_029857	Tmco4	0.956205	6.75662e-17	2.63688e-15	Baseline	transmembrane and coiled-coil domains 4 [Source:MGI Symbol;Acc:MGI:1924306]
NM_026129	Erp29	0.609096	6.80066e-17	2.64967e-15	Baseline	endoplasmic reticulum protein 29 [Source:MGI Symbol;Acc:MGI:1914647]
NM_023142	Arpc1b	0.994433	7.01014e-17	2.72677e-15	Baseline	actin related protein 2/3 complex, subunit 1B [Source:MGI Symbol;Acc:MGI:1343142]
NM_019680	Elf4	0.758739	7.14113e-17	2.77314e-15	Baseline	E74-like factor 4 (ets domain transcription factor) [Source:MGI Symbol;Acc:MGI:1928377]
NM_138741	Sdpr	-0.837032	7.42626e-17	2.87911e-15	Baseline	-
NM_028759	Dcaf6	-0.474019	7.4391e-17	2.87935e-15	Baseline	DDB1 and CUL4 associated factor 6 [Source:MGI Symbol;Acc:MGI:1921356]
NM_172894	Ppp6r1	0.407644	7.48859e-17	2.89374e-15	Baseline	protein phosphatase 6, regulatory subunit 1 [Source:MGI Symbol;Acc:MGI:2442163]
NM_024281	Rrbp1	0.701412	8.03675e-17	3.10047e-15	Baseline	ribosome binding protein 1 [Source:MGI Symbol;Acc:MGI:1932395]
NM_001190830	Jak3	1.50647	9.22667e-17	3.5537e-15	Baseline	Janus kinase 3 [Source:MGI Symbol;Acc:MGI:99928]
NM_001012324	Ecm2	-0.761673	9.32263e-17	3.5848e-15	Baseline	extracellular matrix protein 2, female organ and adipocyte specific [Source:MGI Symbol;Acc:MGI:3039578]
NM_011715	Wdr1	0.507729	9.36815e-17	3.59642e-15	Baseline	WD repeat domain 1 [Source:MGI Symbol;Acc:MGI:1337100]
NM_018851	Samhd1	1.74576	9.644e-17	3.69629e-15	Baseline	SAM domain and HD domain, 1 [Source:MGI Symbol;Acc:MGI:1927468]
NM_009378	Thbd	-1.04886	9.71006e-17	3.71556e-15	Baseline	thrombomodulin [Source:MGI Symbol;Acc:MGI:98736]
NM_001013026	Ttf2	0.945341	1.03536e-16	3.95539e-15	Baseline	transcription termination factor, RNA polymerase II [Source:MGI Symbol;Acc:MGI:1921294]
NM_008391	Irf2	0.475367	1.04841e-16	3.99873e-15	Baseline	interferon regulatory factor 2 [Source:MGI Symbol;Acc:MGI:96591]
NM_138671	Nadk	2.63999	1.06664e-16	4.06171e-15	Upregulated	NAD kinase [Source:MGI Symbol;Acc:MGI:2183149]
NM_022321	Parvg	1.50383	1.08804e-16	4.13649e-15	Baseline	parvin, gamma [Source:MGI Symbol;Acc:MGI:2158329]
NM_001252655	Kcnab2	1.5487	1.2594e-16	4.78025e-15	Baseline	potassium voltage-gated channel, shaker-related subfamily, beta member 2 [Source:MGI Symbol;Acc:MGI:109239]
NM_173788	Npr2	-0.662753	1.29907e-16	4.92287e-15	Baseline	natriuretic peptide receptor 2 [Source:MGI Symbol;Acc:MGI:97372]
NM_183168	P2ry6	1.31558	1.30604e-16	4.94132e-15	Baseline	pyrimidinergic receptor P2Y, G-protein coupled, 6 [Source:MGI Symbol;Acc:MGI:2673874]
NM_009912	Ccr1	1.94828	1.33588e-16	5.04609e-15	Baseline	chemokine (C-C motif) receptor 1 [Source:MGI Symbol;Acc:MGI:104618]
NM_026192	Calcoco1	-0.553998	1.36893e-16	5.16268e-15	Baseline	calcium binding and coiled coil domain 1 [Source:MGI Symbol;Acc:MGI:1914738]
NM_015764	Greb1	-1.88082	1.3823e-16	5.20474e-15	Baseline	gene regulated by estrogen in breast cancer protein [Source:MGI Symbol;Acc:MGI:2149712]
NM_009773	Bub1b	2.22752	1.43257e-16	5.3854e-15	Upregulated	BUB1B, mitotic checkpoint serine/threonine kinase [Source:MGI Symbol;Acc:MGI:1333889]
NM_013488	Cd4	1.74671	1.45447e-16	5.45903e-15	Baseline	CD4 antigen [Source:MGI Symbol;Acc:MGI:88335]
NM_001254946	BC035044	2.14531	1.51285e-16	5.66909e-15	Upregulated	cDNA sequence BC035044 [Source:MGI Symbol;Acc:MGI:2448540]
NM_016691	Clcn5	23.0504	1.78217e-16	6.66771e-15	Upregulated	chloride channel, voltage-sensitive 5 [Source:MGI Symbol;Acc:MGI:99486]
NM_145211	Oas1a	2.11486	1.87013e-16	6.98568e-15	Upregulated	2'-5' oligoadenylate synthetase 1A [Source:MGI Symbol;Acc:MGI:2180860]
NM_007802	Ctsk	1.32769	2.01434e-16	7.51242e-15	Baseline	cathepsin K [Source:MGI Symbol;Acc:MGI:107823]
NM_025451	Camk2n1	-0.866038	2.11888e-16	7.8898e-15	Baseline	calcium/calmodulin-dependent protein kinase II inhibitor 1 [Source:MGI Symbol;Acc:MGI:1913509]
NM_008986	Ptrf	-0.702431	2.19102e-16	8.14556e-15	Baseline	-
NM_009103	Rrm1	0.63259	2.62018e-16	9.72565e-15	Baseline	ribonucleotide reductase M1 [Source:MGI Symbol;Acc:MGI:98180]
NM_013632	Pnp	0.880267	2.65873e-16	9.8532e-15	Baseline	purine-nucleoside phosphorylase [Source:MGI Symbol;Acc:MGI:97365]
NM_197959	Kif18b	2.55233	2.73774e-16	1.01301e-14	Upregulated	kinesin family member 18B [Source:MGI Symbol;Acc:MGI:2446979]
NM_007651	Cd53	1.25648	2.79862e-16	1.03391e-14	Baseline	CD53 antigen [Source:MGI Symbol;Acc:MGI:88341]
NM_134079	Adk	-0.944329	2.93532e-16	1.08271e-14	Baseline	adenosine kinase [Source:MGI Symbol;Acc:MGI:87930]
NM_026515	2810417H13Rik	2.56869	2.99851e-16	1.10429e-14	Upregulated	-
NM_177337	Arl11	1.78798	3.01083e-16	1.10709e-14	Baseline	ADP-ribosylation factor-like 11 [Source:MGI Symbol;Acc:MGI:2444054]
NM_008979	Ptpn22	1.82179	3.07671e-16	1.12955e-14	Baseline	protein tyrosine phosphatase, non-receptor type 22 (lymphoid) [Source:MGI Symbol;Acc:MGI:107170]
NM_033602	Peli2	-0.709664	3.60079e-16	1.3199e-14	Baseline	pellino 2 [Source:MGI Symbol;Acc:MGI:1891445]
NM_144811	Cbx7	-0.690293	3.79961e-16	1.39061e-14	Baseline	chromobox 7 [Source:MGI Symbol;Acc:MGI:1196439]
NM_009497	Vamp2	-0.587076	4.09299e-16	1.49566e-14	Baseline	vesicle-associated membrane protein 2 [Source:MGI Symbol;Acc:MGI:1313277]
NM_007653	Cd63	0.664983	5.02436e-16	1.83315e-14	Baseline	CD63 antigen [Source:MGI Symbol;Acc:MGI:99529]
NM_001045489	Mfge8	-0.57705	5.07958e-16	1.85043e-14	Baseline	milk fat globule EGF and factor V/VIII domain containing [Source:MGI Symbol;Acc:MGI:102768]
NM_013467	Aldh1a1	-0.928609	5.14322e-16	1.87072e-14	Baseline	aldehyde dehydrogenase family 1, subfamily A1 [Source:MGI Symbol;Acc:MGI:1353450]
NM_010266	Gda	0.574392	5.22724e-16	1.89834e-14	Baseline	guanine deaminase [Source:MGI Symbol;Acc:MGI:95678]
NM_001276455	Slc19a2	-21.7298	5.26136e-16	1.90779e-14	Downregulated	solute carrier family 19 (thiamine transporter), member 2 [Source:MGI Symbol;Acc:MGI:1928761]
NM_013654	Ccl7	4.62649	5.47253e-16	1.98131e-14	Upregulated	chemokine (C-C motif) ligand 7 [Source:MGI Symbol;Acc:MGI:99512]
NM_001287217	Fxyd5	1.74782	5.58196e-16	2.01782e-14	Baseline	FXYD domain-containing ion transport regulator 5 [Source:MGI Symbol;Acc:MGI:1201785]
NM_008196	Gzmk	4.24744	5.75731e-16	2.07802e-14	Upregulated	granzyme K [Source:MGI Symbol;Acc:MGI:1298232]
NM_172883	Mfsd7a	1.79051	6.0863e-16	2.1934e-14	Baseline	major facilitator superfamily domain containing 7A [Source:MGI Symbol;Acc:MGI:2442629]
NM_175563	Prr11	1.64741	6.31107e-16	2.27093e-14	Baseline	proline rich 11 [Source:MGI Symbol;Acc:MGI:2444496]
NM_026731	Ppp1r14a	-0.911586	7.24137e-16	2.6017e-14	Baseline	protein phosphatase 1, regulatory inhibitor subunit 14A [Source:MGI Symbol;Acc:MGI:1931139]
NM_178060	Thra	-0.604343	7.28871e-16	2.61471e-14	Baseline	thyroid hormone receptor alpha [Source:MGI Symbol;Acc:MGI:98742]
NM_007604	Capza2	0.372077	8.81283e-16	3.15666e-14	Baseline	capping protein (actin filament) muscle Z-line, alpha 2 [Source:MGI Symbol;Acc:MGI:106222]
NM_028440	Abracl	1.02655	8.93956e-16	3.19718e-14	Baseline	ABRA C-terminal like [Source:MGI Symbol;Acc:MGI:1920362]
NM_145417	Rnpep	0.593891	9.0705e-16	3.23909e-14	Baseline	arginyl aminopeptidase (aminopeptidase B) [Source:MGI Symbol;Acc:MGI:2384902]
NM_172778	Maob	-0.545404	9.62557e-16	3.4321e-14	Baseline	monoamine oxidase B [Source:MGI Symbol;Acc:MGI:96916]
NM_001291021	Sirpa	1.64628	1.01628e-15	3.61817e-14	Baseline	signal-regulatory protein alpha [Source:MGI Symbol;Acc:MGI:108563]
NM_181732	Aida	0.621562	1.01889e-15	3.62198e-14	Baseline	axin interactor, dorsalization associated [Source:MGI Symbol;Acc:MGI:1919737]
NM_015783	Isg15	2.27344	1.0301e-15	3.6563e-14	Upregulated	ISG15 ubiquitin-like modifier [Source:MGI Symbol;Acc:MGI:1855694]
NM_027395	Basp1	1.91953	1.03452e-15	3.66648e-14	Baseline	brain abundant, membrane attached signal protein 1 [Source:MGI Symbol;Acc:MGI:1917600]
NM_001146022	Wdfy4	1.15705	1.04816e-15	3.70923e-14	Baseline	WD repeat and FYVE domain containing 4 [Source:MGI Symbol;Acc:MGI:3584510]
NM_011660	Txn1	0.750768	1.05601e-15	3.73141e-14	Baseline	thioredoxin 1 [Source:MGI Symbol;Acc:MGI:98874]
NM_010118	Egr2	2.13907	1.12519e-15	3.96987e-14	Upregulated	early growth response 2 [Source:MGI Symbol;Acc:MGI:95296]
NM_025359	Tspan13	-0.730596	1.17442e-15	4.13736e-14	Baseline	tetraspanin 13 [Source:MGI Symbol;Acc:MGI:1913359]
NM_028071	Cotl1	1.3167	1.17642e-15	4.13821e-14	Baseline	coactosin-like 1 (Dictyostelium) [Source:MGI Symbol;Acc:MGI:1919292]
NM_009850	Cd3g	2.44867	1.18504e-15	4.16231e-14	Upregulated	CD3 antigen, gamma polypeptide [Source:MGI Symbol;Acc:MGI:88333]
NM_013792	Naglu	0.979942	1.18998e-15	4.17344e-14	Baseline	alpha-N-acetylglucosaminidase (Sanfilippo disease IIIB) [Source:MGI Symbol;Acc:MGI:1351641]
NM_153139	Slc36a1	0.645212	1.23722e-15	4.33265e-14	Baseline	solute carrier family 36 (proton/amino acid symporter), member 1 [Source:MGI Symbol;Acc:MGI:2445299]
NM_009828	Ccna2	2.23385	1.26943e-15	4.43885e-14	Upregulated	cyclin A2 [Source:MGI Symbol;Acc:MGI:108069]
NM_011034	Prdx1	0.774788	1.30148e-15	4.54418e-14	Baseline	peroxiredoxin 1 [Source:MGI Symbol;Acc:MGI:99523]
NM_010749	M6pr	0.672807	1.3035e-15	4.54448e-14	Baseline	mannose-6-phosphate receptor, cation dependent [Source:MGI Symbol;Acc:MGI:96904]
NM_028010	Apol6	3.24059	1.32907e-15	4.62677e-14	Upregulated	apolipoprotein L 6 [Source:MGI Symbol;Acc:MGI:1919189]
NM_178803	Aebp2	21.9384	1.33833e-15	4.65214e-14	Upregulated	AE binding protein 2 [Source:MGI Symbol;Acc:MGI:1338038]
NM_146243	Actr2	0.525918	1.44378e-15	5.01127e-14	Baseline	ARP2 actin-related protein 2 [Source:MGI Symbol;Acc:MGI:1913963]
NM_001136091	Tcirg1	1.45358	1.46988e-15	5.09436e-14	Baseline	T cell, immune regulator 1, ATPase, H+ transporting, lysosomal V0 protein A3 [Source:MGI Symbol;Acc:MGI:1350931]
NM_001293690	Ido1	5.05491	1.4729e-15	5.09732e-14	Upregulated	indoleamine 2,3-dioxygenase 1 [Source:MGI Symbol;Acc:MGI:96416]
NM_008315	Htr7	4.1546	1.48826e-15	5.14291e-14	Upregulated	5-hydroxytryptamine (serotonin) receptor 7 [Source:MGI Symbol;Acc:MGI:99841]
NM_007544	Bid	1.53716	1.50859e-15	5.20551e-14	Baseline	BH3 interacting domain death agonist [Source:MGI Symbol;Acc:MGI:108093]
NM_133762	Ncapg2	1.36684	1.51477e-15	5.2192e-14	Baseline	non-SMC condensin II complex, subunit G2 [Source:MGI Symbol;Acc:MGI:1923294]
NM_001190804	Dnajb11	0.579855	1.582e-15	5.44288e-14	Baseline	DnaJ heat shock protein family (Hsp40) member B11 [Source:MGI Symbol;Acc:MGI:1915088]
NM_007488	Arnt2	2.16826	1.61405e-15	5.54501e-14	Upregulated	aryl hydrocarbon receptor nuclear translocator 2 [Source:MGI Symbol;Acc:MGI:107188]
NM_010301	Gna11	-0.440992	1.63509e-15	5.60912e-14	Baseline	guanine nucleotide binding protein, alpha 11 [Source:MGI Symbol;Acc:MGI:95766]
NM_011578	Tgfbr3	-0.827747	1.70398e-15	5.83693e-14	Baseline	transforming growth factor, beta receptor III [Source:MGI Symbol;Acc:MGI:104637]
NM_199015	Phf11d	1.1868	1.71769e-15	5.87536e-14	Baseline	PHD finger protein 11D [Source:MGI Symbol;Acc:MGI:1277133]
NM_019444	Ramp2	-0.710286	1.74158e-15	5.94843e-14	Baseline	receptor (calcitonin) activity modifying protein 2 [Source:MGI Symbol;Acc:MGI:1859650]
NM_178931	Tnfrsf14	1.12603	1.74489e-15	5.95107e-14	Baseline	tumor necrosis factor receptor superfamily, member 14 (herpesvirus entry mediator) [Source:MGI Symbol;Acc:MGI:2675303]
NM_139142	Slc6a20a	2.44173	1.75463e-15	5.97566e-14	Upregulated	solute carrier family 6 (neurotransmitter transporter), member 20A [Source:MGI Symbol;Acc:MGI:2143217]
NM_011331	Ccl12	3.29027	1.79939e-15	6.11922e-14	Upregulated	chemokine (C-C motif) ligand 12 [Source:MGI Symbol;Acc:MGI:108224]
NM_007536	Bcl2a1d	2.28564	1.87544e-15	6.36864e-14	Upregulated	B cell leukemia/lymphoma 2 related protein A1d [Source:MGI Symbol;Acc:MGI:1278325]
NM_010877	Ncf2	1.33502	1.91692e-15	6.50012e-14	Baseline	neutrophil cytosolic factor 2 [Source:MGI Symbol;Acc:MGI:97284]
NM_011545	Tcf21	-0.952798	1.98606e-15	6.72487e-14	Baseline	transcription factor 21 [Source:MGI Symbol;Acc:MGI:1202715]
NM_144557	Myrip	-1.10245	2.12876e-15	7.19771e-14	Baseline	myosin VIIA and Rab interacting protein [Source:MGI Symbol;Acc:MGI:2384407]
NM_011625	Ppp1r13b	-0.618188	2.17329e-15	7.33775e-14	Baseline	protein phosphatase 1, regulatory subunit 13B [Source:MGI Symbol;Acc:MGI:1336199]
NM_010554	Il1a	1.20325	2.20097e-15	7.42055e-14	Baseline	interleukin 1 alpha [Source:MGI Symbol;Acc:MGI:96542]
NM_008255	Hmgcr	0.61486	2.4194e-15	8.14533e-14	Baseline	3-hydroxy-3-methylglutaryl-Coenzyme A reductase [Source:MGI Symbol;Acc:MGI:96159]
NM_001081957	Wfdc17	2.63338	2.52039e-15	8.4732e-14	Upregulated	WAP four-disulfide core domain 17 [Source:MGI Symbol;Acc:MGI:3649773]
NM_011206	Ptpn18	0.904231	2.54324e-15	8.5378e-14	Baseline	protein tyrosine phosphatase, non-receptor type 18 [Source:MGI Symbol;Acc:MGI:108410]
NM_011227	Rab20	1.58482	2.91298e-15	9.76511e-14	Baseline	RAB20, member RAS oncogene family [Source:MGI Symbol;Acc:MGI:102789]
NM_023380	Samsn1	1.16454	3.01354e-15	1.00878e-13	Baseline	SAM domain, SH3 domain and nuclear localization signals, 1 [Source:MGI Symbol;Acc:MGI:1914992]
NM_001136236	Fcrl1	19.4645	3.13931e-15	1.04939e-13	Upregulated	Fc receptor-like 1 [Source:MGI Symbol;Acc:MGI:2442862]
NM_009807	Casp1	1.68548	3.17099e-15	1.05848e-13	Baseline	caspase 1 [Source:MGI Symbol;Acc:MGI:96544]
NM_009848	Entpd1	0.535019	3.29733e-15	1.09909e-13	Baseline	ectonucleoside triphosphate diphosphohydrolase 1 [Source:MGI Symbol;Acc:MGI:102805]
NM_053195	Slc24a3	-0.586331	3.32838e-15	1.10787e-13	Baseline	solute carrier family 24 (sodium/potassium/calcium exchanger), member 3 [Source:MGI Symbol;Acc:MGI:2137513]
NM_001004150	A4galt	-21.8355	3.4411e-15	1.14378e-13	Downregulated	alpha 1,4-galactosyltransferase [Source:MGI Symbol;Acc:MGI:3512453]
NM_001009947	Dock11	0.833359	3.47805e-15	1.15443e-13	Baseline	dedicator of cytokinesis 11 [Source:MGI Symbol;Acc:MGI:1923224]
NM_013733	Chaf1a	1.05701	3.48448e-15	1.15493e-13	Baseline	chromatin assembly factor 1, subunit A (p150) [Source:MGI Symbol;Acc:MGI:1351331]
NM_013870	Smtn	-0.711168	3.49021e-15	1.15521e-13	Baseline	smoothelin [Source:MGI Symbol;Acc:MGI:1354727]
NM_019826	Ivd	-0.646487	3.52838e-15	1.1662e-13	Baseline	isovaleryl coenzyme A dehydrogenase [Source:MGI Symbol;Acc:MGI:1929242]
NM_173007	Tspan12	-0.939319	3.58792e-15	1.18421e-13	Baseline	tetraspanin 12 [Source:MGI Symbol;Acc:MGI:1889818]
NM_019566	Rhog	0.75071	3.7312e-15	1.22978e-13	Baseline	ras homolog family member G [Source:MGI Symbol;Acc:MGI:1928370]
NM_001033272	Spata13	0.650764	3.76211e-15	1.23823e-13	Baseline	spermatogenesis associated 13 [Source:MGI Symbol;Acc:MGI:104838]
NM_172648	Ifi205	1.93173	3.82096e-15	1.25585e-13	Baseline	interferon activated gene 205 [Source:MGI Symbol;Acc:MGI:101847]
NM_025813	Mfsd1	0.497722	4.03875e-15	1.32558e-13	Baseline	major facilitator superfamily domain containing 1 [Source:MGI Symbol;Acc:MGI:1914118]
NM_008760	Ogn	-0.886066	4.1823e-15	1.37078e-13	Baseline	osteoglycin [Source:MGI Symbol;Acc:MGI:109278]
NM_008968	Ptgis	-0.861649	4.38389e-15	1.43486e-13	Baseline	prostaglandin I2 (prostacyclin) synthase [Source:MGI Symbol;Acc:MGI:1097156]
NM_001278269	Fyb	1.76353	4.42851e-15	1.44745e-13	Baseline	FYN binding protein [Source:MGI Symbol;Acc:MGI:1346327]
NM_178611	Lair1	10.0064	4.73291e-15	1.54479e-13	Upregulated	leukocyte-associated Ig-like receptor 1 [Source:MGI Symbol;Acc:MGI:105492]
NM_144923	Blvrb	1.10991	4.88065e-15	1.59081e-13	Baseline	biliverdin reductase B (flavin reductase (NADPH)) [Source:MGI Symbol;Acc:MGI:2385271]
NM_145158	Emilin2	1.14681	4.9796e-15	1.62082e-13	Baseline	elastin microfibril interfacer 2 [Source:MGI Symbol;Acc:MGI:2389136]
NM_139129	Coro6	-23.6724	5.40488e-15	1.75681e-13	Downregulated	coronin 6 [Source:MGI Symbol;Acc:MGI:2183448]
NM_001024932	Pilrb2	1.80631	5.45628e-15	1.77107e-13	Baseline	paired immunoglobin-like type 2 receptor beta 2 [Source:MGI Symbol;Acc:MGI:2450535]
NM_025779	Ccdc109b	0.870052	5.73604e-15	1.85932e-13	Baseline	-
NM_011333	Ccl2	5.02664	5.78825e-15	1.87366e-13	Upregulated	chemokine (C-C motif) ligand 2 [Source:MGI Symbol;Acc:MGI:98259]
NM_172598	Wdhd1	1.19938	5.84465e-15	1.88932e-13	Baseline	WD repeat and HMG-box DNA binding protein 1 [Source:MGI Symbol;Acc:MGI:2443514]
NM_011351	Sema6c	-24.0439	5.95079e-15	1.92099e-13	Downregulated	sema domain, transmembrane domain (TM), and cytoplasmic domain, (semaphorin) 6C [Source:MGI Symbol;Acc:MGI:1338032]
NM_145501	Pi4k2a	0.51525	6.13952e-15	1.9792e-13	Baseline	phosphatidylinositol 4-kinase type 2 alpha [Source:MGI Symbol;Acc:MGI:1934031]
NM_199311	Clec4a1	1.73531	6.15264e-15	1.98071e-13	Baseline	C-type lectin domain family 4, member a1 [Source:MGI Symbol;Acc:MGI:3036291]
NM_030152	Nol3	-0.705781	6.19384e-15	1.99125e-13	Baseline	nucleolar protein 3 (apoptosis repressor with CARD domain) [Source:MGI Symbol;Acc:MGI:1925938]
NM_030565	Fam20c	0.808884	6.39074e-15	2.05175e-13	Baseline	FAM20C, golgi associated secretory pathway kinase [Source:MGI Symbol;Acc:MGI:2136853]
NM_001290630	Rbm41	-24.9001	6.651e-15	2.1324e-13	Downregulated	RNA binding motif protein 41 [Source:MGI Symbol;Acc:MGI:2444923]
NM_026545	Psmd8	0.60842	6.98642e-15	2.23689e-13	Baseline	proteasome (prosome, macropain) 26S subunit, non-ATPase, 8 [Source:MGI Symbol;Acc:MGI:1888669]
NM_008564	Mcm2	0.779652	7.27103e-15	2.32485e-13	Baseline	minichromosome maintenance complex component 2 [Source:MGI Symbol;Acc:MGI:105380]
NM_017395	Rfx5	0.784256	7.55262e-15	2.41161e-13	Baseline	regulatory factor X, 5 (influences HLA class II expression) [Source:MGI Symbol;Acc:MGI:1858421]
NM_009764	Brca1	1.80166	7.71022e-15	2.4586e-13	Baseline	breast cancer 1, early onset [Source:MGI Symbol;Acc:MGI:104537]
NM_008446	Kif4	1.15254	7.77289e-15	2.47523e-13	Baseline	kinesin family member 4 [Source:MGI Symbol;Acc:MGI:108389]
NM_153459	Dusp7	-0.547167	7.7882e-15	2.47675e-13	Baseline	dual specificity phosphatase 7 [Source:MGI Symbol;Acc:MGI:2387100]
NM_145619	Parp3	0.6822	7.88215e-15	2.50325e-13	Baseline	poly (ADP-ribose) polymerase family, member 3 [Source:MGI Symbol;Acc:MGI:1891258]
NM_133945	Vrk3	0.461356	8.00039e-15	2.53738e-13	Baseline	vaccinia related kinase 3 [Source:MGI Symbol;Acc:MGI:2182465]
NM_181589	Ckap2l	2.00352	8.67143e-15	2.7465e-13	Upregulated	cytoskeleton associated protein 2-like [Source:MGI Symbol;Acc:MGI:1917716]
NM_172457	Mob3a	0.807529	8.99228e-15	2.84429e-13	Baseline	MOB kinase activator 3A [Source:MGI Symbol;Acc:MGI:3050117]
NM_194346	Rnf31	0.673471	9.19909e-15	2.9058e-13	Baseline	ring finger protein 31 [Source:MGI Symbol;Acc:MGI:1934704]
NM_009852	Cd6	2.30687	9.33957e-15	2.94622e-13	Upregulated	CD6 antigen [Source:MGI Symbol;Acc:MGI:103566]
NM_016750	H2afz	0.781573	9.37317e-15	2.95286e-13	Baseline	-
NM_008039	Fpr2	2.50678	9.54836e-15	3.00403e-13	Upregulated	formyl peptide receptor 2 [Source:MGI Symbol;Acc:MGI:1278319]
NM_001033217	Prickle1	-0.858045	9.65615e-15	3.03389e-13	Baseline	prickle planar cell polarity protein 1 [Source:MGI Symbol;Acc:MGI:1916034]
NM_001271603	Socs1	2.66723	1.00879e-14	3.16533e-13	Upregulated	suppressor of cytokine signaling 1 [Source:MGI Symbol;Acc:MGI:1354910]
NM_001110162	Cdca2	2.69794	1.07177e-14	3.35844e-13	Upregulated	cell division cycle associated 2 [Source:MGI Symbol;Acc:MGI:1919787]
NM_007832	Dck	1.04756	1.0744e-14	3.36222e-13	Baseline	deoxycytidine kinase [Source:MGI Symbol;Acc:MGI:102726]
NM_172416	Ostm1	0.514887	1.08247e-14	3.38296e-13	Baseline	osteopetrosis associated transmembrane protein 1 [Source:MGI Symbol;Acc:MGI:2655574]
NM_001033196	Znfx1	0.780065	1.10259e-14	3.44128e-13	Baseline	zinc finger, NFX1-type containing 1 [Source:MGI Symbol;Acc:MGI:2138982]
NM_198664	Tbc1d2	0.950098	1.11714e-14	3.48206e-13	Baseline	TBC1 domain family, member 2 [Source:MGI Symbol;Acc:MGI:2652885]
NM_001038499	Arsi	3.00634	1.23814e-14	3.85413e-13	Upregulated	arylsulfatase i [Source:MGI Symbol;Acc:MGI:2670959]
NM_010304	Gna15	1.91785	1.30465e-14	4.0558e-13	Baseline	guanine nucleotide binding protein, alpha 15 [Source:MGI Symbol;Acc:MGI:95770]
NM_024223	Crip2	-0.552774	1.32308e-14	4.10765e-13	Baseline	cysteine rich protein 2 [Source:MGI Symbol;Acc:MGI:1915587]
NR_027784	Airn	4.28714	1.34589e-14	4.17297e-13	Upregulated	antisense Igf2r RNA [Source:MGI Symbol;Acc:MGI:1353471]
NM_023731	Ccdc86	1.00215	1.35234e-14	4.18745e-13	Baseline	coiled-coil domain containing 86 [Source:MGI Symbol;Acc:MGI:1277220]
NM_175242	Ppp1r18	1.00877	1.35823e-14	4.20016e-13	Baseline	protein phosphatase 1, regulatory subunit 18 [Source:MGI Symbol;Acc:MGI:1923698]
NM_134152	Lpxn	1.86838	1.36459e-14	4.21429e-13	Baseline	leupaxin [Source:MGI Symbol;Acc:MGI:2147677]
NM_008567	Mcm6	1.12521	1.40736e-14	4.34069e-13	Baseline	minichromosome maintenance complex component 6 [Source:MGI Symbol;Acc:MGI:1298227]
NM_010798	Mif	1.20988	1.41319e-14	4.35297e-13	Baseline	macrophage migration inhibitory factor (glycosylation-inhibiting factor) [Source:MGI Symbol;Acc:MGI:96982]
NM_134095	Desi1	0.44847	1.44676e-14	4.45054e-13	Baseline	desumoylating isopeptidase 1 [Source:MGI Symbol;Acc:MGI:106313]
NM_011967	Psma5	0.719371	1.45055e-14	4.45636e-13	Baseline	proteasome subunit alpha 5 [Source:MGI Symbol;Acc:MGI:1347009]
NM_001162932	Rmi2	2.88321	1.4826e-14	4.54889e-13	Upregulated	RecQ mediated genome instability 2 [Source:MGI Symbol;Acc:MGI:2685383]
NM_001037727	Arhgap25	1.44143	1.52311e-14	4.66709e-13	Baseline	Rho GTPase activating protein 25 [Source:MGI Symbol;Acc:MGI:2443687]
NM_007695	Chil1	1.58245	1.66039e-14	5.08115e-13	Baseline	chitinase-like 1 [Source:MGI Symbol;Acc:MGI:1340899]
NM_010638	Klf9	-1.19017	1.66691e-14	5.09448e-13	Baseline	Kruppel-like factor 9 [Source:MGI Symbol;Acc:MGI:1333856]
NM_008597	Mgp	0.725009	1.70544e-14	5.20547e-13	Baseline	matrix Gla protein [Source:MGI Symbol;Acc:MGI:96976]
NM_010071	Dok2	1.29003	1.80687e-14	5.50792e-13	Baseline	docking protein 2 [Source:MGI Symbol;Acc:MGI:1332623]
NM_001039484	Kcnj10	3.29112	1.83002e-14	5.57126e-13	Upregulated	potassium inwardly-rectifying channel, subfamily J, member 10 [Source:MGI Symbol;Acc:MGI:1194504]
NM_017480	Icos	2.81721	1.93476e-14	5.88253e-13	Upregulated	inducible T cell co-stimulator [Source:MGI Symbol;Acc:MGI:1858745]
NM_001003672	Pcdhac2	-1.16807	2.01498e-14	6.11852e-13	Baseline	protocadherin alpha subfamily C, 2 [Source:MGI Symbol;Acc:MGI:1891443]
NM_001302480	Acy3	-23.0709	2.01926e-14	6.12362e-13	Downregulated	aspartoacylase (aminoacylase) 3 [Source:MGI Symbol;Acc:MGI:1918920]
NM_178224	Cbs	-22.7159	2.06298e-14	6.24814e-13	Downregulated	cystathionine beta-synthase [Source:MGI Symbol;Acc:MGI:88285]
NM_008903	Ppap2a	-0.966965	2.10299e-14	6.36113e-13	Baseline	-
NM_026864	Rasl11a	1.44717	2.2318e-14	6.74209e-13	Baseline	RAS-like, family 11, member A [Source:MGI Symbol;Acc:MGI:1916145]
NM_023196	Pla2g12a	-0.833478	2.33457e-14	7.04352e-13	Baseline	phospholipase A2, group XIIA [Source:MGI Symbol;Acc:MGI:1913600]
NM_001139520	Samhd1	1.29465	2.39585e-14	7.21914e-13	Baseline	SAM domain and HD domain, 1 [Source:MGI Symbol;Acc:MGI:1927468]
NM_009349	Inmt	-1.29159	2.41455e-14	7.26618e-13	Baseline	indolethylamine N-methyltransferase [Source:MGI Symbol;Acc:MGI:102963]
NM_134050	Rab15	0.785744	2.43463e-14	7.31725e-13	Baseline	RAB15, member RAS oncogene family [Source:MGI Symbol;Acc:MGI:1916865]
NM_013790	Abcc5	0.562585	2.4448e-14	7.33845e-13	Baseline	ATP-binding cassette, sub-family C (CFTR/MRP), member 5 [Source:MGI Symbol;Acc:MGI:1351644]
NM_029796	Lrg1	1.49899	3.01342e-14	9.03373e-13	Baseline	leucine-rich alpha-2-glycoprotein 1 [Source:MGI Symbol;Acc:MGI:1924155]
NM_001015046	Rap1gap2	0.753306	3.05157e-14	9.13645e-13	Baseline	RAP1 GTPase activating protein 2 [Source:MGI Symbol;Acc:MGI:3028623]
NM_025596	Prelid1	0.425317	3.19268e-14	9.54679e-13	Baseline	PRELI domain containing 1 [Source:MGI Symbol;Acc:MGI:1913744]
NM_030060	Batf3	2.09337	3.38676e-14	1.01143e-12	Upregulated	basic leucine zipper transcription factor, ATF-like 3 [Source:MGI Symbol;Acc:MGI:1925491]
NM_144522	Tbc1d10b	0.450728	3.44076e-14	1.02625e-12	Baseline	TBC1 domain family, member 10b [Source:MGI Symbol;Acc:MGI:1915699]
NM_030711	Erap1	0.764269	3.5874e-14	1.06864e-12	Baseline	endoplasmic reticulum aminopeptidase 1 [Source:MGI Symbol;Acc:MGI:1933403]
NM_197986	Tmem140	0.522272	3.61306e-14	1.07492e-12	Baseline	transmembrane protein 140 [Source:MGI Symbol;Acc:MGI:1915737]
NM_021336	Snrpa1	0.625725	3.78556e-14	1.12482e-12	Baseline	small nuclear ribonucleoprotein polypeptide A' [Source:MGI Symbol;Acc:MGI:1916231]
NM_177566	Arhgef15	-0.772974	3.82108e-14	1.13394e-12	Baseline	Rho guanine nucleotide exchange factor (GEF) 15 [Source:MGI Symbol;Acc:MGI:3045246]
NM_021887	Il21r	2.25362	3.92468e-14	1.16322e-12	Upregulated	interleukin 21 receptor [Source:MGI Symbol;Acc:MGI:1890475]
NM_026406	Rnf115	0.583649	4.11754e-14	1.21884e-12	Baseline	ring finger protein 115 [Source:MGI Symbol;Acc:MGI:1915095]
NM_001012396	Hacd1	-23.5419	4.29462e-14	1.26967e-12	Downregulated	3-hydroxyacyl-CoA dehydratase 1 [Source:MGI Symbol;Acc:MGI:1353592]
NM_183195	Marveld1	-0.538212	4.37593e-14	1.29208e-12	Baseline	MARVEL (membrane-associating) domain containing 1 [Source:MGI Symbol;Acc:MGI:2147570]
NM_023126	Rab8a	0.508085	4.47276e-14	1.31902e-12	Baseline	RAB8A, member RAS oncogene family [Source:MGI Symbol;Acc:MGI:96960]
NM_001083126	Lhx6	18.7966	4.50134e-14	1.32578e-12	Upregulated	LIM homeobox protein 6 [Source:MGI Symbol;Acc:MGI:1306803]
NM_007642	Cd28	1.21959	4.53519e-14	1.33408e-12	Baseline	CD28 antigen [Source:MGI Symbol;Acc:MGI:88327]
NM_144905	6330416G13Rik	1.01133	4.66651e-14	1.371e-12	Baseline	-
NM_001305671	Glis3	-23.3727	4.6749e-14	1.37175e-12	Downregulated	GLIS family zinc finger 3 [Source:MGI Symbol;Acc:MGI:2444289]
NM_020590	Gabarapl1	-0.461182	4.96074e-14	1.45381e-12	Baseline	gamma-aminobutyric acid (GABA) A receptor-associated protein-like 1 [Source:MGI Symbol;Acc:MGI:1914980]
NM_133924	Snx21	-0.664197	5.08594e-14	1.48865e-12	Baseline	sorting nexin family member 21 [Source:MGI Symbol;Acc:MGI:1917729]
NM_029478	Vmp1	0.599668	5.25023e-14	1.53483e-12	Baseline	vacuole membrane protein 1 [Source:MGI Symbol;Acc:MGI:1923159]
NM_026656	Mcoln2	1.76123	5.31887e-14	1.55297e-12	Baseline	mucolipin 2 [Source:MGI Symbol;Acc:MGI:1915529]
NM_001267808	H2-L	1.7	5.3972e-14	1.57388e-12	Baseline	-
NM_001079695	Srsf5	-0.639122	5.55204e-14	1.61703e-12	Baseline	serine and arginine-rich splicing factor 5 [Source:MGI Symbol;Acc:MGI:98287]
NM_022992	Arl6ip5	0.662907	5.70711e-14	1.66014e-12	Baseline	ADP-ribosylation factor-like 6 interacting protein 5 [Source:MGI Symbol;Acc:MGI:1929501]
NM_008943	Psen1	0.383451	6.09907e-14	1.77197e-12	Baseline	presenilin 1 [Source:MGI Symbol;Acc:MGI:1202717]
NM_025284	Tmsb10	0.930253	6.33532e-14	1.83834e-12	Baseline	thymosin, beta 10 [Source:MGI Symbol;Acc:MGI:109146]
NM_173413	Rab8b	0.710896	6.40511e-14	1.8563e-12	Baseline	RAB8B, member RAS oncogene family [Source:MGI Symbol;Acc:MGI:2442982]
NM_001081162	Slc4a11	1.22879	6.57927e-14	1.90443e-12	Baseline	solute carrier family 4, sodium bicarbonate transporter-like, member 11 [Source:MGI Symbol;Acc:MGI:2138987]
NM_001252189	Epn2	-1.06184	6.84159e-14	1.97793e-12	Baseline	epsin 2 [Source:MGI Symbol;Acc:MGI:1333766]
NM_013825	Ly75	1.77942	7.06402e-14	2.03973e-12	Baseline	lymphocyte antigen 75 [Source:MGI Symbol;Acc:MGI:106662]
NM_146167	Gimap7	2.2557	7.38652e-14	2.13023e-12	Upregulated	GTPase, IMAP family member 7 [Source:MGI Symbol;Acc:MGI:1349657]
NM_013533	Gpr162	3.505	7.4499e-14	2.14588e-12	Upregulated	G protein-coupled receptor 162 [Source:MGI Symbol;Acc:MGI:1315214]
NM_029103	Manf	0.877082	7.50455e-14	2.15898e-12	Baseline	mesencephalic astrocyte-derived neurotrophic factor [Source:MGI Symbol;Acc:MGI:1922090]
NM_175659	Hist1h2ah	1.99323	7.5327e-14	2.16443e-12	Baseline	-
NM_133209	Pilrb1	1.86615	7.80622e-14	2.24029e-12	Baseline	paired immunoglobin-like type 2 receptor beta 1 [Source:MGI Symbol;Acc:MGI:2450532]
NM_013759	Msrb1	0.849508	7.99492e-14	2.29165e-12	Baseline	methionine sulfoxide reductase B1 [Source:MGI Symbol;Acc:MGI:1351642]
NM_011738	Ywhah	0.323829	8.0588e-14	2.30715e-12	Baseline	tyrosine 3-monooxygenase/tryptophan 5-monooxygenase activation protein, eta polypeptide [Source:MGI Symbol;Acc:MGI:109194]
NM_031254	Trem2	2.46087	9.06288e-14	2.59145e-12	Upregulated	triggering receptor expressed on myeloid cells 2 [Source:MGI Symbol;Acc:MGI:1913150]
NM_001145835	Ralgds	1.22299	9.23e-14	2.63604e-12	Baseline	ral guanine nucleotide dissociation stimulator [Source:MGI Symbol;Acc:MGI:107485]
NM_001204910	AI607873	1.29578	9.61333e-14	2.74219e-12	Baseline	-
NM_029620	Pcolce2	-1.16975	1.02738e-13	2.92703e-12	Baseline	procollagen C-endopeptidase enhancer 2 [Source:MGI Symbol;Acc:MGI:1923727]
NM_027799	Ankrd40	-0.385481	1.0722e-13	3.05102e-12	Baseline	ankyrin repeat domain 40 [Source:MGI Symbol;Acc:MGI:1918702]
NM_009368	Tgfb3	0.780619	1.09471e-13	3.11133e-12	Baseline	transforming growth factor, beta 3 [Source:MGI Symbol;Acc:MGI:98727]
NM_021310	Jmy	-0.73591	1.15687e-13	3.28405e-12	Baseline	junction-mediating and regulatory protein [Source:MGI Symbol;Acc:MGI:1913096]
NM_011337	Ccl3	3.86127	1.16094e-13	3.29162e-12	Upregulated	chemokine (C-C motif) ligand 3 [Source:MGI Symbol;Acc:MGI:98260]
NM_007648	Cd3e	1.95381	1.17128e-13	3.31693e-12	Baseline	CD3 antigen, epsilon polypeptide [Source:MGI Symbol;Acc:MGI:88332]
NM_001081337	Sipa1l2	-0.875864	1.22545e-13	3.46202e-12	Baseline	signal-induced proliferation-associated 1 like 2 [Source:MGI Symbol;Acc:MGI:2676970]
NM_001305259	Mcm10	2.16373	1.22411e-13	3.46202e-12	Upregulated	minichromosome maintenance 10 replication initiation factor [Source:MGI Symbol;Acc:MGI:1917274]
NM_009579	Slc30a1	-0.441268	1.23952e-13	3.49757e-12	Baseline	solute carrier family 30 (zinc transporter), member 1 [Source:MGI Symbol;Acc:MGI:1345281]
NM_009895	Cish	0.671726	1.26581e-13	3.5632e-12	Baseline	cytokine inducible SH2-containing protein [Source:MGI Symbol;Acc:MGI:103159]
NM_009008	Rac2	1.33454	1.26507e-13	3.5632e-12	Baseline	Rac family small GTPase 2 [Source:MGI Symbol;Acc:MGI:97846]
NM_172785	Zc3h12d	1.85083	1.30734e-13	3.67569e-12	Baseline	zinc finger CCCH type containing 12D [Source:MGI Symbol;Acc:MGI:3045313]
NM_207176	Tes	0.715693	1.31157e-13	3.6832e-12	Baseline	testin LIM domain protein [Source:MGI Symbol;Acc:MGI:105081]
NM_001114332	Slc16a10	0.798015	1.31505e-13	3.68857e-12	Baseline	solute carrier family 16 (monocarboxylic acid transporters), member 10 [Source:MGI Symbol;Acc:MGI:1919722]
NM_177161	P4ha3	1.42387	1.33893e-13	3.75107e-12	Baseline	procollagen-proline, 2-oxoglutarate 4-dioxygenase (proline 4-hydroxylase), alpha polypeptide III [Source:MGI Symbol;Acc:MGI:2444049]
NM_011242	Rasgrp2	-0.399772	1.34221e-13	3.75134e-12	Baseline	RAS, guanyl releasing protein 2 [Source:MGI Symbol;Acc:MGI:1333849]
NM_016722	Galns	0.914867	1.34195e-13	3.75134e-12	Baseline	galactosamine (N-acetyl)-6-sulfate sulfatase [Source:MGI Symbol;Acc:MGI:1355303]
NR_130781	Cep41	-22.9494	1.39835e-13	3.90361e-12	Downregulated	centrosomal protein 41 [Source:MGI Symbol;Acc:MGI:1891414]
NM_025809	Clec14a	-1.12759	1.43998e-13	4.01505e-12	Baseline	C-type lectin domain family 14, member a [Source:MGI Symbol;Acc:MGI:1914114]
NM_008917	Ppt1	0.701189	1.50137e-13	4.18128e-12	Baseline	palmitoyl-protein thioesterase 1 [Source:MGI Symbol;Acc:MGI:1298204]
NM_016748	Ctps	0.865523	1.55935e-13	4.33762e-12	Baseline	cytidine 5'-triphosphate synthase [Source:MGI Symbol;Acc:MGI:1858304]
NM_001033122	Cd69	1.79091	1.60428e-13	4.45733e-12	Baseline	CD69 antigen [Source:MGI Symbol;Acc:MGI:88343]
NM_178615	Rgmb	-0.469581	1.62174e-13	4.50053e-12	Baseline	repulsive guidance molecule family member B [Source:MGI Symbol;Acc:MGI:1916049]
NM_212457	Bex4	-1.34124	1.62824e-13	4.51325e-12	Baseline	brain expressed X-linked 4 [Source:MGI Symbol;Acc:MGI:3606746]
NM_031843	Dpp7	0.659794	1.65901e-13	4.59311e-12	Baseline	dipeptidylpeptidase 7 [Source:MGI Symbol;Acc:MGI:1933213]
NM_011072	Pfn1	0.824155	1.70657e-13	4.71925e-12	Baseline	profilin 1 [Source:MGI Symbol;Acc:MGI:97549]
NM_009797	Capza1	0.655432	1.8823e-13	5.19909e-12	Baseline	capping protein (actin filament) muscle Z-line, alpha 1 [Source:MGI Symbol;Acc:MGI:106227]
NM_011655	Tubb5	0.633287	1.89089e-13	5.2167e-12	Baseline	tubulin, beta 5 class I [Source:MGI Symbol;Acc:MGI:107812]
NM_010652	Klrc1	9.45332	1.94724e-13	5.36585e-12	Upregulated	killer cell lectin-like receptor subfamily C, member 1 [Source:MGI Symbol;Acc:MGI:1336161]
NM_007634	Ccnf	1.85538	1.99775e-13	5.49859e-12	Baseline	cyclin F [Source:MGI Symbol;Acc:MGI:102551]
NM_001013365	Osm	2.20205	2.05432e-13	5.64769e-12	Upregulated	oncostatin M [Source:MGI Symbol;Acc:MGI:104749]
NR_040453_1	Gm17757	2.31102	2.06525e-13	5.67112e-12	Upregulated	-
NM_001013022	Odf3b	-0.706838	2.11997e-13	5.81459e-12	Baseline	outer dense fiber of sperm tails 3B [Source:MGI Symbol;Acc:MGI:1917363]
NM_001081032	Gm8909	2.07729	2.13506e-13	5.84918e-12	Upregulated	predicted gene 8909 [Source:MGI Symbol;Acc:MGI:3704134]
NM_145209	Oasl1	2.08843	2.15926e-13	5.90858e-12	Upregulated	2'-5' oligoadenylate synthetase-like 1 [Source:MGI Symbol;Acc:MGI:2180849]
NM_011546	Zeb1	-0.622445	2.23104e-13	6.0979e-12	Baseline	zinc finger E-box binding homeobox 1 [Source:MGI Symbol;Acc:MGI:1344313]
NM_134041	4930427A07Rik	1.39036	2.24423e-13	6.12685e-12	Baseline	-
NM_138751	Tmem47	-0.666812	2.29639e-13	6.26198e-12	Baseline	transmembrane protein 47 [Source:MGI Symbol;Acc:MGI:2177570]
NM_010240	Ftl1	0.81007	2.35853e-13	6.42399e-12	Baseline	ferritin light polypeptide 1 [Source:MGI Symbol;Acc:MGI:95589]
NM_022331	Herpud1	-0.644791	2.36929e-13	6.44583e-12	Baseline	homocysteine-inducible, endoplasmic reticulum stress-inducible, ubiquitin-like domain member 1 [Source:MGI Symbol;Acc:MGI:1927406]
NM_177820	Apol10b	3.47689	2.39305e-13	6.50296e-12	Upregulated	apolipoprotein L 10B [Source:MGI Symbol;Acc:MGI:3043522]
NM_011073	Prf1	1.11394	2.44686e-13	6.64151e-12	Baseline	perforin 1 (pore forming protein) [Source:MGI Symbol;Acc:MGI:97551]
NM_011413	C4a	1.58302	2.45822e-13	6.66466e-12	Baseline	complement component 4A (Rodgers blood group) [Source:MGI Symbol;Acc:MGI:98320]
NM_010734	Lst1	2.00049	2.47138e-13	6.69263e-12	Upregulated	leukocyte specific transcript 1 [Source:MGI Symbol;Acc:MGI:1096324]
NM_009749	Bex2	-1.90471	2.4909e-13	6.73773e-12	Baseline	brain expressed X-linked 2 [Source:MGI Symbol;Acc:MGI:1338017]
NM_019707	Cdh13	-1.42225	2.51717e-13	6.80099e-12	Baseline	cadherin 13 [Source:MGI Symbol;Acc:MGI:99551]
NM_177305	Arl4c	0.63062	2.60444e-13	7.02869e-12	Baseline	ADP-ribosylation factor-like 4C [Source:MGI Symbol;Acc:MGI:2445172]
NM_019634	Tspan7	-1.09226	2.61051e-13	7.03701e-12	Baseline	tetraspanin 7 [Source:MGI Symbol;Acc:MGI:1298407]
NM_001302649	Ifi203	0.836968	2.63439e-13	7.09325e-12	Baseline	interferon activated gene 203 [Source:MGI Symbol;Acc:MGI:96428]
NM_029077	Trim14	0.758148	2.67866e-13	7.20421e-12	Baseline	tripartite motif-containing 14 [Source:MGI Symbol;Acc:MGI:1921985]
NM_024243	Fuca1	0.475785	2.72596e-13	7.32305e-12	Baseline	fucosidase, alpha-L- 1, tissue [Source:MGI Symbol;Acc:MGI:95593]
NM_134142	Tmem109	-0.442904	2.75765e-13	7.39975e-12	Baseline	transmembrane protein 109 [Source:MGI Symbol;Acc:MGI:1915789]
NM_001001309	Itga8	-1.09996	3.06873e-13	8.22404e-12	Baseline	integrin alpha 8 [Source:MGI Symbol;Acc:MGI:109442]
NM_001033158	Rasl12	-0.865323	3.07183e-13	8.22404e-12	Baseline	RAS-like, family 12 [Source:MGI Symbol;Acc:MGI:1918034]
NM_029701	Spcs3	0.725521	3.14732e-13	8.41658e-12	Baseline	signal peptidase complex subunit 3 homolog (S. cerevisiae) [Source:MGI Symbol;Acc:MGI:1923937]
NM_008176	Cxcl1	3.71051	3.18645e-13	8.51156e-12	Upregulated	chemokine (C-X-C motif) ligand 1 [Source:MGI Symbol;Acc:MGI:108068]
NM_001033145	1190002N15Rik	-0.960875	3.23145e-13	8.62195e-12	Baseline	-
NM_181072	Myo1e	0.584541	3.5063e-13	9.34471e-12	Baseline	myosin IE [Source:MGI Symbol;Acc:MGI:106621]
NM_023348	Snap29	0.502458	3.53443e-13	9.3984e-12	Baseline	synaptosomal-associated protein 29 [Source:MGI Symbol;Acc:MGI:1914724]
NM_001170800	Ipcef1	1.39245	3.53262e-13	9.3984e-12	Baseline	interaction protein for cytohesin exchange factors 1 [Source:MGI Symbol;Acc:MGI:2444159]
NM_011487	Stat4	1.38549	3.62158e-13	9.61926e-12	Baseline	signal transducer and activator of transcription 4 [Source:MGI Symbol;Acc:MGI:103062]
NM_001077411	Gba	0.728203	3.68018e-13	9.76388e-12	Baseline	glucosidase, beta, acid [Source:MGI Symbol;Acc:MGI:95665]
NM_016717	Scly	0.793189	3.75087e-13	9.94023e-12	Baseline	selenocysteine lyase [Source:MGI Symbol;Acc:MGI:1355310]
NM_145990	Cdk5rap2	0.475061	3.8572e-13	1.02105e-11	Baseline	CDK5 regulatory subunit associated protein 2 [Source:MGI Symbol;Acc:MGI:2384875]
NM_007930	Enc1	0.871598	3.99762e-13	1.05703e-11	Baseline	ectodermal-neural cortex 1 [Source:MGI Symbol;Acc:MGI:109610]
NM_001293784	March1	1.82	4.07144e-13	1.07535e-11	Baseline	-
NM_001306050	Spsb2	-23.745	4.35234e-13	1.14825e-11	Downregulated	splA/ryanodine receptor domain and SOCS box containing 2 [Source:MGI Symbol;Acc:MGI:1315199]
NM_178186	Hist1h2ag	2.05167	4.52729e-13	1.19306e-11	Upregulated	-
NM_012030	Slc9a3r1	0.637463	4.74732e-13	1.24965e-11	Baseline	solute carrier family 9 (sodium/hydrogen exchanger), member 3 regulator 1 [Source:MGI Symbol;Acc:MGI:1349482]
NM_001287213	Fxyd5	2.07536	4.76419e-13	1.25269e-11	Upregulated	FXYD domain-containing ion transport regulator 5 [Source:MGI Symbol;Acc:MGI:1201785]
NM_133708	Gmppa	0.490537	4.83412e-13	1.26966e-11	Baseline	GDP-mannose pyrophosphorylase A [Source:MGI Symbol;Acc:MGI:1916330]
NM_010368	Gusb	0.894107	5.24142e-13	1.3751e-11	Baseline	glucuronidase, beta [Source:MGI Symbol;Acc:MGI:95872]
NM_133807	Lrrc59	0.479603	5.38043e-13	1.41e-11	Baseline	leucine rich repeat containing 59 [Source:MGI Symbol;Acc:MGI:2138133]
NM_009890	Ch25h	2.95144	5.53552e-13	1.44903e-11	Upregulated	cholesterol 25-hydroxylase [Source:MGI Symbol;Acc:MGI:1333869]
NM_001286062	Angpt1	-1.16459	5.79447e-13	1.51513e-11	Baseline	angiopoietin 1 [Source:MGI Symbol;Acc:MGI:108448]
NM_030743	Rnf114	0.735925	5.86939e-13	1.53301e-11	Baseline	ring finger protein 114 [Source:MGI Symbol;Acc:MGI:1933159]
NM_145704	Kcnip2	-23.628	6.02631e-13	1.57225e-11	Downregulated	Kv channel-interacting protein 2 [Source:MGI Symbol;Acc:MGI:2135916]
NM_010950	Numbl	-0.546247	6.06971e-13	1.58182e-11	Baseline	numb-like [Source:MGI Symbol;Acc:MGI:894702]
NM_025378	Ifitm3	0.633897	6.08196e-13	1.58326e-11	Baseline	interferon induced transmembrane protein 3 [Source:MGI Symbol;Acc:MGI:1913391]
NM_025877	Slc25a23	-0.49892	6.52523e-13	1.69678e-11	Baseline	solute carrier family 25 (mitochondrial carrier; phosphate carrier), member 23 [Source:MGI Symbol;Acc:MGI:1914222]
NM_001024703	Mctp2	0.928959	6.69868e-13	1.73996e-11	Baseline	multiple C2 domains, transmembrane 2 [Source:MGI Symbol;Acc:MGI:2685335]
NM_145636	Il27	6.18983	6.70797e-13	1.74045e-11	Upregulated	interleukin 27 [Source:MGI Symbol;Acc:MGI:2384409]
NM_028261	Tmem173	1.92933	7.12169e-13	1.84576e-11	Baseline	-
NM_008008	Fgf7	-0.653231	7.22954e-13	1.87165e-11	Baseline	fibroblast growth factor 7 [Source:MGI Symbol;Acc:MGI:95521]
NM_001164488	Wars	2.67081	7.35372e-13	1.89962e-11	Upregulated	tryptophanyl-tRNA synthetase [Source:MGI Symbol;Acc:MGI:104630]
NM_009855	Cd80	3.07567	7.34948e-13	1.89962e-11	Upregulated	CD80 antigen [Source:MGI Symbol;Acc:MGI:101775]
NM_001033393	Tmem104	0.542679	7.61949e-13	1.96611e-11	Baseline	transmembrane protein 104 [Source:MGI Symbol;Acc:MGI:2444222]
NM_172578	Mis18bp1	2.40352	7.6501e-13	1.97185e-11	Upregulated	MIS18 binding protein 1 [Source:MGI Symbol;Acc:MGI:2145099]
NM_010501	Ifit3	1.50551	7.96196e-13	2.04999e-11	Baseline	interferon-induced protein with tetratricopeptide repeats 3 [Source:MGI Symbol;Acc:MGI:1101055]
NM_011078	Phf2	-0.321158	7.97439e-13	2.05094e-11	Baseline	PHD finger protein 2 [Source:MGI Symbol;Acc:MGI:1338034]
NM_008102	Gch1	1.06789	8.101e-13	2.08123e-11	Baseline	GTP cyclohydrolase 1 [Source:MGI Symbol;Acc:MGI:95675]
NM_007672	Cdr2	-0.64149	8.15153e-13	2.09193e-11	Baseline	cerebellar degeneration-related 2 [Source:MGI Symbol;Acc:MGI:1100885]
NM_019949	Ube2l6	1.07892	8.26977e-13	2.11996e-11	Baseline	ubiquitin-conjugating enzyme E2L 6 [Source:MGI Symbol;Acc:MGI:1914500]
NM_001146325	Tigit	3.36836	8.60974e-13	2.20471e-11	Upregulated	T cell immunoreceptor with Ig and ITIM domains [Source:MGI Symbol;Acc:MGI:3642260]
NM_001163645	Osbpl3	0.753878	8.79687e-13	2.25018e-11	Baseline	oxysterol binding protein-like 3 [Source:MGI Symbol;Acc:MGI:1918970]
NM_178185	Hist1h2ap	1.84497	8.85362e-13	2.26224e-11	Baseline	-
NM_010733	Lrrn3	-1.28926	8.96074e-13	2.28713e-11	Baseline	leucine rich repeat protein 3, neuronal [Source:MGI Symbol;Acc:MGI:106036]
NM_001083322	Klrk1	11.7256	9.15866e-13	2.33511e-11	Upregulated	killer cell lectin-like receptor subfamily K, member 1 [Source:MGI Symbol;Acc:MGI:1196250]
NM_027965	Gpr160	21.2596	9.18544e-13	2.3394e-11	Upregulated	G protein-coupled receptor 160 [Source:MGI Symbol;Acc:MGI:1919112]
NM_139298	Wnt9a	-0.646239	9.42824e-13	2.39865e-11	Baseline	wingless-type MMTV integration site family, member 9A [Source:MGI Symbol;Acc:MGI:2446084]
NM_011396	Slc22a5	-0.46918	9.86227e-13	2.50365e-11	Baseline	solute carrier family 22 (organic cation transporter), member 5 [Source:MGI Symbol;Acc:MGI:1329012]
NM_010715	Lig1	0.736964	9.85907e-13	2.50365e-11	Baseline	ligase I, DNA, ATP-dependent [Source:MGI Symbol;Acc:MGI:101789]
NM_017372	Lyz2	1.18511	1.06765e-12	2.70742e-11	Baseline	lysozyme 2 [Source:MGI Symbol;Acc:MGI:96897]
NM_026388	Tprgl	-0.419167	1.09878e-12	2.78339e-11	Baseline	transformation related protein 63 regulated like [Source:MGI Symbol;Acc:MGI:1915058]
NM_011701	Vim	0.547653	1.12998e-12	2.85934e-11	Baseline	vimentin [Source:MGI Symbol;Acc:MGI:98932]
NM_001285456	Mapt	-25.5303	1.14517e-12	2.89466e-11	Downregulated	microtubule-associated protein tau [Source:MGI Symbol;Acc:MGI:97180]
NM_011707	Vtn	-0.976021	1.1533e-12	2.91175e-11	Baseline	vitronectin [Source:MGI Symbol;Acc:MGI:98940]
NM_011045	Pcna	0.595572	1.1544e-12	2.91175e-11	Baseline	proliferating cell nuclear antigen [Source:MGI Symbol;Acc:MGI:97503]
NM_173749	Pamr1	-1.18276	1.21615e-12	3.06419e-11	Baseline	peptidase domain containing associated with muscle regeneration 1 [Source:MGI Symbol;Acc:MGI:2445082]
NM_013545	Ptpn6	1.6882	1.22145e-12	3.07426e-11	Baseline	protein tyrosine phosphatase, non-receptor type 6 [Source:MGI Symbol;Acc:MGI:96055]
NM_029631	Abhd14b	-0.734454	1.22538e-12	3.08086e-11	Baseline	abhydrolase domain containing 14b [Source:MGI Symbol;Acc:MGI:1923741]
NM_001256117	Sun1	-24.485	1.34895e-12	3.38792e-11	Downregulated	Sad1 and UNC84 domain containing 1 [Source:MGI Symbol;Acc:MGI:1924303]
NM_183091	Tonsl	0.995722	1.37858e-12	3.45866e-11	Baseline	tonsoku-like, DNA repair protein [Source:MGI Symbol;Acc:MGI:1919999]
NM_001163761	6430548M08Rik	-0.795636	1.41483e-12	3.54582e-11	Baseline	RIKEN cDNA 6430548M08 gene [Source:MGI Symbol;Acc:MGI:2443793]
NM_008080	B4galnt1	0.907444	1.42012e-12	3.55495e-11	Baseline	beta-1,4-N-acetyl-galactosaminyl transferase 1 [Source:MGI Symbol;Acc:MGI:1342057]
NM_021334	Itgax	1.93532	1.4215e-12	3.55495e-11	Baseline	integrin alpha X [Source:MGI Symbol;Acc:MGI:96609]
NM_009761	Bnip3l	-0.319638	1.43024e-12	3.57294e-11	Baseline	BCL2/adenovirus E1B interacting protein 3-like [Source:MGI Symbol;Acc:MGI:1332659]
NM_001081274	Pgd	0.683097	1.43173e-12	3.57294e-11	Baseline	phosphogluconate dehydrogenase [Source:MGI Symbol;Acc:MGI:97553]
NM_001081963	9430020K01Rik	-0.671087	1.44559e-12	3.60371e-11	Baseline	-
NM_026560	Cdca8	2.30132	1.46065e-12	3.6374e-11	Upregulated	cell division cycle associated 8 [Source:MGI Symbol;Acc:MGI:1196274]
NM_178785	Rasal3	1.37757	1.51004e-12	3.75643e-11	Baseline	RAS protein activator like 3 [Source:MGI Symbol;Acc:MGI:2444128]
NM_010120	Eif1a	0.458985	1.51871e-12	3.774e-11	Baseline	eukaryotic translation initiation factor 1A [Source:MGI Symbol;Acc:MGI:95298]
NM_001013380	Dync1li2	-0.374997	1.53254e-12	3.80436e-11	Baseline	dynein, cytoplasmic 1 light intermediate chain 2 [Source:MGI Symbol;Acc:MGI:107738]
NM_001080941	Zfp429	0.911669	1.59917e-12	3.96558e-11	Baseline	zinc finger protein 429 [Source:MGI Symbol;Acc:MGI:1920057]
NM_001033450	Mnda	2.64928	1.60756e-12	3.98218e-11	Upregulated	-
NM_010617	Kif13a	-0.706206	1.65459e-12	4.09438e-11	Baseline	kinesin family member 13A [Source:MGI Symbol;Acc:MGI:1098264]
NM_008551	Mapkapk2	0.423173	1.65983e-12	4.10302e-11	Baseline	MAP kinase-activated protein kinase 2 [Source:MGI Symbol;Acc:MGI:109298]
NM_008206	H2-Oa	2.67961	1.70147e-12	4.20154e-11	Upregulated	histocompatibility 2, O region alpha locus [Source:MGI Symbol;Acc:MGI:95924]
NM_001198794	AB124611	2.05783	1.73201e-12	4.27247e-11	Upregulated	cDNA sequence AB124611 [Source:MGI Symbol;Acc:MGI:3043001]
NM_001177471	Gm15056	10.3586	1.75329e-12	4.32045e-11	Upregulated	predicted gene 15056 [Source:MGI Symbol;Acc:MGI:3705859]
NM_133223	Rac3	-0.993855	1.79096e-12	4.40864e-11	Baseline	Rac family small GTPase 3 [Source:MGI Symbol;Acc:MGI:2180784]
NM_053124	Smarca5	0.290212	1.79686e-12	4.41854e-11	Baseline	SWI/SNF related, matrix associated, actin dependent regulator of chromatin, subfamily a, member 5 [Source:MGI Symbol;Acc:MGI:1935129]
NM_178309	Brip1	1.50018	1.82646e-12	4.48665e-11	Baseline	BRCA1 interacting protein C-terminal helicase 1 [Source:MGI Symbol;Acc:MGI:2442836]
NM_019427	Epb4.1l4b	-0.923038	1.84835e-12	4.53568e-11	Baseline	-
NM_024184	Asf1b	2.27797	1.88167e-12	4.61264e-11	Upregulated	anti-silencing function 1B histone chaperone [Source:MGI Symbol;Acc:MGI:1914179]
NM_009615	Adam17	0.948138	1.88818e-12	4.62379e-11	Baseline	a disintegrin and metallopeptidase domain 17 [Source:MGI Symbol;Acc:MGI:1096335]
NM_146002	Rhbdd2	-0.614191	1.89309e-12	4.63098e-11	Baseline	rhomboid domain containing 2 [Source:MGI Symbol;Acc:MGI:1915612]
NM_011820	Ggt5	1.10379	1.97053e-12	4.81541e-11	Baseline	gamma-glutamyltransferase 5 [Source:MGI Symbol;Acc:MGI:1346063]
NM_009775	Tspo	0.613659	2.03018e-12	4.95603e-11	Baseline	translocator protein [Source:MGI Symbol;Acc:MGI:88222]
NM_029720	Creld2	0.682128	2.06517e-12	5.03624e-11	Baseline	cysteine-rich with EGF-like domains 2 [Source:MGI Symbol;Acc:MGI:1923987]
NM_009742	Bcl2a1a	2.03896	2.06909e-12	5.04056e-11	Upregulated	B cell leukemia/lymphoma 2 related protein A1a [Source:MGI Symbol;Acc:MGI:102687]
NM_021396	Pdcd1lg2	3.26156	2.1781e-12	5.30065e-11	Upregulated	programmed cell death 1 ligand 2 [Source:MGI Symbol;Acc:MGI:1930125]
NM_198059	Nrap	-25.5131	2.19027e-12	5.32477e-11	Downregulated	nebulin-related anchoring protein [Source:MGI Symbol;Acc:MGI:1098765]
NM_011452	Serpinb9b	1.36918	2.22829e-12	5.4116e-11	Baseline	serine (or cysteine) peptidase inhibitor, clade B, member 9b [Source:MGI Symbol;Acc:MGI:894668]
NM_015742	Myo9b	0.591135	2.27777e-12	5.52607e-11	Baseline	myosin IXb [Source:MGI Symbol;Acc:MGI:106624]
NM_011125	Pltp	-0.737859	2.35507e-12	5.70771e-11	Baseline	phospholipid transfer protein [Source:MGI Symbol;Acc:MGI:103151]
NM_153197	Clec4a3	1.34788	2.44557e-12	5.92095e-11	Baseline	C-type lectin domain family 4, member a3 [Source:MGI Symbol;Acc:MGI:1920399]
NM_001077514	Slc1a2	1.40036	2.52142e-12	6.09832e-11	Baseline	solute carrier family 1 (glial high affinity glutamate transporter), member 2 [Source:MGI Symbol;Acc:MGI:101931]
NM_030697	Kank3	-0.668083	2.62403e-12	6.33996e-11	Baseline	KN motif and ankyrin repeat domains 3 [Source:MGI Symbol;Acc:MGI:1098615]
NM_153743	Dnmt3a	22.8322	2.67322e-12	6.45219e-11	Upregulated	DNA methyltransferase 3A [Source:MGI Symbol;Acc:MGI:1261827]
NM_153408	Neurl3	1.29713	2.69459e-12	6.49712e-11	Baseline	neuralized E3 ubiquitin protein ligase 3 [Source:MGI Symbol;Acc:MGI:2429944]
NM_172275	Trafd1	1.60124	2.73081e-12	6.57771e-11	Baseline	TRAF type zinc finger domain containing 1 [Source:MGI Symbol;Acc:MGI:1923551]
NM_001287179	Kif14	1.8724	2.75099e-12	6.61953e-11	Baseline	kinesin family member 14 [Source:MGI Symbol;Acc:MGI:1098226]
NM_026730	Gpihbp1	-0.927274	2.77871e-12	6.6794e-11	Baseline	GPI-anchored HDL-binding protein 1 [Source:MGI Symbol;Acc:MGI:1915703]
NM_019999	Pnkd	-1.12449	2.85451e-12	6.85462e-11	Baseline	paroxysmal nonkinesiogenic dyskinesia [Source:MGI Symbol;Acc:MGI:1930773]
NM_001291184	Pcsk6	-11.9293	2.92718e-12	7.02196e-11	Downregulated	proprotein convertase subtilisin/kexin type 6 [Source:MGI Symbol;Acc:MGI:102897]
NM_212444	Gyk	21.376	3.02382e-12	7.24638e-11	Upregulated	-
NM_021395	Hyou1	0.549915	3.03315e-12	7.26136e-11	Baseline	hypoxia up-regulated 1 [Source:MGI Symbol;Acc:MGI:108030]
NM_001177995	Prdm16	-23.7999	3.31601e-12	7.93044e-11	Downregulated	PR domain containing 16 [Source:MGI Symbol;Acc:MGI:1917923]
NM_133969	Cyp4v3	0.919269	3.33936e-12	7.9782e-11	Baseline	cytochrome P450, family 4, subfamily v, polypeptide 3 [Source:MGI Symbol;Acc:MGI:2142763]
NM_172624	Dpp9	0.390852	3.36261e-12	8.02558e-11	Baseline	dipeptidylpeptidase 9 [Source:MGI Symbol;Acc:MGI:2443967]
NM_007904	Ednrb	-1.40225	3.48839e-12	8.31735e-11	Baseline	endothelin receptor type B [Source:MGI Symbol;Acc:MGI:102720]
NM_001081280	Nlrc3	1.36135	3.5876e-12	8.54524e-11	Baseline	NLR family, CARD domain containing 3 [Source:MGI Symbol;Acc:MGI:2444070]
NM_172295	Mab21l3	5.4876	3.79508e-12	9.03028e-11	Upregulated	mab-21-like 3 [Source:MGI Symbol;Acc:MGI:2446273]
NM_011691	Vav1	1.82057	3.79942e-12	9.03149e-11	Baseline	vav 1 oncogene [Source:MGI Symbol;Acc:MGI:98923]
NM_007691	Chek1	2.39074	3.8497e-12	9.14178e-11	Upregulated	checkpoint kinase 1 [Source:MGI Symbol;Acc:MGI:1202065]
NM_023223	Cdc20	1.4081	3.8636e-12	9.16553e-11	Baseline	cell division cycle 20 [Source:MGI Symbol;Acc:MGI:1859866]
NM_011843	Esyt1	0.510788	3.88958e-12	9.21787e-11	Baseline	extended synaptotagmin-like protein 1 [Source:MGI Symbol;Acc:MGI:1344426]
NM_019835	B4galt5	0.485371	4.1198e-12	9.75365e-11	Baseline	UDP-Gal:betaGlcNAc beta 1,4-galactosyltransferase, polypeptide 5 [Source:MGI Symbol;Acc:MGI:1927169]
NM_177632	Fam43a	-0.578041	4.23726e-12	1.00216e-10	Baseline	family with sequence similarity 43, member A [Source:MGI Symbol;Acc:MGI:2676309]
NM_009155	Sepp1	-0.712617	4.31052e-12	1.01847e-10	Baseline	-
NM_010517	Igfbp4	-0.485559	4.54362e-12	1.07247e-10	Baseline	insulin-like growth factor binding protein 4 [Source:MGI Symbol;Acc:MGI:96439]
NM_177756	Colgalt2	-1.01664	4.57949e-12	1.07985e-10	Baseline	collagen beta(1-O)galactosyltransferase 2 [Source:MGI Symbol;Acc:MGI:2138232]
NM_172935	Amdhd2	0.968964	4.80141e-12	1.13105e-10	Baseline	amidohydrolase domain containing 2 [Source:MGI Symbol;Acc:MGI:2443978]
NM_181390	Mustn1	-0.906335	4.88696e-12	1.15005e-10	Baseline	musculoskeletal, embryonic nuclear protein 1 [Source:MGI Symbol;Acc:MGI:1913425]
NM_022415	Ptges	0.740883	4.93981e-12	1.16132e-10	Baseline	prostaglandin E synthase [Source:MGI Symbol;Acc:MGI:1927593]
NM_021493	Arhgap23	-0.660555	5.09536e-12	1.1967e-10	Baseline	Rho GTPase activating protein 23 [Source:MGI Symbol;Acc:MGI:3697726]
NM_198616	Ccdc85b	-0.807623	5.12018e-12	1.20013e-10	Baseline	coiled-coil domain containing 85B [Source:MGI Symbol;Acc:MGI:2147607]
NM_029495	Epsti1	1.55214	5.11887e-12	1.20013e-10	Baseline	epithelial stromal interaction 1 (breast) [Source:MGI Symbol;Acc:MGI:1915168]
NM_001136079	Ptger4	1.68546	5.22104e-12	1.22255e-10	Baseline	prostaglandin E receptor 4 (subtype EP4) [Source:MGI Symbol;Acc:MGI:104311]
NM_008486	Anpep	0.682894	5.32154e-12	1.24485e-10	Baseline	alanyl (membrane) aminopeptidase [Source:MGI Symbol;Acc:MGI:5000466]
NM_027715	Otud1	-0.539141	5.34218e-12	1.24844e-10	Baseline	OTU domain containing 1 [Source:MGI Symbol;Acc:MGI:1918448]
NM_025566	Tnfaip8l1	0.865863	5.48342e-12	1.28017e-10	Baseline	tumor necrosis factor, alpha-induced protein 8-like 1 [Source:MGI Symbol;Acc:MGI:1913693]
NM_023395	Wfdc1	-0.697607	5.59145e-12	1.3041e-10	Baseline	WAP four-disulfide core domain 1 [Source:MGI Symbol;Acc:MGI:1915116]
NM_008338	Ifngr2	0.605643	5.6374e-12	1.31351e-10	Baseline	interferon gamma receptor 2 [Source:MGI Symbol;Acc:MGI:107654]
NM_178045	Rassf4	1.23153	5.71807e-12	1.33099e-10	Baseline	Ras association (RalGDS/AF-6) domain family member 4 [Source:MGI Symbol;Acc:MGI:2386853]
NM_028639	Ttc7	0.615138	5.89488e-12	1.37079e-10	Baseline	tetratricopeptide repeat domain 7 [Source:MGI Symbol;Acc:MGI:1920999]
NM_019738	Nupr1	0.777889	5.95077e-12	1.38242e-10	Baseline	nuclear protein transcription regulator 1 [Source:MGI Symbol;Acc:MGI:1891834]
NM_001110783	Ank1	21.1801	5.96076e-12	1.38338e-10	Upregulated	ankyrin 1, erythroid [Source:MGI Symbol;Acc:MGI:88024]
NM_146028	Stac2	1.74884	5.96791e-12	1.38367e-10	Baseline	SH3 and cysteine rich domain 2 [Source:MGI Symbol;Acc:MGI:2144518]
NM_025998	Nkain1	-1.14464	6.1032e-12	1.41365e-10	Baseline	Na+/K+ transporting ATPase interacting 1 [Source:MGI Symbol;Acc:MGI:1914399]
NM_008159	Gpr33	8.82818	6.39982e-12	1.48089e-10	Upregulated	G protein-coupled receptor 33 [Source:MGI Symbol;Acc:MGI:1277106]
NM_009987	Cx3cr1	1.68129	6.69711e-12	1.54816e-10	Baseline	chemokine (C-X3-C motif) receptor 1 [Source:MGI Symbol;Acc:MGI:1333815]
NR_015514	9330175E14Rik	2.60272	6.91309e-12	1.59652e-10	Upregulated	RIKEN cDNA 9330175E14 gene [Source:MGI Symbol;Acc:MGI:2443913]
NM_146230	Acaa1b	-0.699373	7.26881e-12	1.67703e-10	Baseline	acetyl-Coenzyme A acyltransferase 1B [Source:MGI Symbol;Acc:MGI:3605455]
NM_133838	Ehd4	-0.800107	7.30498e-12	1.68208e-10	Baseline	EH-domain containing 4 [Source:MGI Symbol;Acc:MGI:1919619]
NM_001163042	Haus8	1.17448	7.30217e-12	1.68208e-10	Baseline	4HAUS augmin-like complex, subunit 8 [Source:MGI Symbol;Acc:MGI:1923728]
NM_133224	Atp13a1	0.363892	7.39628e-12	1.70143e-10	Baseline	ATPase type 13A1 [Source:MGI Symbol;Acc:MGI:2180801]
NM_172488	Lacc1	1.21501	7.47358e-12	1.71754e-10	Baseline	laccase domain containing 1 [Source:MGI Symbol;Acc:MGI:2445077]
NM_010242	Fut4	0.767529	7.68772e-12	1.76503e-10	Baseline	fucosyltransferase 4 [Source:MGI Symbol;Acc:MGI:95594]
NM_010576	Itga4	0.868704	7.71517e-12	1.7696e-10	Baseline	integrin alpha 4 [Source:MGI Symbol;Acc:MGI:96603]
NM_001025606	Tmem171	2.33337	7.77217e-12	1.78094e-10	Upregulated	transmembrane protein 171 [Source:MGI Symbol;Acc:MGI:2685751]
NM_177751	Cnksr2	-1.64333	7.92846e-12	1.81498e-10	Baseline	connector enhancer of kinase suppressor of Ras 2 [Source:MGI Symbol;Acc:MGI:2661175]
NM_025465	Tma16	1.4672	8.03526e-12	1.83765e-10	Baseline	translation machinery associated 16 [Source:MGI Symbol;Acc:MGI:1913532]
NM_011804	Creg1	0.648982	8.08614e-12	1.84749e-10	Baseline	cellular repressor of E1A-stimulated genes 1 [Source:MGI Symbol;Acc:MGI:1344382]
NM_026793	Myct1	-0.715875	8.15947e-12	1.86243e-10	Baseline	myc target 1 [Source:MGI Symbol;Acc:MGI:1915882]
NM_027154	Tmbim1	-0.408994	8.36631e-12	1.90779e-10	Baseline	transmembrane BAX inhibitor motif containing 1 [Source:MGI Symbol;Acc:MGI:1916910]
NM_009366	Tsc22d1	-0.661622	8.38484e-12	1.91017e-10	Baseline	TSC22 domain family, member 1 [Source:MGI Symbol;Acc:MGI:109127]
NM_001013366	Wdr91	0.524803	8.42581e-12	1.91765e-10	Baseline	WD repeat domain 91 [Source:MGI Symbol;Acc:MGI:2141558]
NM_007506	Atp5g1	23.6846	8.48064e-12	1.92826e-10	Upregulated	ATP synthase, H+ transporting, mitochondrial F0 complex, subunit C1 (subunit 9) [Source:MGI Symbol;Acc:MGI:107653]
NM_172442	Dtx4	0.646044	8.5002e-12	1.92898e-10	Baseline	deltex 4, E3 ubiquitin ligase [Source:MGI Symbol;Acc:MGI:2672905]
NM_010892	Nek2	1.11042	8.49796e-12	1.92898e-10	Baseline	NIMA (never in mitosis gene a)-related expressed kinase 2 [Source:MGI Symbol;Acc:MGI:109359]
NM_178711	Plscr4	-0.771477	8.61267e-12	1.95262e-10	Baseline	phospholipid scramblase 4 [Source:MGI Symbol;Acc:MGI:2143267]
NM_011789	Apc2	-0.921579	8.81062e-12	1.99558e-10	Baseline	APC regulator of WNT signaling pathway 2 [Source:MGI Symbol;Acc:MGI:1346052]
NM_199200	Fam171a2	-1.11608	9.02531e-12	2.04224e-10	Baseline	family with sequence similarity 171, member A2 [Source:MGI Symbol;Acc:MGI:2448496]
NM_153198	Hbp1	-0.302415	9.11912e-12	2.06148e-10	Baseline	high mobility group box transcription factor 1 [Source:MGI Symbol;Acc:MGI:894659]
NM_007390	Chrna7	1.75393	9.46091e-12	2.1367e-10	Baseline	cholinergic receptor, nicotinic, alpha polypeptide 7 [Source:MGI Symbol;Acc:MGI:99779]
NM_001033136	Rmdn3	0.768934	9.47037e-12	2.13678e-10	Baseline	regulator of microtubule dynamics 3 [Source:MGI Symbol;Acc:MGI:1915059]
NM_010295	Gclc	0.580147	9.58599e-12	2.1608e-10	Baseline	glutamate-cysteine ligase, catalytic subunit [Source:MGI Symbol;Acc:MGI:104990]
NM_009720	Atox1	0.639347	9.73167e-12	2.19153e-10	Baseline	antioxidant 1 copper chaperone [Source:MGI Symbol;Acc:MGI:1333855]
NM_146171	Ncapd2	1.26578	1.02118e-11	2.29746e-10	Baseline	non-SMC condensin I complex, subunit D2 [Source:MGI Symbol;Acc:MGI:1915548]
NM_018797	Plxnc1	0.737576	1.02709e-11	2.30855e-10	Baseline	plexin C1 [Source:MGI Symbol;Acc:MGI:1890127]
NM_011503	Stxbp2	0.544889	1.04634e-11	2.34958e-10	Baseline	syntaxin binding protein 2 [Source:MGI Symbol;Acc:MGI:107370]
NM_145920	Evc2	-0.550093	1.05901e-11	2.37576e-10	Baseline	EvC ciliary complex subunit 2 [Source:MGI Symbol;Acc:MGI:1915775]
NM_178907	Mapkapk3	0.959731	1.06139e-11	2.37882e-10	Baseline	mitogen-activated protein kinase-activated protein kinase 3 [Source:MGI Symbol;Acc:MGI:2143163]
NM_016745	Atp2a3	-0.916498	1.07655e-11	2.41051e-10	Baseline	ATPase, Ca++ transporting, ubiquitous [Source:MGI Symbol;Acc:MGI:1194503]
NM_011771	Ikzf3	1.35376	1.15707e-11	2.58833e-10	Baseline	IKAROS family zinc finger 3 [Source:MGI Symbol;Acc:MGI:1342542]
NM_001256085	Rnf6	20.0227	1.22239e-11	2.73187e-10	Upregulated	ring finger protein (C3H2C3 type) 6 [Source:MGI Symbol;Acc:MGI:1921382]
NM_008354	Il12rb2	2.41266	1.23157e-11	2.74977e-10	Upregulated	interleukin 12 receptor, beta 2 [Source:MGI Symbol;Acc:MGI:1270861]
NM_030261	Sesn3	0.880714	1.24024e-11	2.76651e-10	Baseline	sestrin 3 [Source:MGI Symbol;Acc:MGI:1922997]
NM_007472	Aqp1	-0.702307	1.25515e-11	2.7971e-10	Baseline	aquaporin 1 [Source:MGI Symbol;Acc:MGI:103201]
NM_028887	Smchd1	0.437449	1.2593e-11	2.8037e-10	Baseline	SMC hinge domain containing 1 [Source:MGI Symbol;Acc:MGI:1921605]
NM_013901	Slc39a1	0.44956	1.26309e-11	2.80948e-10	Baseline	solute carrier family 39 (zinc transporter), member 1 [Source:MGI Symbol;Acc:MGI:1353474]
NM_001025103	Cracr2b	-0.77819	1.28161e-11	2.84799e-10	Baseline	calcium release activated channel regulator 2B [Source:MGI Symbol;Acc:MGI:2446129]
NM_198006	Coa5	0.613487	1.31666e-11	2.92311e-10	Baseline	cytochrome C oxidase assembly factor 5 [Source:MGI Symbol;Acc:MGI:1923428]
NM_009808	Casp12	0.526818	1.3537e-11	3.00251e-10	Baseline	caspase 12 [Source:MGI Symbol;Acc:MGI:1312922]
NM_001110498	Ifnar2	0.883584	1.41984e-11	3.14624e-10	Baseline	interferon (alpha and beta) receptor 2 [Source:MGI Symbol;Acc:MGI:1098243]
NM_029362	Chmp4b	0.522225	1.44358e-11	3.19583e-10	Baseline	charged multivesicular body protein 4B [Source:MGI Symbol;Acc:MGI:1922858]
NM_172768	Gramd1b	0.908341	1.47183e-11	3.25227e-10	Baseline	GRAM domain containing 1B [Source:MGI Symbol;Acc:MGI:1925037]
NM_009333	Tcf7l2	21.1199	1.47099e-11	3.25227e-10	Upregulated	transcription factor 7 like 2, T cell specific, HMG box [Source:MGI Symbol;Acc:MGI:1202879]
NM_001081009	Parp8	0.909658	1.47775e-11	3.26228e-10	Baseline	poly (ADP-ribose) polymerase family, member 8 [Source:MGI Symbol;Acc:MGI:1098713]
NM_008707	Nmt1	0.427024	1.52094e-11	3.35449e-10	Baseline	N-myristoyltransferase 1 [Source:MGI Symbol;Acc:MGI:102579]
NM_027426	Draxin	3.2658	1.52508e-11	3.36047e-10	Upregulated	dorsal inhibitory axon guidance protein [Source:MGI Symbol;Acc:MGI:1917683]
NM_028207	Dusp3	-0.613582	1.52814e-11	3.3609e-10	Baseline	dual specificity phosphatase 3 (vaccinia virus phosphatase VH1-related) [Source:MGI Symbol;Acc:MGI:1919599]
NM_007451	Slc25a5	0.417198	1.52782e-11	3.3609e-10	Baseline	solute carrier family 25 (mitochondrial carrier, adenine nucleotide translocator), member 5 [Source:MGI Symbol;Acc:MGI:1353496]
NM_001082960	Itgam	2.47044	1.54613e-11	3.3973e-10	Upregulated	integrin alpha M [Source:MGI Symbol;Acc:MGI:96607]
NM_007639	Cd1d1	1.22604	1.5923e-11	3.49549e-10	Baseline	CD1d1 antigen [Source:MGI Symbol;Acc:MGI:107674]
NM_024245	Kif23	1.17871	1.60739e-11	3.52533e-10	Baseline	kinesin family member 23 [Source:MGI Symbol;Acc:MGI:1919069]
NM_144835	Heatr1	0.350383	1.66559e-11	3.64956e-10	Baseline	HEAT repeat containing 1 [Source:MGI Symbol;Acc:MGI:2442524]
NM_011311	S100a4	1.3704	1.70401e-11	3.73028e-10	Baseline	S100 calcium binding protein A4 [Source:MGI Symbol;Acc:MGI:1330282]
NM_022886	Scel	-1.22738	1.72859e-11	3.78056e-10	Baseline	sciellin [Source:MGI Symbol;Acc:MGI:1891228]
NM_009304	Syngr2	0.703534	1.79581e-11	3.92394e-10	Baseline	synaptogyrin 2 [Source:MGI Symbol;Acc:MGI:1328324]
NM_010156	Samd9l	0.79469	1.82071e-11	3.97466e-10	Baseline	sterile alpha motif domain containing 9-like [Source:MGI Symbol;Acc:MGI:1343184]
NM_001276445	Tlr1	1.46571	1.82575e-11	3.98196e-10	Baseline	toll-like receptor 1 [Source:MGI Symbol;Acc:MGI:1341295]
NM_001136066	Hmox2	0.403121	1.86248e-11	4.05832e-10	Baseline	heme oxygenase 2 [Source:MGI Symbol;Acc:MGI:109373]
NM_030098	Rnase6	1.56996	1.92389e-11	4.18825e-10	Baseline	ribonuclease, RNase A family, 6 [Source:MGI Symbol;Acc:MGI:1925666]
NM_025828	Lman2	0.311454	1.94887e-11	4.2387e-10	Baseline	lectin, mannose-binding 2 [Source:MGI Symbol;Acc:MGI:1914140]
NR_075078	Pitpnm1	0.650026	1.97817e-11	4.29846e-10	Baseline	phosphatidylinositol transfer protein, membrane-associated 1 [Source:MGI Symbol;Acc:MGI:1197524]
NM_145538	Tmem189	0.543308	1.99022e-11	4.32064e-10	Baseline	transmembrane protein 189 [Source:MGI Symbol;Acc:MGI:2142624]
NM_033037	Cdo1	-0.965819	1.99505e-11	4.32715e-10	Baseline	cysteine dioxygenase 1, cytosolic [Source:MGI Symbol;Acc:MGI:105925]
NM_205819	Tlr11	2.13126	2.00739e-11	4.34989e-10	Upregulated	toll-like receptor 11 [Source:MGI Symbol;Acc:MGI:3045226]
NM_029391	Rab4b	0.520824	2.02024e-11	4.37371e-10	Baseline	RAB4B, member RAS oncogene family [Source:MGI Symbol;Acc:MGI:105071]
NM_026162	Plxdc2	-0.936778	2.02638e-11	4.38297e-10	Baseline	plexin domain containing 2 [Source:MGI Symbol;Acc:MGI:1914698]
NM_008562	Mcl1	0.39952	2.03406e-11	4.39555e-10	Baseline	myeloid cell leukemia sequence 1 [Source:MGI Symbol;Acc:MGI:101769]
NM_028773	Sash3	1.11558	2.03829e-11	4.40066e-10	Baseline	SAM and SH3 domain containing 3 [Source:MGI Symbol;Acc:MGI:1921381]
NM_183276	Nbeal2	0.508137	2.17858e-11	4.69923e-10	Baseline	neurobeachin-like 2 [Source:MGI Symbol;Acc:MGI:2448554]
NM_182839	Tppp	-1.09868	2.22058e-11	4.78543e-10	Baseline	tubulin polymerization promoting protein [Source:MGI Symbol;Acc:MGI:1920198]
NM_001081750	Zfp664	-0.443977	2.25066e-11	4.84582e-10	Baseline	zinc finger protein 664 [Source:MGI Symbol;Acc:MGI:2442505]
NM_001101488	Gsg1l	-1.95995	2.3191e-11	4.98861e-10	Baseline	GSG1-like [Source:MGI Symbol;Acc:MGI:2685483]
NM_175437	Gsap	0.935967	2.36138e-11	5.07491e-10	Baseline	gamma-secretase activating protein [Source:MGI Symbol;Acc:MGI:2442259]
NM_011176	St14	0.509672	2.37594e-11	5.10155e-10	Baseline	suppression of tumorigenicity 14 (colon carcinoma) [Source:MGI Symbol;Acc:MGI:1338881]
NM_030721	Acox3	0.52187	2.43765e-11	5.22928e-10	Baseline	acyl-Coenzyme A oxidase 3, pristanoyl [Source:MGI Symbol;Acc:MGI:1933156]
NM_001302938	Sh2b2	21.7561	2.51202e-11	5.38392e-10	Upregulated	SH2B adaptor protein 2 [Source:MGI Symbol;Acc:MGI:1345171]
NM_145227	Oas2	2.03006	2.7444e-11	5.87661e-10	Upregulated	2'-5' oligoadenylate synthetase 2 [Source:MGI Symbol;Acc:MGI:2180852]
NM_028019	Rnf135	0.596365	2.74895e-11	5.88101e-10	Baseline	ring finger protein 135 [Source:MGI Symbol;Acc:MGI:1919206]
NM_019743	Rybp	-0.489578	2.92436e-11	6.25058e-10	Baseline	RING1 and YY1 binding protein [Source:MGI Symbol;Acc:MGI:1929059]
NM_011915	Wif1	-1.24744	2.97961e-11	6.36289e-10	Baseline	Wnt inhibitory factor 1 [Source:MGI Symbol;Acc:MGI:1344332]
NM_012056	Fkbp9	-0.533172	3.00161e-11	6.40408e-10	Baseline	FK506 binding protein 9 [Source:MGI Symbol;Acc:MGI:1350921]
NM_026678	Blvra	0.505239	3.0664e-11	6.53638e-10	Baseline	biliverdin reductase A [Source:MGI Symbol;Acc:MGI:88170]
NM_001271411	Nfam1	1.11599	3.10999e-11	6.62329e-10	Baseline	Nfat activating molecule with ITAM motif 1 [Source:MGI Symbol;Acc:MGI:1921289]
NM_201639	Synm	-1.06186	3.1417e-11	6.68477e-10	Baseline	synemin, intermediate filament protein [Source:MGI Symbol;Acc:MGI:2661187]
NM_175154	Galk2	20.0617	3.18153e-11	6.7634e-10	Upregulated	galactokinase 2 [Source:MGI Symbol;Acc:MGI:1917226]
NM_010615	Kif11	2.13287	3.18665e-11	6.76819e-10	Upregulated	kinesin family member 11 [Source:MGI Symbol;Acc:MGI:1098231]
NM_146191	Lrrk1	0.441294	3.29314e-11	6.98805e-10	Baseline	leucine-rich repeat kinase 1 [Source:MGI Symbol;Acc:MGI:2142227]
NM_054077	Prelp	-0.935884	3.30116e-11	6.99876e-10	Baseline	proline arginine-rich end leucine-rich repeat [Source:MGI Symbol;Acc:MGI:2151110]
NM_019586	Ube2j1	0.326106	3.34124e-11	7.07735e-10	Baseline	ubiquitin-conjugating enzyme E2J 1 [Source:MGI Symbol;Acc:MGI:1926245]
NM_026979	C1qtnf2	-1.06736	3.41207e-11	7.22088e-10	Baseline	C1q and tumor necrosis factor related protein 2 [Source:MGI Symbol;Acc:MGI:1916433]
NM_001253872	Itgal	1.58361	3.51705e-11	7.42969e-10	Baseline	integrin alpha L [Source:MGI Symbol;Acc:MGI:96606]
NM_001252601	Irf7	2.23013	3.51469e-11	7.42969e-10	Upregulated	interferon regulatory factor 7 [Source:MGI Symbol;Acc:MGI:1859212]
NM_029499	Ms4a4c	1.49794	3.60085e-11	7.5999e-10	Baseline	membrane-spanning 4-domains, subfamily A, member 4C [Source:MGI Symbol;Acc:MGI:1927656]
NM_026058	Cers4	-0.729492	3.60887e-11	7.60999e-10	Baseline	ceramide synthase 4 [Source:MGI Symbol;Acc:MGI:1914510]
NM_011249	Rbl1	0.872692	3.63002e-11	7.64774e-10	Baseline	RB transcriptional corepressor like 1 [Source:MGI Symbol;Acc:MGI:103300]
NM_175401	Fbxw17	0.857536	3.6501e-11	7.68316e-10	Baseline	F-box and WD-40 domain protein 17 [Source:MGI Symbol;Acc:MGI:1923584]
NM_013484	C2	1.08554	3.75493e-11	7.89675e-10	Baseline	complement component 2 (within H-2S) [Source:MGI Symbol;Acc:MGI:88226]
NM_009909	Cxcr2	1.23773	3.79887e-11	7.98204e-10	Baseline	chemokine (C-X-C motif) receptor 2 [Source:MGI Symbol;Acc:MGI:105303]
NM_001037725	Fam117b	-0.631756	3.82791e-11	8.03587e-10	Baseline	family with sequence similarity 117, member B [Source:MGI Symbol;Acc:MGI:1920000]
NM_023055	Slc9a3r2	-0.682025	3.9146e-11	8.21054e-10	Baseline	solute carrier family 9 (sodium/hydrogen exchanger), member 3 regulator 2 [Source:MGI Symbol;Acc:MGI:1890662]
NM_001039522	Leo1	0.900613	3.92011e-11	8.21478e-10	Baseline	Leo1, Paf1/RNA polymerase II complex component [Source:MGI Symbol;Acc:MGI:2685031]
NM_173762	Cenpe	2.11001	4.10636e-11	8.59743e-10	Upregulated	centromere protein E [Source:MGI Symbol;Acc:MGI:1098230]
NM_008467	Kpna4	0.270628	4.34993e-11	9.09927e-10	Baseline	karyopherin (importin) alpha 4 [Source:MGI Symbol;Acc:MGI:1100848]
NM_023850	Chst1	-0.614346	4.38004e-11	9.15413e-10	Baseline	carbohydrate sulfotransferase 1 [Source:MGI Symbol;Acc:MGI:1924219]
NM_030259	Rilpl2	0.977948	4.41585e-11	9.22079e-10	Baseline	Rab interacting lysosomal protein-like 2 [Source:MGI Symbol;Acc:MGI:1933112]
NM_008898	Por	-0.883666	4.45334e-11	9.29082e-10	Baseline	P450 (cytochrome) oxidoreductase [Source:MGI Symbol;Acc:MGI:97744]
NM_019765	Clip1	-0.5063	4.48132e-11	9.34092e-10	Baseline	CAP-GLY domain containing linker protein 1 [Source:MGI Symbol;Acc:MGI:1928401]
NM_027835	Ifih1	0.772308	4.85558e-11	1.01121e-09	Baseline	interferon induced with helicase C domain 1 [Source:MGI Symbol;Acc:MGI:1918836]
NR_131118	9630028I04Rik	-1.12205	4.90217e-11	1.02001e-09	Baseline	RIKEN cDNA 9630028I04 gene [Source:MGI Symbol;Acc:MGI:2442601]
NM_011539	Tbxas1	1.55409	5.091e-11	1.05836e-09	Baseline	thromboxane A synthase 1, platelet [Source:MGI Symbol;Acc:MGI:98497]
NM_013489	Cd84	1.37412	5.10985e-11	1.06134e-09	Baseline	CD84 antigen [Source:MGI Symbol;Acc:MGI:1336885]
NM_023058	Pkmyt1	1.02784	5.21887e-11	1.08303e-09	Baseline	protein kinase, membrane associated tyrosine/threonine 1 [Source:MGI Symbol;Acc:MGI:2137630]
NM_011181	Cyth2	-4.57213	5.25059e-11	1.08865e-09	Downregulated	cytohesin 2 [Source:MGI Symbol;Acc:MGI:1334255]
NM_178692	C130074G19Rik	-0.817197	5.45235e-11	1.12949e-09	Baseline	RIKEN cDNA C130074G19 gene [Source:MGI Symbol;Acc:MGI:2444831]
NM_022423	Rnf187	-0.170511	5.50461e-11	1.13931e-09	Baseline	ring finger protein 187 [Source:MGI Symbol;Acc:MGI:1914224]
NM_019438	Ncapg	2.5137	5.65934e-11	1.17031e-09	Upregulated	non-SMC condensin I complex, subunit G [Source:MGI Symbol;Acc:MGI:1930197]
NM_173769	Zfp641	-1.07857	5.76208e-11	1.19051e-09	Baseline	zinc finger protein 641 [Source:MGI Symbol;Acc:MGI:2442788]
NM_029364	Gns	0.706737	6.00635e-11	1.23989e-09	Baseline	glucosamine (N-acetyl)-6-sulfatase [Source:MGI Symbol;Acc:MGI:1922862]
NM_008372	Il7r	1.22743	6.01193e-11	1.23995e-09	Baseline	interleukin 7 receptor [Source:MGI Symbol;Acc:MGI:96562]
NM_001170853	Mndal	0.988198	6.0298e-11	1.24255e-09	Baseline	myeloid nuclear differentiation antigen like [Source:MGI Symbol;Acc:MGI:3780953]
NM_207244	Cd200r4	2.02051	6.0621e-11	1.24811e-09	Upregulated	CD200 receptor 4 [Source:MGI Symbol;Acc:MGI:3036289]
NM_138656	Mvd	0.94097	6.26858e-11	1.2895e-09	Baseline	mevalonate (diphospho) decarboxylase [Source:MGI Symbol;Acc:MGI:2179327]
NM_008879	Lcp1	1.9798	6.29182e-11	1.29315e-09	Baseline	lymphocyte cytosolic protein 1 [Source:MGI Symbol;Acc:MGI:104808]
NM_001033208	Myzap	-0.760198	6.57353e-11	1.34987e-09	Baseline	myocardial zonula adherens protein [Source:MGI Symbol;Acc:MGI:2142908]
NM_175433	Zfp710	0.482666	7.04619e-11	1.44567e-09	Baseline	zinc finger protein 710 [Source:MGI Symbol;Acc:MGI:1921747]
NM_134042	Aldh6a1	-0.838836	7.10681e-11	1.45684e-09	Baseline	aldehyde dehydrogenase family 6, subfamily A1 [Source:MGI Symbol;Acc:MGI:1915077]
NM_008279	Map4k1	1.23504	7.13682e-11	1.46171e-09	Baseline	mitogen-activated protein kinase kinase kinase kinase 1 [Source:MGI Symbol;Acc:MGI:1346882]
NM_010303	Gna13	0.468904	7.19035e-11	1.4714e-09	Baseline	guanine nucleotide binding protein, alpha 13 [Source:MGI Symbol;Acc:MGI:95768]
NM_153803	Glb1l2	-1.0832	7.32618e-11	1.49789e-09	Baseline	galactosidase, beta 1-like 2 [Source:MGI Symbol;Acc:MGI:2388283]
NM_001081050	Pard3b	-0.72434	7.35151e-11	1.50176e-09	Baseline	par-3 family cell polarity regulator beta [Source:MGI Symbol;Acc:MGI:1919301]
NM_173735	Cipc	-0.583273	7.38262e-11	1.50681e-09	Baseline	CLOCK interacting protein, circadian [Source:MGI Symbol;Acc:MGI:1919185]
NM_010208	Fgr	1.41283	7.58314e-11	1.54639e-09	Baseline	FGR proto-oncogene, Src family tyrosine kinase [Source:MGI Symbol;Acc:MGI:95527]
NM_153088	Ctdsp1	-0.331266	7.59088e-11	1.54663e-09	Baseline	CTD (carboxy-terminal domain, RNA polymerase II, polypeptide A) small phosphatase 1 [Source:MGI Symbol;Acc:MGI:2654470]
NM_001081678	Zfp800	0.530346	7.80655e-11	1.5892e-09	Baseline	zinc finger protein 800 [Source:MGI Symbol;Acc:MGI:1889334]
NM_023184	Klf15	-1.57256	7.8596e-11	1.59862e-09	Baseline	Kruppel-like factor 15 [Source:MGI Symbol;Acc:MGI:1929988]
NM_011932	Dapp1	1.15361	7.94609e-11	1.61481e-09	Baseline	dual adaptor for phosphotyrosine and 3-phosphoinositides 1 [Source:MGI Symbol;Acc:MGI:1347063]
NM_011434	Sod1	-0.407749	8.32457e-11	1.69027e-09	Baseline	superoxide dismutase 1, soluble [Source:MGI Symbol;Acc:MGI:98351]
NM_001291894	Lilrb4a	2.09628	8.93418e-11	1.81248e-09	Upregulated	leukocyte immunoglobulin-like receptor, subfamily B, member 4A [Source:MGI Symbol;Acc:MGI:102701]
NM_001083328	Mtg2	19.7169	9.12706e-11	1.85002e-09	Upregulated	mitochondrial ribosome associated GTPase 2 [Source:MGI Symbol;Acc:MGI:106565]
NM_001083928	Tle3	0.680694	9.20463e-11	1.86414e-09	Baseline	transducin-like enhancer of split 3 [Source:MGI Symbol;Acc:MGI:104634]
NM_028020	Cpsf3l	0.428361	9.37012e-11	1.89602e-09	Baseline	-
NM_028450	Gulp1	-0.826911	9.39939e-11	1.90031e-09	Baseline	GULP, engulfment adaptor PTB domain containing 1 [Source:MGI Symbol;Acc:MGI:1920407]
NM_133707	Kdf1	-22.5408	9.47053e-11	1.91141e-09	Downregulated	keratinocyte differentiation factor 1 [Source:MGI Symbol;Acc:MGI:1916323]
NM_133851	Nusap1	1.90746	9.46401e-11	1.91141e-09	Baseline	nucleolar and spindle associated protein 1 [Source:MGI Symbol;Acc:MGI:2675669]
NM_018744	Sema6a	-0.860068	9.58163e-11	1.93217e-09	Baseline	sema domain, transmembrane domain (TM), and cytoplasmic domain, (semaphorin) 6A [Source:MGI Symbol;Acc:MGI:1203727]
NM_138651	Cds2	-0.494378	9.65343e-11	1.94499e-09	Baseline	CDP-diacylglycerol synthase (phosphatidate cytidylyltransferase) 2 [Source:MGI Symbol;Acc:MGI:1332236]
NM_153560	Fam102a	0.556777	9.81878e-11	1.97661e-09	Baseline	family with sequence similarity 102, member A [Source:MGI Symbol;Acc:MGI:2138935]
NM_173038	Tbcel	-0.466509	9.87805e-11	1.98684e-09	Baseline	tubulin folding cofactor E-like [Source:MGI Symbol;Acc:MGI:1925543]
NM_009288	Stk10	0.740015	1.02047e-10	2.05078e-09	Baseline	serine/threonine kinase 10 [Source:MGI Symbol;Acc:MGI:1099439]
NM_144880	Ppp2r5a	-0.356998	1.03843e-10	2.08511e-09	Baseline	protein phosphatase 2, regulatory subunit B', alpha [Source:MGI Symbol;Acc:MGI:2388479]
NM_001290721	Tsga10	20.7253	1.04296e-10	2.0924e-09	Upregulated	testis specific 10 [Source:MGI Symbol;Acc:MGI:2685063]
NM_001080995	Ddias	1.77451	1.04436e-10	2.09344e-09	Baseline	DNA damage-induced apoptosis suppressor [Source:MGI Symbol;Acc:MGI:1921291]
NM_009898	Coro1a	1.14341	1.05347e-10	2.1099e-09	Baseline	coronin, actin binding protein 1A [Source:MGI Symbol;Acc:MGI:1345961]
NM_009372	Tgif1	1.29286	1.08472e-10	2.17063e-09	Baseline	TGFB-induced factor homeobox 1 [Source:MGI Symbol;Acc:MGI:1194497]
NM_009856	Cd83	1.38093	1.11441e-10	2.22815e-09	Baseline	CD83 antigen [Source:MGI Symbol;Acc:MGI:1328316]
NM_010436	H2afx	1.1907	1.11823e-10	2.23391e-09	Baseline	-
NM_011708	Vwf	-0.851793	1.1387e-10	2.27285e-09	Baseline	Von Willebrand factor [Source:MGI Symbol;Acc:MGI:98941]
NM_172628	Sh3tc2	-0.826108	1.14161e-10	2.27675e-09	Baseline	SH3 domain and tetratricopeptide repeats 2 [Source:MGI Symbol;Acc:MGI:2444417]
NM_013482	Btk	1.05082	1.17475e-10	2.34084e-09	Baseline	Bruton agammaglobulinemia tyrosine kinase [Source:MGI Symbol;Acc:MGI:88216]
NR_040453	Gm17757	2.16352	1.17689e-10	2.34313e-09	Upregulated	-
NM_001291004	H6pd	-0.601701	1.18046e-10	2.34825e-09	Baseline	hexose-6-phosphate dehydrogenase (glucose 1-dehydrogenase) [Source:MGI Symbol;Acc:MGI:2140356]
NM_008135	Slc6a9	-0.754937	1.22797e-10	2.4407e-09	Baseline	solute carrier family 6 (neurotransmitter transporter, glycine), member 9 [Source:MGI Symbol;Acc:MGI:95760]
NM_027045	Ccser2	-0.635682	1.23169e-10	2.44601e-09	Baseline	coiled-coil serine rich 2 [Source:MGI Symbol;Acc:MGI:101859]
NM_029711	Arpc2	0.467885	1.2387e-10	2.45788e-09	Baseline	actin related protein 2/3 complex, subunit 2 [Source:MGI Symbol;Acc:MGI:1923959]
NR_130961	B230354K17Rik	-24.1736	1.27316e-10	2.52412e-09	Downregulated	RIKEN cDNA B230354K17 gene [Source:MGI Symbol;Acc:MGI:2443272]
NM_008605	Mmp12	2.02251	1.29507e-10	2.5654e-09	Upregulated	matrix metallopeptidase 12 [Source:MGI Symbol;Acc:MGI:97005]
NM_011988	Slc27a3	-0.653903	1.3007e-10	2.57439e-09	Baseline	solute carrier family 27 (fatty acid transporter), member 3 [Source:MGI Symbol;Acc:MGI:1347358]
NM_001039394	Rab43	0.672512	1.31238e-10	2.59531e-09	Baseline	RAB43, member RAS oncogene family [Source:MGI Symbol;Acc:MGI:1917084]
NM_015729	Acox1	-0.389132	1.31608e-10	2.59608e-09	Baseline	acyl-Coenzyme A oxidase 1, palmitoyl [Source:MGI Symbol;Acc:MGI:1330812]
NM_146040	Cdca7l	1.20149	1.31589e-10	2.59608e-09	Baseline	cell division cycle associated 7 like [Source:MGI Symbol;Acc:MGI:2384982]
NM_001101657_1	Gm11711	1.66111	1.3147e-10	2.59608e-09	Baseline	-
NM_001290500	Ttc14	-22.9246	1.33723e-10	2.6356e-09	Downregulated	tetratricopeptide repeat domain 14 [Source:MGI Symbol;Acc:MGI:1914370]
NM_001142701	Hmha1	0.67894	1.38609e-10	2.72961e-09	Baseline	-
NM_007687	Cfl1	0.524558	1.41647e-10	2.7871e-09	Baseline	cofilin 1, non-muscle [Source:MGI Symbol;Acc:MGI:101757]
NM_001111275	Igf1	1.11869	1.41854e-10	2.78884e-09	Baseline	insulin-like growth factor 1 [Source:MGI Symbol;Acc:MGI:96432]
NM_010111	Efnb2	-1.06396	1.4337e-10	2.81629e-09	Baseline	ephrin B2 [Source:MGI Symbol;Acc:MGI:105097]
NM_007903	Edn3	-0.917046	1.44358e-10	2.83334e-09	Baseline	endothelin 3 [Source:MGI Symbol;Acc:MGI:95285]
NM_001290660	Cd302	0.780485	1.49395e-10	2.92976e-09	Baseline	CD302 antigen [Source:MGI Symbol;Acc:MGI:1913455]
NM_013486	Cd2	1.0406	1.51079e-10	2.96032e-09	Baseline	CD2 antigen [Source:MGI Symbol;Acc:MGI:88320]
NR_030719	Gm8979	10.5698	1.51403e-10	2.9642e-09	Upregulated	-
NM_009804	Cat	-0.614324	1.51907e-10	2.97158e-09	Baseline	catalase [Source:MGI Symbol;Acc:MGI:88271]
NM_013769	Tjp3	1.35613	1.52574e-10	2.98217e-09	Baseline	tight junction protein 3 [Source:MGI Symbol;Acc:MGI:1351650]
NR_045274	5430437J10Rik	3.78692	1.5459e-10	3.01906e-09	Upregulated	RIKEN cDNA 5430437J10 gene [Source:MGI Symbol;Acc:MGI:1918682]
NM_025988	Acbd4	-0.533143	1.56085e-10	3.04572e-09	Baseline	acyl-Coenzyme A binding domain containing 4 [Source:MGI Symbol;Acc:MGI:1914381]
NR_030720	Gm8989	2.17449	1.58045e-10	3.08142e-09	Upregulated	-
NM_172260	Cep68	-0.471091	1.62611e-10	3.16782e-09	Baseline	centrosomal protein 68 [Source:MGI Symbol;Acc:MGI:2667663]
NM_172947	Lsm12	0.606699	1.63125e-10	3.1752e-09	Baseline	LSM12 homolog [Source:MGI Symbol;Acc:MGI:1919592]
NM_008325	Idua	0.529813	1.66411e-10	3.23648e-09	Baseline	iduronidase, alpha-L [Source:MGI Symbol;Acc:MGI:96418]
NM_011845	Mid2	-0.783728	1.69472e-10	3.2933e-09	Baseline	midline 2 [Source:MGI Symbol;Acc:MGI:1344333]
NM_001271623	Gja3	-22.2891	1.72214e-10	3.34383e-09	Downregulated	gap junction protein, alpha 3 [Source:MGI Symbol;Acc:MGI:95714]
NM_029022	Scrn3	-0.576953	1.78951e-10	3.47176e-09	Baseline	secernin 3 [Source:MGI Symbol;Acc:MGI:1921866]
NM_010656	Sspn	-0.933486	1.79776e-10	3.47917e-09	Baseline	sarcospan [Source:MGI Symbol;Acc:MGI:1353511]
NM_028451	Larp1	0.459125	1.79633e-10	3.47917e-09	Baseline	La ribonucleoprotein domain family, member 1 [Source:MGI Symbol;Acc:MGI:1890165]
NM_008565	Mcm4	0.56422	1.79618e-10	3.47917e-09	Baseline	minichromosome maintenance complex component 4 [Source:MGI Symbol;Acc:MGI:103199]
NM_172443	Tbc1d16	-0.631786	1.80039e-10	3.48139e-09	Baseline	TBC1 domain family, member 16 [Source:MGI Symbol;Acc:MGI:2652878]
NM_080837	Mydgf	0.539731	1.96739e-10	3.8012e-09	Baseline	myeloid derived growth factor [Source:MGI Symbol;Acc:MGI:2156020]
NM_010229	Flt3	1.74127	1.97903e-10	3.82054e-09	Baseline	FMS-like tyrosine kinase 3 [Source:MGI Symbol;Acc:MGI:95559]
NM_019771	Dstn	-0.379102	2.02193e-10	3.90018e-09	Baseline	destrin [Source:MGI Symbol;Acc:MGI:1929270]
NM_023220	Sppl2a	0.509684	2.07574e-10	4.00068e-09	Baseline	signal peptide peptidase like 2A [Source:MGI Symbol;Acc:MGI:1913802]
NM_010278	Gfi1	2.32833	2.0896e-10	4.02411e-09	Upregulated	growth factor independent 1 transcription repressor [Source:MGI Symbol;Acc:MGI:103170]
NM_153060	Spns2	-0.524068	2.09722e-10	4.03547e-09	Baseline	spinster homolog 2 [Source:MGI Symbol;Acc:MGI:2384936]
NM_029612	Slamf9	1.46959	2.10479e-10	4.04673e-09	Baseline	SLAM family member 9 [Source:MGI Symbol;Acc:MGI:1923692]
NM_011218	Ptprs	-0.674607	2.11421e-10	4.06153e-09	Baseline	protein tyrosine phosphatase, receptor type, S [Source:MGI Symbol;Acc:MGI:97815]
NM_009047	Rem1	-1.02687	2.15227e-10	4.13126e-09	Baseline	rad and gem related GTP binding protein 1 [Source:MGI Symbol;Acc:MGI:1097696]
NM_027985	Mad2l2	0.513223	2.18036e-10	4.18178e-09	Baseline	MAD2 mitotic arrest deficient-like 2 [Source:MGI Symbol;Acc:MGI:1919140]
NM_001114312	Shtn1	0.633961	2.19124e-10	4.19922e-09	Baseline	shootin 1 [Source:MGI Symbol;Acc:MGI:1918903]
NM_011175	Lgmn	0.634909	2.34365e-10	4.48765e-09	Baseline	legumain [Source:MGI Symbol;Acc:MGI:1330838]
NM_009351	Tep1	0.621257	2.40596e-10	4.6032e-09	Baseline	telomerase associated protein 1 [Source:MGI Symbol;Acc:MGI:109573]
NR_037572	Dcaf11	3.76413	2.42945e-10	4.64438e-09	Upregulated	DDB1 and CUL4 associated factor 11 [Source:MGI Symbol;Acc:MGI:90168]
NM_010129	Emp3	0.585862	2.48424e-10	4.74526e-09	Baseline	epithelial membrane protein 3 [Source:MGI Symbol;Acc:MGI:1098729]
NM_001195298	Kifc1	1.93883	2.49622e-10	4.76427e-09	Baseline	kinesin family member C1 [Source:MGI Symbol;Acc:MGI:109596]
NM_001025572	Ankrd12	-0.356065	2.50726e-10	4.78147e-09	Baseline	ankyrin repeat domain 12 [Source:MGI Symbol;Acc:MGI:1914357]
NM_133854	Snapin	-0.318282	2.55365e-10	4.866e-09	Baseline	SNAP-associated protein [Source:MGI Symbol;Acc:MGI:1333745]
NM_145373	Sectm1a	5.82251	2.5859e-10	4.92346e-09	Upregulated	secreted and transmembrane 1A [Source:MGI Symbol;Acc:MGI:2384805]
NM_011338	Ccl9	1.23638	2.65452e-10	5.05003e-09	Baseline	chemokine (C-C motif) ligand 9 [Source:MGI Symbol;Acc:MGI:104533]
NM_001290661	Sh3kbp1	-22.3871	2.67509e-10	5.08504e-09	Downregulated	SH3-domain kinase binding protein 1 [Source:MGI Symbol;Acc:MGI:1889583]
NM_009791	Aspm	1.79824	2.68442e-10	5.09867e-09	Baseline	abnormal spindle microtubule assembly [Source:MGI Symbol;Acc:MGI:1334448]
NM_008788	Pcolce	-0.412351	2.69882e-10	5.12189e-09	Baseline	procollagen C-endopeptidase enhancer protein [Source:MGI Symbol;Acc:MGI:105099]
NM_016711	Tmod2	-0.479159	2.71781e-10	5.15377e-09	Baseline	tropomodulin 2 [Source:MGI Symbol;Acc:MGI:1355335]
NM_001113198	Mitf	0.6212	2.79049e-10	5.28733e-09	Baseline	melanogenesis associated transcription factor [Source:MGI Symbol;Acc:MGI:104554]
NM_021518	Rab2a	-0.208215	2.79932e-10	5.29979e-09	Baseline	RAB2A, member RAS oncogene family [Source:MGI Symbol;Acc:MGI:1928750]
NM_011723	Xdh	0.928955	2.81716e-10	5.32928e-09	Baseline	xanthine dehydrogenase [Source:MGI Symbol;Acc:MGI:98973]
NM_011410	Slfn4	-2.80278	2.82206e-10	5.32998e-09	Downregulated	schlafen 4 [Source:MGI Symbol;Acc:MGI:1329010]
NM_009390	Tll1	-1.76611	2.82189e-10	5.32998e-09	Baseline	tolloid-like [Source:MGI Symbol;Acc:MGI:106923]
NM_008466	Kpna3	0.599587	2.84706e-10	5.37289e-09	Baseline	karyopherin (importin) alpha 3 [Source:MGI Symbol;Acc:MGI:1100863]
NM_010593	Jup	-0.55317	2.88515e-10	5.43777e-09	Baseline	junction plakoglobin [Source:MGI Symbol;Acc:MGI:96650]
NM_001270537	Bin2	1.03667	2.88607e-10	5.43777e-09	Baseline	bridging integrator 2 [Source:MGI Symbol;Acc:MGI:3611448]
NM_009994	Cyp1b1	2.13321	2.89767e-10	5.45527e-09	Upregulated	cytochrome P450, family 1, subfamily b, polypeptide 1 [Source:MGI Symbol;Acc:MGI:88590]
NM_007621	Cbr2	-1.14649	2.91979e-10	5.49253e-09	Baseline	carbonyl reductase 2 [Source:MGI Symbol;Acc:MGI:107200]
NM_001302651	Ifi203	1.02799	3.08674e-10	5.80195e-09	Baseline	interferon activated gene 203 [Source:MGI Symbol;Acc:MGI:96428]
NM_016662	Mxd3	2.01533	3.15283e-10	5.92144e-09	Upregulated	Max dimerization protein 3 [Source:MGI Symbol;Acc:MGI:104987]
NR_038091	Morf4l1-ps1	-0.228354	3.16597e-10	5.94137e-09	Baseline	mortality factor 4 like 1, pseudogene 1 [Source:MGI Symbol;Acc:MGI:3612158]
NM_001142923	Tcf7l2	22.3248	3.25241e-10	6.09873e-09	Upregulated	transcription factor 7 like 2, T cell specific, HMG box [Source:MGI Symbol;Acc:MGI:1202879]
NM_011836	Lamc3	-0.805514	3.27149e-10	6.12961e-09	Baseline	laminin gamma 3 [Source:MGI Symbol;Acc:MGI:1344394]
NM_139269	Pla2g16	1.33354	3.28962e-10	6.15868e-09	Baseline	-
NM_016913	Porcn	-1.34804	3.31698e-10	6.20497e-09	Baseline	porcupine O-acyltransferase [Source:MGI Symbol;Acc:MGI:1890212]
NM_145220	Appl2	-0.457779	3.32262e-10	6.21058e-09	Baseline	adaptor protein, phosphotyrosine interaction, PH domain and leucine zipper containing 2 [Source:MGI Symbol;Acc:MGI:2384914]
NM_029357	Pcdh1	-0.69378	3.33179e-10	6.22277e-09	Baseline	protocadherin 1 [Source:MGI Symbol;Acc:MGI:104692]
NM_172689	Ddx58	0.703397	3.38843e-10	6.32354e-09	Baseline	DEAD/H box helicase 58 [Source:MGI Symbol;Acc:MGI:2442858]
NM_001201367	Tmem200b	-1.21337	3.40466e-10	6.3488e-09	Baseline	transmembrane protein 200B [Source:MGI Symbol;Acc:MGI:3646343]
NM_026985	Mcemp1	1.53607	3.45462e-10	6.43686e-09	Baseline	mast cell expressed membrane protein 1 [Source:MGI Symbol;Acc:MGI:1916439]
NM_001253361	Kcnma1	-22.0576	3.51422e-10	6.54273e-09	Downregulated	potassium large conductance calcium-activated channel, subfamily M, alpha member 1 [Source:MGI Symbol;Acc:MGI:99923]
NM_027192	Ttl	-0.602567	3.55808e-10	6.61915e-09	Baseline	tubulin tyrosine ligase [Source:MGI Symbol;Acc:MGI:1916987]
NM_175362	Card11	0.971091	3.60806e-10	6.70684e-09	Baseline	caspase recruitment domain family, member 11 [Source:MGI Symbol;Acc:MGI:1916978]
NM_001190449	Ddah2	-0.706391	3.67173e-10	6.8198e-09	Baseline	dimethylarginine dimethylaminohydrolase 2 [Source:MGI Symbol;Acc:MGI:1859016]
NM_008121	Gja5	-0.871516	3.72755e-10	6.91802e-09	Baseline	gap junction protein, alpha 5 [Source:MGI Symbol;Acc:MGI:95716]
NM_009643	Ahnak	-0.772209	3.78023e-10	7.01026e-09	Baseline	AHNAK nucleoprotein (desmoyokin) [Source:MGI Symbol;Acc:MGI:1316648]
NM_001110320	Cd72	2.60829	3.80102e-10	7.04325e-09	Upregulated	CD72 antigen [Source:MGI Symbol;Acc:MGI:88345]
NM_008861	Pkd2	-0.689039	3.97044e-10	7.35141e-09	Baseline	polycystin 2, transient receptor potential cation channel [Source:MGI Symbol;Acc:MGI:1099818]
NM_001163576	Parp10	1.42417	3.98716e-10	7.37656e-09	Baseline	poly (ADP-ribose) polymerase family, member 10 [Source:MGI Symbol;Acc:MGI:3712326]
NM_001199843	Ift43	-0.505489	4.08473e-10	7.55114e-09	Baseline	intraflagellar transport 43 [Source:MGI Symbol;Acc:MGI:1923661]
NM_010070	Dok1	0.886476	4.15511e-10	7.67521e-09	Baseline	docking protein 1 [Source:MGI Symbol;Acc:MGI:893587]
NM_008344	Igfbp6	-1.12328	4.19156e-10	7.73647e-09	Baseline	insulin-like growth factor binding protein 6 [Source:MGI Symbol;Acc:MGI:96441]
NM_001267622	Ttc28	-0.801756	4.2903e-10	7.91252e-09	Baseline	tetratricopeptide repeat domain 28 [Source:MGI Symbol;Acc:MGI:2140873]
NM_023141	Tor3a	0.60033	4.30212e-10	7.9281e-09	Baseline	torsin family 3, member A [Source:MGI Symbol;Acc:MGI:1353652]
NM_019436	Sit1	2.08668	4.3105e-10	7.93733e-09	Upregulated	suppression inducing transmembrane adaptor 1 [Source:MGI Symbol;Acc:MGI:1889342]
NM_018784	St3gal6	-0.449128	4.32127e-10	7.95093e-09	Baseline	ST3 beta-galactoside alpha-2,3-sialyltransferase 6 [Source:MGI Symbol;Acc:MGI:1888707]
NM_153570	Noc4l	0.924632	4.36328e-10	8.02196e-09	Baseline	NOC4 like [Source:MGI Symbol;Acc:MGI:2140843]
NM_174857	Mamdc2	-0.865908	4.39792e-10	8.07933e-09	Baseline	MAM domain containing 2 [Source:MGI Symbol;Acc:MGI:1918988]
NR_015465	C920009B18Rik	1.93099	4.42407e-10	8.12103e-09	Baseline	RIKEN cDNA C920009B18 gene [Source:MGI Symbol;Acc:MGI:3583961]
NM_001163621	Apol6	3.40939	4.57657e-10	8.39294e-09	Upregulated	apolipoprotein L 6 [Source:MGI Symbol;Acc:MGI:1919189]
NM_001205156	Yipf1	20.4362	4.57933e-10	8.39294e-09	Upregulated	Yip1 domain family, member 1 [Source:MGI Symbol;Acc:MGI:1915532]
NM_001199188	Snx5	0.910538	4.7678e-10	8.73156e-09	Baseline	sorting nexin 5 [Source:MGI Symbol;Acc:MGI:1916428]
NM_019824	Arpc3	0.549951	4.77407e-10	8.73626e-09	Baseline	actin related protein 2/3 complex, subunit 3 [Source:MGI Symbol;Acc:MGI:1928375]
NM_001085385	1600014C10Rik	1.92761	4.78325e-10	8.74624e-09	Baseline	RIKEN cDNA 1600014C10 gene [Source:MGI Symbol;Acc:MGI:1919494]
NM_026418	Rgs10	0.930658	4.85469e-10	8.86999e-09	Baseline	regulator of G-protein signalling 10 [Source:MGI Symbol;Acc:MGI:1915115]
NM_001004176	Maml3	-0.669671	4.98756e-10	9.10569e-09	Baseline	mastermind like transcriptional coactivator 3 [Source:MGI Symbol;Acc:MGI:2389461]
NM_029928	Ptprb	-1.11782	5.00938e-10	9.13842e-09	Baseline	protein tyrosine phosphatase, receptor type, B [Source:MGI Symbol;Acc:MGI:97809]
NM_001277183	Gm1966	1.96907	5.01753e-10	9.14621e-09	Baseline	-
NM_016678	Reck	-0.858727	5.02328e-10	9.14961e-09	Baseline	reversion-inducing-cysteine-rich protein with kazal motifs [Source:MGI Symbol;Acc:MGI:1855698]
NM_019674	Ppp4c	0.498713	5.09127e-10	9.26627e-09	Baseline	protein phosphatase 4, catalytic subunit [Source:MGI Symbol;Acc:MGI:1891763]
NM_178065	Arel1	0.415338	5.35251e-10	9.7342e-09	Baseline	apoptosis resistant E3 ubiquitin protein ligase 1 [Source:MGI Symbol;Acc:MGI:1915747]
NM_133190	Cacng8	2.79027	5.41055e-10	9.83217e-09	Upregulated	calcium channel, voltage-dependent, gamma subunit 8 [Source:MGI Symbol;Acc:MGI:1932376]
NM_020266	Dnajb2	-21.6384	5.54006e-10	1.00597e-08	Downregulated	DnaJ heat shock protein family (Hsp40) member B2 [Source:MGI Symbol;Acc:MGI:1928739]
NM_031176	Tnxb	-1.20132	5.64977e-10	1.0251e-08	Baseline	tenascin XB [Source:MGI Symbol;Acc:MGI:1932137]
NM_145575	Cald1	-0.382407	5.65728e-10	1.02568e-08	Baseline	caldesmon 1 [Source:MGI Symbol;Acc:MGI:88250]
NM_019770	Tmed2	0.220012	5.66392e-10	1.02609e-08	Baseline	transmembrane p24 trafficking protein 2 [Source:MGI Symbol;Acc:MGI:1929269]
NM_008234	Hells	1.40471	5.7303e-10	1.03732e-08	Baseline	helicase, lymphoid specific [Source:MGI Symbol;Acc:MGI:106209]
NM_010107	Efna1	-0.844424	5.87905e-10	1.06343e-08	Baseline	ephrin A1 [Source:MGI Symbol;Acc:MGI:103236]
NM_001290664	Sh3kbp1	-22.4963	5.96347e-10	1.07787e-08	Downregulated	SH3-domain kinase binding protein 1 [Source:MGI Symbol;Acc:MGI:1889583]
NM_001195538	Dclk1	22.2104	6.0762e-10	1.0974e-08	Upregulated	doublecortin-like kinase 1 [Source:MGI Symbol;Acc:MGI:1330861]
NM_009689	Birc5	2.36945	6.08811e-10	1.09871e-08	Upregulated	baculoviral IAP repeat-containing 5 [Source:MGI Symbol;Acc:MGI:1203517]
NM_026752	Zfyve21	-0.748286	6.16897e-10	1.11245e-08	Baseline	zinc finger, FYVE domain containing 21 [Source:MGI Symbol;Acc:MGI:1915770]
NM_133655	Cd81	-0.229474	6.19798e-10	1.11682e-08	Baseline	CD81 antigen [Source:MGI Symbol;Acc:MGI:1096398]
NM_011401	Slc2a3	0.987591	6.36196e-10	1.14549e-08	Baseline	solute carrier family 2 (facilitated glucose transporter), member 3 [Source:MGI Symbol;Acc:MGI:95757]
NM_001081346	Rtkn2	-0.682195	6.62689e-10	1.19228e-08	Baseline	rhotekin 2 [Source:MGI Symbol;Acc:MGI:2158417]
NM_029555	Gstk1	-0.585142	6.69034e-10	1.20278e-08	Baseline	glutathione S-transferase kappa 1 [Source:MGI Symbol;Acc:MGI:1923513]
NM_020003	Glmp	0.330657	6.70757e-10	1.20496e-08	Baseline	glycosylated lysosomal membrane protein [Source:MGI Symbol;Acc:MGI:1913318]
NM_001290549	Tek	-0.872312	6.84935e-10	1.22949e-08	Baseline	TEK receptor tyrosine kinase [Source:MGI Symbol;Acc:MGI:98664]
NM_029850	Bcl7a	-0.529377	6.88403e-10	1.23477e-08	Baseline	B cell CLL/lymphoma 7A [Source:MGI Symbol;Acc:MGI:1924295]
NM_177780	Dock5	0.89801	6.91426e-10	1.23925e-08	Baseline	dedicator of cytokinesis 5 [Source:MGI Symbol;Acc:MGI:2652871]
NM_001001883	Hecw2	-0.960561	7.02308e-10	1.25757e-08	Baseline	HECT, C2 and WW domain containing E3 ubiquitin protein ligase 2 [Source:MGI Symbol;Acc:MGI:2685817]
NM_010620	Kif15	2.29054	7.02719e-10	1.25757e-08	Upregulated	kinesin family member 15 [Source:MGI Symbol;Acc:MGI:1098258]
NM_001142792	Tmem150b	1.7297	7.0569e-10	1.26193e-08	Baseline	transmembrane protein 150B [Source:MGI Symbol;Acc:MGI:2679718]
NM_133786	Smc4	0.497193	7.12439e-10	1.27303e-08	Baseline	structural maintenance of chromosomes 4 [Source:MGI Symbol;Acc:MGI:1917349]
NM_010177	Fasl	1.85624	7.18288e-10	1.28251e-08	Baseline	Fas ligand (TNF superfamily, member 6) [Source:MGI Symbol;Acc:MGI:99255]
NM_008163	Grb2	0.59669	7.34651e-10	1.31073e-08	Baseline	growth factor receptor bound protein 2 [Source:MGI Symbol;Acc:MGI:95805]
NM_001033367	Nlrc4	1.57565	7.51647e-10	1.34004e-08	Baseline	NLR family, CARD domain containing 4 [Source:MGI Symbol;Acc:MGI:3036243]
NM_001167883	Ankrd50	-0.508421	7.67936e-10	1.36804e-08	Baseline	ankyrin repeat domain 50 [Source:MGI Symbol;Acc:MGI:2139777]
NM_133764	Atp6v0e2	-0.338114	7.85668e-10	1.39857e-08	Baseline	ATPase, H+ transporting, lysosomal V0 subunit E2 [Source:MGI Symbol;Acc:MGI:1923502]
NM_023516	Hilpda	-0.908993	7.87698e-10	1.40113e-08	Baseline	hypoxia inducible lipid droplet associated [Source:MGI Symbol;Acc:MGI:1916823]
NM_199306	Wdtc1	0.362402	7.90678e-10	1.40449e-08	Baseline	WD and tetratricopeptide repeats 1 [Source:MGI Symbol;Acc:MGI:2685541]
NM_138310	Apobr	1.09596	7.90785e-10	1.40449e-08	Baseline	apolipoprotein B receptor [Source:MGI Symbol;Acc:MGI:2176230]
NM_026410	Cdca5	2.81446	7.92999e-10	1.40736e-08	Upregulated	cell division cycle associated 5 [Source:MGI Symbol;Acc:MGI:1915099]
NM_001177899	Skap1	1.2577	8.68137e-10	1.53955e-08	Baseline	src family associated phosphoprotein 1 [Source:MGI Symbol;Acc:MGI:1925723]
NM_053173	Kifc5b	1.39475	8.68798e-10	1.53957e-08	Baseline	kinesin family member C5B [Source:MGI Symbol;Acc:MGI:2137414]
NM_019502	Timm10b	0.617187	8.77154e-10	1.5532e-08	Baseline	translocase of inner mitochondrial membrane 10B [Source:MGI Symbol;Acc:MGI:1315196]
NM_001048060	Idnk	0.950335	8.84445e-10	1.56494e-08	Baseline	idnK gluconokinase homolog (E. coli) [Source:MGI Symbol;Acc:MGI:1922981]
NM_022995	Pmepa1	0.527077	8.94441e-10	1.58143e-08	Baseline	prostate transmembrane protein, androgen induced 1 [Source:MGI Symbol;Acc:MGI:1929600]
NM_146005	Ank3	-12.1348	9.0892e-10	1.60462e-08	Downregulated	ankyrin 3, epithelial [Source:MGI Symbol;Acc:MGI:88026]
NM_183033	Zfp516	25.2817	9.08877e-10	1.60462e-08	Upregulated	zinc finger protein 516 [Source:MGI Symbol;Acc:MGI:2443957]
NM_007863	Mpp3	-2.09404	9.39096e-10	1.65665e-08	Downregulated	membrane protein, palmitoylated 3 (MAGUK p55 subfamily member 3) [Source:MGI Symbol;Acc:MGI:1328354]
NM_198167	Tmem63b	-0.539498	9.63853e-10	1.69905e-08	Baseline	transmembrane protein 63b [Source:MGI Symbol;Acc:MGI:2387609]
NM_009370	Tgfbr1	0.62034	9.67756e-10	1.70466e-08	Baseline	transforming growth factor, beta receptor I [Source:MGI Symbol;Acc:MGI:98728]
NM_025834	Proz	1.62346	9.83356e-10	1.73084e-08	Baseline	protein Z, vitamin K-dependent plasma glycoprotein [Source:MGI Symbol;Acc:MGI:1860488]
NM_178118	Dixdc1	-0.929612	9.94939e-10	1.74992e-08	Baseline	DIX domain containing 1 [Source:MGI Symbol;Acc:MGI:2679721]
NM_175696	Pianp	0.519347	1.00717e-09	1.77011e-08	Baseline	PILR alpha associated neural protein [Source:MGI Symbol;Acc:MGI:2441908]
NM_133819	Ppp1r15b	0.278233	1.01543e-09	1.78329e-08	Baseline	protein phosphatase 1, regulatory subunit 15B [Source:MGI Symbol;Acc:MGI:2444211]
NM_011397	Slc23a1	-1.08611	1.02809e-09	1.80418e-08	Baseline	solute carrier family 23 (nucleobase transporters), member 1 [Source:MGI Symbol;Acc:MGI:1341903]
NM_008669	Naga	0.549816	1.06061e-09	1.85986e-08	Baseline	N-acetyl galactosaminidase, alpha [Source:MGI Symbol;Acc:MGI:1261422]
NM_027222	Mzb1	1.65808	1.07162e-09	1.87776e-08	Baseline	marginal zone B and B1 cell-specific protein 1 [Source:MGI Symbol;Acc:MGI:1917066]
NM_177910	Gmppb	0.646294	1.07328e-09	1.87928e-08	Baseline	GDP-mannose pyrophosphorylase B [Source:MGI Symbol;Acc:MGI:2660880]
NM_019861	Ctsf	-0.745722	1.08285e-09	1.89463e-08	Baseline	cathepsin F [Source:MGI Symbol;Acc:MGI:1861434]
NM_009160	Sftpd	1.0305	1.09244e-09	1.90998e-08	Baseline	surfactant associated protein D [Source:MGI Symbol;Acc:MGI:109515]
NM_028101	Jmjd8	-0.296786	1.09435e-09	1.9119e-08	Baseline	jumonji domain containing 8 [Source:MGI Symbol;Acc:MGI:1919356]
NM_001113417	Thrb	-0.766664	1.11038e-09	1.93846e-08	Baseline	thyroid hormone receptor beta [Source:MGI Symbol;Acc:MGI:98743]
NM_008518	Ltb	1.53362	1.12726e-09	1.96647e-08	Baseline	lymphotoxin B [Source:MGI Symbol;Acc:MGI:104796]
NM_001161790	Mefv	2.69384	1.13154e-09	1.97248e-08	Upregulated	Mediterranean fever [Source:MGI Symbol;Acc:MGI:1859396]
NM_198649	Ablim3	-0.861322	1.15998e-09	2.01758e-08	Baseline	actin binding LIM protein family, member 3 [Source:MGI Symbol;Acc:MGI:2442582]
NR_002864	Peg13	-0.586264	1.15865e-09	2.01758e-08	Baseline	paternally expressed 13 [Source:MGI Symbol;Acc:MGI:2663476]
NM_053099	Setbp1	-0.508544	1.15926e-09	2.01758e-08	Baseline	SET binding protein 1 [Source:MGI Symbol;Acc:MGI:1933199]
NR_027821	1810032O08Rik	0.972733	1.19648e-09	2.07953e-08	Baseline	-
NM_007393	Actb	0.570767	1.19974e-09	2.08366e-08	Baseline	actin, beta [Source:MGI Symbol;Acc:MGI:87904]
NM_027320	Ifi35	0.500466	1.20433e-09	2.09009e-08	Baseline	interferon-induced protein 35 [Source:MGI Symbol;Acc:MGI:1917360]
NM_133692	Pold3	0.471157	1.22047e-09	2.11654e-08	Baseline	polymerase (DNA-directed), delta 3, accessory subunit [Source:MGI Symbol;Acc:MGI:1915217]
NM_031247	Gimap3	1.27599	1.24249e-09	2.15314e-08	Baseline	GTPase, IMAP family member 3 [Source:MGI Symbol;Acc:MGI:1932723]
NM_010608	Kcnk3	-0.863033	1.27039e-09	2.19987e-08	Baseline	potassium channel, subfamily K, member 3 [Source:MGI Symbol;Acc:MGI:1100509]
NM_027817	Grap	-0.393924	1.28056e-09	2.21583e-08	Baseline	GRB2-related adaptor protein [Source:MGI Symbol;Acc:MGI:1918770]
NM_011066	Per2	-1.43092	1.30056e-09	2.24714e-08	Baseline	period circadian clock 2 [Source:MGI Symbol;Acc:MGI:1195265]
NM_007457	Ap1s1	0.396116	1.30039e-09	2.24714e-08	Baseline	adaptor protein complex AP-1, sigma 1 [Source:MGI Symbol;Acc:MGI:1098244]
NM_009029	Rb1	0.372858	1.35639e-09	2.34017e-08	Baseline	RB transcriptional corepressor 1 [Source:MGI Symbol;Acc:MGI:97874]
NM_008798	Pdcd1	3.85777	1.35629e-09	2.34017e-08	Upregulated	programmed cell death 1 [Source:MGI Symbol;Acc:MGI:104879]
NM_011965	Psma1	0.512813	1.3619e-09	2.34796e-08	Baseline	proteasome subunit alpha 1 [Source:MGI Symbol;Acc:MGI:1347005]
NM_199007	Sgol2a	1.68447	1.36968e-09	2.35965e-08	Baseline	-
NM_025272	Atp6v0e	0.502341	1.37636e-09	2.36941e-08	Baseline	ATPase, H+ transporting, lysosomal V0 subunit E [Source:MGI Symbol;Acc:MGI:1328318]
NM_019588	Plce1	-1.00275	1.39101e-09	2.39288e-08	Baseline	phospholipase C, epsilon 1 [Source:MGI Symbol;Acc:MGI:1921305]
NM_021278	Tmsb4x	0.586244	1.40722e-09	2.41899e-08	Baseline	thymosin, beta 4, X chromosome [Source:MGI Symbol;Acc:MGI:99510]
NM_175260	Myh10	-0.953133	1.41128e-09	2.42421e-08	Baseline	myosin, heavy polypeptide 10, non-muscle [Source:MGI Symbol;Acc:MGI:1930780]
NM_172406	Trak2	-0.390272	1.4401e-09	2.47191e-08	Baseline	trafficking protein, kinesin binding 2 [Source:MGI Symbol;Acc:MGI:1918077]
NM_010197	Fgf1	-0.740778	1.4854e-09	2.5478e-08	Baseline	fibroblast growth factor 1 [Source:MGI Symbol;Acc:MGI:95515]
NM_181397	Rftn1	0.74733	1.4915e-09	2.55641e-08	Baseline	raftlin lipid raft linker 1 [Source:MGI Symbol;Acc:MGI:1923688]
NM_028128	Rfc5	1.03911	1.50036e-09	2.56973e-08	Baseline	replication factor C (activator 1) 5 [Source:MGI Symbol;Acc:MGI:1919401]
NM_007654	Cd72	2.44862	1.51514e-09	2.59316e-08	Upregulated	CD72 antigen [Source:MGI Symbol;Acc:MGI:88345]
NM_010392	H2-Q2	1.74222	1.536e-09	2.62694e-08	Baseline	histocompatibility 2, Q region locus 2 [Source:MGI Symbol;Acc:MGI:95931]
NM_015747	Slc20a1	0.543743	1.54796e-09	2.64547e-08	Baseline	solute carrier family 20, member 1 [Source:MGI Symbol;Acc:MGI:108392]
NM_020583	Isg20	0.81701	1.57721e-09	2.69154e-08	Baseline	interferon-stimulated protein [Source:MGI Symbol;Acc:MGI:1928895]
NM_001037717	Slc38a6	0.964947	1.5763e-09	2.69154e-08	Baseline	solute carrier family 38, member 6 [Source:MGI Symbol;Acc:MGI:3648156]
NM_001101443	Prrt4	-0.890137	1.57936e-09	2.69326e-08	Baseline	proline-rich transmembrane protein 4 [Source:MGI Symbol;Acc:MGI:2141677]
NM_001033978	H2-Eb2	3.26906	1.58736e-09	2.70494e-08	Upregulated	histocompatibility 2, class II antigen E beta2 [Source:MGI Symbol;Acc:MGI:95902]
NM_133187	Fam198b	-0.892033	1.60008e-09	2.72464e-08	Baseline	-
NM_178650	Tbc1d10c	1.11176	1.63304e-09	2.77876e-08	Baseline	TBC1 domain family, member 10c [Source:MGI Symbol;Acc:MGI:1922072]
NM_025624	Pomp	0.658842	1.63872e-09	2.78641e-08	Baseline	proteasome maturation protein [Source:MGI Symbol;Acc:MGI:1913787]
NM_172884	2900026A02Rik	-0.731464	1.64647e-09	2.79757e-08	Baseline	RIKEN cDNA 2900026A02 gene [Source:MGI Symbol;Acc:MGI:1920194]
NM_001005422	Stmnd1	-0.729583	1.65139e-09	2.80391e-08	Baseline	stathmin domain containing 1 [Source:MGI Symbol;Acc:MGI:2686420]
NM_172814	Lrp12	0.728137	1.65995e-09	2.81641e-08	Baseline	low density lipoprotein-related protein 12 [Source:MGI Symbol;Acc:MGI:2443132]
NM_011606	Clec3b	-0.493064	1.7384e-09	2.94738e-08	Baseline	C-type lectin domain family 3, member b [Source:MGI Symbol;Acc:MGI:104540]
NM_080559	Sh3bgrl3	0.749021	1.75978e-09	2.98149e-08	Baseline	SH3 domain binding glutamic acid-rich protein-like 3 [Source:MGI Symbol;Acc:MGI:1920973]
NM_175474	Fam109a	-0.477563	1.76734e-09	2.99214e-08	Baseline	-
NM_007823	Cyp4b1	-0.960773	1.78401e-09	3.0182e-08	Baseline	cytochrome P450, family 4, subfamily b, polypeptide 1 [Source:MGI Symbol;Acc:MGI:103225]
NM_134116	Gpsm3	0.788213	1.79924e-09	3.04178e-08	Baseline	G-protein signalling modulator 3 (AGS3-like, C. elegans) [Source:MGI Symbol;Acc:MGI:2146785]
NM_025670	Cdip1	-0.418103	1.83005e-09	3.09165e-08	Baseline	cell death inducing Trp53 target 1 [Source:MGI Symbol;Acc:MGI:1913876]
NM_010390	H2-Q1	1.5398	1.83737e-09	3.10177e-08	Baseline	histocompatibility 2, Q region locus 1 [Source:MGI Symbol;Acc:MGI:95928]
NM_008823	Cfp	1.52673	1.84478e-09	3.11205e-08	Baseline	complement factor properdin [Source:MGI Symbol;Acc:MGI:97545]
NM_009663	Alox5ap	0.961401	1.8749e-09	3.16061e-08	Baseline	arachidonate 5-lipoxygenase activating protein [Source:MGI Symbol;Acc:MGI:107505]
NM_172413	Rap2c	0.55561	1.89674e-09	3.19512e-08	Baseline	RAP2C, member of RAS oncogene family [Source:MGI Symbol;Acc:MGI:1919315]
NM_001141977	Tpx2	-19.9491	1.91473e-09	3.22312e-08	Downregulated	TPX2, microtubule-associated [Source:MGI Symbol;Acc:MGI:1919369]
NM_010809	Mmp3	0.883553	1.94594e-09	3.27332e-08	Baseline	matrix metallopeptidase 3 [Source:MGI Symbol;Acc:MGI:97010]
NM_027641	Spef1	-0.710053	1.95532e-09	3.28676e-08	Baseline	sperm flagellar 1 [Source:MGI Symbol;Acc:MGI:3513546]
NM_001098227	Sdcbp	0.571677	1.96172e-09	3.29516e-08	Baseline	syndecan binding protein [Source:MGI Symbol;Acc:MGI:1337026]
NR_033803	6030408B16Rik	-0.961603	1.97957e-09	3.32278e-08	Baseline	-
NM_027439	Atp6ap2	0.472399	1.98411e-09	3.32802e-08	Baseline	ATPase, H+ transporting, lysosomal accessory protein 2 [Source:MGI Symbol;Acc:MGI:1917745]
NM_025509	Ostc	0.462661	1.988e-09	3.33217e-08	Baseline	oligosaccharyltransferase complex subunit (non-catalytic) [Source:MGI Symbol;Acc:MGI:1913607]
NM_203320	Cxcl3	4.41247	1.99488e-09	3.34131e-08	Upregulated	chemokine (C-X-C motif) ligand 3 [Source:MGI Symbol;Acc:MGI:3037818]
NM_010893	Neu1	0.55689	2.01738e-09	3.37659e-08	Baseline	neuraminidase 1 [Source:MGI Symbol;Acc:MGI:97305]
NM_007459	Ap2a2	-0.280976	2.04941e-09	3.42777e-08	Baseline	adaptor-related protein complex 2, alpha 2 subunit [Source:MGI Symbol;Acc:MGI:101920]
NM_028808	P2ry13	1.72549	2.05445e-09	3.43377e-08	Baseline	purinergic receptor P2Y, G-protein coupled 13 [Source:MGI Symbol;Acc:MGI:1921441]
NM_172733	Dera	0.779362	2.09583e-09	3.50043e-08	Baseline	deoxyribose-phosphate aldolase (putative) [Source:MGI Symbol;Acc:MGI:1913762]
NM_023137	Ubd	6.67632	2.14776e-09	3.58463e-08	Upregulated	ubiquitin D [Source:MGI Symbol;Acc:MGI:1344410]
NM_001268286	Ptprc	1.77641	2.17638e-09	3.62982e-08	Baseline	protein tyrosine phosphatase, receptor type, C [Source:MGI Symbol;Acc:MGI:97810]
NM_023248	Sbds	-0.289455	2.22713e-09	3.71182e-08	Baseline	SBDS ribosome maturation factor [Source:MGI Symbol;Acc:MGI:1913961]
NM_029926	Irak4	0.496083	2.23352e-09	3.71985e-08	Baseline	interleukin-1 receptor-associated kinase 4 [Source:MGI Symbol;Acc:MGI:2182474]
NM_009226	Snrpd1	0.46299	2.3489e-09	3.90924e-08	Baseline	small nuclear ribonucleoprotein D1 [Source:MGI Symbol;Acc:MGI:98344]
NM_026860	Gkn3	-1.46926	2.37088e-09	3.94303e-08	Baseline	gastrokine 3 [Source:MGI Symbol;Acc:MGI:1916138]
NM_001130453	Nfe2l1	20.5646	2.37813e-09	3.9523e-08	Upregulated	nuclear factor, erythroid derived 2,-like 1 [Source:MGI Symbol;Acc:MGI:99421]
NM_011234	Rad51	1.76253	2.38445e-09	3.96001e-08	Baseline	RAD51 recombinase [Source:MGI Symbol;Acc:MGI:97890]
NM_009445	Ttk	3.01626	2.43732e-09	4.04495e-08	Upregulated	Ttk protein kinase [Source:MGI Symbol;Acc:MGI:1194921]
NM_144552	Stxbp6	-0.755413	2.47894e-09	4.10824e-08	Baseline	syntaxin binding protein 6 (amisyn) [Source:MGI Symbol;Acc:MGI:2384963]
NM_205820	Tlr13	1.59474	2.47831e-09	4.10824e-08	Baseline	toll-like receptor 13 [Source:MGI Symbol;Acc:MGI:3045213]
NM_001162977	Megf6	-1.07316	2.48116e-09	4.10901e-08	Baseline	multiple EGF-like-domains 6 [Source:MGI Symbol;Acc:MGI:1919351]
NM_175026	Pyhin1	1.73915	2.51032e-09	4.15438e-08	Baseline	-
NM_001033352	Klhl21	-0.577033	2.5322e-09	4.18765e-08	Baseline	kelch-like 21 [Source:MGI Symbol;Acc:MGI:1919288]
NM_001205068	Jmjd4	20.3224	2.57089e-09	4.24865e-08	Upregulated	jumonji domain containing 4 [Source:MGI Symbol;Acc:MGI:2144404]
NM_080419	Igsf8	0.797483	2.57418e-09	4.25109e-08	Baseline	immunoglobulin superfamily, member 8 [Source:MGI Symbol;Acc:MGI:2154090]
NM_053247	Lyve1	-1.38238	2.58198e-09	4.26099e-08	Baseline	lymphatic vessel endothelial hyaluronan receptor 1 [Source:MGI Symbol;Acc:MGI:2136348]
NM_011163	Eif2ak2	0.745369	2.58818e-09	4.26823e-08	Baseline	eukaryotic translation initiation factor 2-alpha kinase 2 [Source:MGI Symbol;Acc:MGI:1353449]
NM_010513	Igf1r	-0.697782	2.63654e-09	4.34494e-08	Baseline	insulin-like growth factor I receptor [Source:MGI Symbol;Acc:MGI:96433]
NM_001163145	1810041L15Rik	-1.16742	2.68533e-09	4.42224e-08	Baseline	-
NM_023418	Pgam1	0.840509	2.69087e-09	4.42827e-08	Baseline	phosphoglycerate mutase 1 [Source:MGI Symbol;Acc:MGI:97552]
NM_001284402	P2rx7	8.58836	2.71606e-09	4.46661e-08	Upregulated	purinergic receptor P2X, ligand-gated ion channel, 7 [Source:MGI Symbol;Acc:MGI:1339957]
NM_028544	Rasip1	-0.738379	2.75932e-09	4.53457e-08	Baseline	Ras interacting protein 1 [Source:MGI Symbol;Acc:MGI:1917153]
NM_001099319	Gm12942	0.767494	2.85751e-09	4.69266e-08	Baseline	-
NM_001253737	Fcer2a	7.60869	2.89635e-09	4.75313e-08	Upregulated	Fc receptor, IgE, low affinity II, alpha polypeptide [Source:MGI Symbol;Acc:MGI:95497]
NM_011921	Aldh1a7	-0.58248	2.9314e-09	4.80729e-08	Baseline	aldehyde dehydrogenase family 1, subfamily A7 [Source:MGI Symbol;Acc:MGI:1347050]
NM_024263	Mxra8	-0.69787	2.96059e-09	4.85179e-08	Baseline	matrix-remodelling associated 8 [Source:MGI Symbol;Acc:MGI:1922011]
NM_011955	Nubp1	0.608174	2.9933e-09	4.90198e-08	Baseline	nucleotide binding protein 1 [Source:MGI Symbol;Acc:MGI:1347073]
NM_033563	Klf7	-0.567915	3.07953e-09	5.03968e-08	Baseline	Kruppel-like factor 7 (ubiquitous) [Source:MGI Symbol;Acc:MGI:1935151]
NM_139307	Vasn	-0.688088	3.09502e-09	5.06151e-08	Baseline	vasorin [Source:MGI Symbol;Acc:MGI:2177651]
NM_001305386	Pigo	10.8254	3.13442e-09	5.12238e-08	Upregulated	phosphatidylinositol glycan anchor biosynthesis, class O [Source:MGI Symbol;Acc:MGI:1861452]
NM_145509	Rab7b	0.956977	3.14706e-09	5.13947e-08	Baseline	RAB7B, member RAS oncogene family [Source:MGI Symbol;Acc:MGI:2442295]
NM_001033242	Cln5	0.533794	3.18444e-09	5.19691e-08	Baseline	ceroid-lipofuscinosis, neuronal 5 [Source:MGI Symbol;Acc:MGI:2442253]
NM_145823	Pitpnc1	-0.599974	3.20523e-09	5.22721e-08	Baseline	phosphatidylinositol transfer protein, cytoplasmic 1 [Source:MGI Symbol;Acc:MGI:1919045]
NM_023047	Dpysl5	-0.993555	3.24023e-09	5.28063e-08	Baseline	dihydropyrimidinase-like 5 [Source:MGI Symbol;Acc:MGI:1929772]
NM_026673	Apoo	20.5925	3.24929e-09	5.29173e-08	Upregulated	apolipoprotein O [Source:MGI Symbol;Acc:MGI:1915566]
NM_011198	Ptgs2	1.74864	3.27054e-09	5.32266e-08	Baseline	prostaglandin-endoperoxide synthase 2 [Source:MGI Symbol;Acc:MGI:97798]
NM_011104	Prkce	-0.935827	3.28533e-09	5.34303e-08	Baseline	protein kinase C, epsilon [Source:MGI Symbol;Acc:MGI:97599]
NM_009451	Tubb4a	-1.14084	3.34253e-09	5.4323e-08	Baseline	tubulin, beta 4A class IVA [Source:MGI Symbol;Acc:MGI:107848]
NM_011132	Pole	1.43464	3.3487e-09	5.43857e-08	Baseline	polymerase (DNA directed), epsilon [Source:MGI Symbol;Acc:MGI:1196391]
NM_144525	Tmem214	0.263034	3.37191e-09	5.47249e-08	Baseline	transmembrane protein 214 [Source:MGI Symbol;Acc:MGI:1916046]
NM_026617	Tmbim4	0.47151	3.37448e-09	5.47289e-08	Baseline	transmembrane BAX inhibitor motif containing 4 [Source:MGI Symbol;Acc:MGI:1915462]
NM_152915	Dner	-2.06139	3.38573e-09	5.48736e-08	Downregulated	delta/notch-like EGF repeat containing [Source:MGI Symbol;Acc:MGI:2152889]
NM_024448	Rab12	-0.394322	3.40975e-09	5.52083e-08	Baseline	RAB12, member RAS oncogene family [Source:MGI Symbol;Acc:MGI:894284]
NM_016671	Il27ra	1.18027	3.41108e-09	5.52083e-08	Baseline	interleukin 27 receptor, alpha [Source:MGI Symbol;Acc:MGI:1355318]
NM_013787	Skp2	0.898834	3.5671e-09	5.76938e-08	Baseline	S-phase kinase-associated protein 2 [Source:MGI Symbol;Acc:MGI:1351663]
NM_181344	C1rl	1.04907	3.64182e-09	5.88619e-08	Baseline	complement component 1, r subcomponent-like [Source:MGI Symbol;Acc:MGI:2660692]
NM_025972	Naaa	0.801503	3.66018e-09	5.91181e-08	Baseline	N-acylethanolamine acid amidase [Source:MGI Symbol;Acc:MGI:1914361]
NM_153389	Atp10d	0.507236	3.76368e-09	6.0748e-08	Baseline	ATPase, class V, type 10D [Source:MGI Symbol;Acc:MGI:2450125]
NM_012018	Cntrl	0.464659	3.80628e-09	6.13935e-08	Baseline	centriolin [Source:MGI Symbol;Acc:MGI:1889576]
NM_008728	Npr3	-1.15138	3.80984e-09	6.14088e-08	Baseline	natriuretic peptide receptor 3 [Source:MGI Symbol;Acc:MGI:97373]
NM_080555	Ppap2b	-0.574	3.81663e-09	6.14761e-08	Baseline	-
NM_001163270	Baiap3	-0.744997	3.86972e-09	6.22887e-08	Baseline	BAI1-associated protein 3 [Source:MGI Symbol;Acc:MGI:2685783]
NM_001289694	Zfp740	-24.8005	3.88096e-09	6.24269e-08	Downregulated	zinc finger protein 740 [Source:MGI Symbol;Acc:MGI:1915994]
NM_054055	Slc13a3	4.05994	3.96923e-09	6.38032e-08	Upregulated	solute carrier family 13 (sodium-dependent dicarboxylate transporter), member 3 [Source:MGI Symbol;Acc:MGI:2149635]
NM_025277	Gng10	0.686277	4.00841e-09	6.4389e-08	Baseline	guanine nucleotide binding protein (G protein), gamma 10 [Source:MGI Symbol;Acc:MGI:1336169]
NM_008265	Hoxa4	-0.807692	4.05281e-09	6.50579e-08	Baseline	homeobox A4 [Source:MGI Symbol;Acc:MGI:96176]
NM_008855	Prkcb	0.973287	4.14912e-09	6.65584e-08	Baseline	protein kinase C, beta [Source:MGI Symbol;Acc:MGI:97596]
NM_001163440	Mov10	-24.9354	4.1557e-09	6.66186e-08	Downregulated	Mov10 RISC complex RNA helicase [Source:MGI Symbol;Acc:MGI:97054]
NM_019581	Gtpbp2	0.481865	4.15892e-09	6.66248e-08	Baseline	GTP binding protein 2 [Source:MGI Symbol;Acc:MGI:1860138]
NM_001163480	Neurl1a	20.923	4.1839e-09	6.69794e-08	Upregulated	neuralized E3 ubiquitin protein ligase 1A [Source:MGI Symbol;Acc:MGI:1334263]
NM_001033285	Cdc42bpa	-0.75972	4.18854e-09	6.70081e-08	Baseline	CDC42 binding protein kinase alpha [Source:MGI Symbol;Acc:MGI:2441841]
NM_008331	Ifit1	1.56371	4.20354e-09	6.72024e-08	Baseline	interferon-induced protein with tetratricopeptide repeats 1 [Source:MGI Symbol;Acc:MGI:99450]
NM_031376	Pik3ap1	1.21797	4.22036e-09	6.74255e-08	Baseline	phosphoinositide-3-kinase adaptor protein 1 [Source:MGI Symbol;Acc:MGI:1933177]
NM_001276296	Ednrb	-1.95715	4.28326e-09	6.83706e-08	Baseline	endothelin receptor type B [Source:MGI Symbol;Acc:MGI:102720]
NM_008289	Hsd11b2	1.54684	4.28533e-09	6.83706e-08	Baseline	hydroxysteroid 11-beta dehydrogenase 2 [Source:MGI Symbol;Acc:MGI:104720]
NM_153820	Arhgap15	1.04037	4.30251e-09	6.85981e-08	Baseline	Rho GTPase activating protein 15 [Source:MGI Symbol;Acc:MGI:1923367]
NM_025735	Map1lc3a	-0.497817	4.57288e-09	7.28595e-08	Baseline	microtubule-associated protein 1 light chain 3 alpha [Source:MGI Symbol;Acc:MGI:1915661]
NM_029419	Apol7a	2.26252	4.60197e-09	7.32735e-08	Upregulated	apolipoprotein L 7a [Source:MGI Symbol;Acc:MGI:1923011]
NM_201407	Dennd4b	0.639641	4.6481e-09	7.3958e-08	Baseline	DENN/MADD domain containing 4B [Source:MGI Symbol;Acc:MGI:2446201]
NM_001033212	Rprml	-0.706117	4.7309e-09	7.52244e-08	Baseline	reprimo-like [Source:MGI Symbol;Acc:MGI:2144486]
NM_009630	Adora2a	0.723478	4.77319e-09	7.58457e-08	Baseline	adenosine A2a receptor [Source:MGI Symbol;Acc:MGI:99402]
NM_009680	Ap3b1	0.296261	4.79418e-09	7.61278e-08	Baseline	adaptor-related protein complex 3, beta 1 subunit [Source:MGI Symbol;Acc:MGI:1333879]
NM_001099296	Grrp1	0.935348	4.81912e-09	7.64722e-08	Baseline	glycine/arginine rich protein 1 [Source:MGI Symbol;Acc:MGI:1919940]
NM_172767	Vwa5a	0.465953	4.87573e-09	7.73184e-08	Baseline	von Willebrand factor A domain containing 5A [Source:MGI Symbol;Acc:MGI:1915026]
NM_010090	Dusp2	1.6654	4.92092e-09	7.79825e-08	Baseline	dual specificity phosphatase 2 [Source:MGI Symbol;Acc:MGI:101911]
NM_008037	Fosl2	0.535889	4.95771e-09	7.85126e-08	Baseline	fos-like antigen 2 [Source:MGI Symbol;Acc:MGI:102858]
NM_001038604	Clec5a	8.53823	4.98492e-09	7.88905e-08	Upregulated	C-type lectin domain family 5, member a [Source:MGI Symbol;Acc:MGI:1345151]
NM_011604	Tlr6	0.939646	5.17616e-09	8.1862e-08	Baseline	toll-like receptor 6 [Source:MGI Symbol;Acc:MGI:1341296]
NM_009627	Adm	1.56775	5.27769e-09	8.34116e-08	Baseline	adrenomedullin [Source:MGI Symbol;Acc:MGI:108058]
NM_001168615	Tifab	1.41661	5.52667e-09	8.7288e-08	Baseline	TRAF-interacting protein with forkhead-associated domain, family member B [Source:MGI Symbol;Acc:MGI:2385852]
NM_001289442	Grap2	1.60455	5.70996e-09	9.01224e-08	Baseline	GRB2-related adaptor protein 2 [Source:MGI Symbol;Acc:MGI:1333842]
NM_017461	Sept1	1.1069	5.73096e-09	9.03931e-08	Baseline	-
NM_172453	Pif1	2.85047	5.76666e-09	9.08954e-08	Upregulated	PIF1 5'-to-3' DNA helicase [Source:MGI Symbol;Acc:MGI:2143057]
NM_022305	B4galt1	0.413816	5.80288e-09	9.1405e-08	Baseline	UDP-Gal:betaGlcNAc beta 1,4- galactosyltransferase, polypeptide 1 [Source:MGI Symbol;Acc:MGI:95705]
NM_026635	Fam96a	0.626883	5.87725e-09	9.25147e-08	Baseline	-
NM_001276485	Dag1	-27.4122	5.95731e-09	9.37121e-08	Downregulated	dystroglycan 1 [Source:MGI Symbol;Acc:MGI:101864]
NM_025331	Gng11	-0.510921	6.24047e-09	9.81009e-08	Baseline	guanine nucleotide binding protein (G protein), gamma 11 [Source:MGI Symbol;Acc:MGI:1913316]
NM_027445	Rnf167	-0.340601	6.30193e-09	9.90008e-08	Baseline	ring finger protein 167 [Source:MGI Symbol;Acc:MGI:1917760]
NR_002853	Airn	-4.76831	6.31134e-09	9.90825e-08	Downregulated	antisense Igf2r RNA [Source:MGI Symbol;Acc:MGI:1353471]
NM_183020	Atxn2l	0.328166	6.35404e-09	9.96864e-08	Baseline	ataxin 2-like [Source:MGI Symbol;Acc:MGI:2446242]
NR_039567	Mir5107	2.41966	6.37625e-09	9.99683e-08	Upregulated	microRNA 5107 [Source:MGI Symbol;Acc:MGI:4950427]
NM_001163379	Agpat1	0.364431	6.39935e-09	1.00264e-07	Baseline	1-acylglycerol-3-phosphate O-acyltransferase 1 (lysophosphatidic acid acyltransferase, alpha) [Source:MGI Symbol;Acc:MGI:1932075]
NM_001168492	Pdcd4	21.1497	6.45448e-09	1.0106e-07	Upregulated	programmed cell death 4 [Source:MGI Symbol;Acc:MGI:107490]
NM_010494	Icam2	-0.338676	6.47354e-09	1.01291e-07	Baseline	intercellular adhesion molecule 2 [Source:MGI Symbol;Acc:MGI:96394]
NM_008434	Kcnq1	-0.567063	6.48348e-09	1.01379e-07	Baseline	potassium voltage-gated channel, subfamily Q, member 1 [Source:MGI Symbol;Acc:MGI:108083]
NM_001166064	Syde2	-0.834173	6.50511e-09	1.0165e-07	Baseline	synapse defective 1, Rho GTPase, homolog 2 (C. elegans) [Source:MGI Symbol;Acc:MGI:3036264]
NM_001079909	Fgfr1	-1.17983	6.52918e-09	1.01958e-07	Baseline	fibroblast growth factor receptor 1 [Source:MGI Symbol;Acc:MGI:95522]
NM_011082	Pigr	2.44967	6.56369e-09	1.02429e-07	Upregulated	polymeric immunoglobulin receptor [Source:MGI Symbol;Acc:MGI:103080]
NM_009696	Apoe	0.945645	6.58373e-09	1.02674e-07	Baseline	apolipoprotein E [Source:MGI Symbol;Acc:MGI:88057]
NM_008719	Npas2	2.70366	6.65162e-09	1.03664e-07	Upregulated	neuronal PAS domain protein 2 [Source:MGI Symbol;Acc:MGI:109232]
NM_019483	Smad9	-1.12349	6.75106e-09	1.05144e-07	Baseline	SMAD family member 9 [Source:MGI Symbol;Acc:MGI:1859993]
NM_172707	Ppp1cb	-0.273494	6.79494e-09	1.05757e-07	Baseline	protein phosphatase 1 catalytic subunit beta [Source:MGI Symbol;Acc:MGI:104871]
NM_009539	Zap70	1.54754	6.83012e-09	1.06235e-07	Baseline	zeta-chain (TCR) associated protein kinase [Source:MGI Symbol;Acc:MGI:99613]
NM_001193659	Cldn12	7.76628	6.89974e-09	1.07247e-07	Upregulated	claudin 12 [Source:MGI Symbol;Acc:MGI:1929288]
NM_011172	Prodh	-0.586721	6.92099e-09	1.07506e-07	Baseline	proline dehydrogenase [Source:MGI Symbol;Acc:MGI:97770]
NM_001012477	Cxcl12	-0.542685	6.94552e-09	1.07816e-07	Baseline	chemokine (C-X-C motif) ligand 12 [Source:MGI Symbol;Acc:MGI:103556]
NM_172520	Arhgef19	-0.561601	6.9844e-09	1.08348e-07	Baseline	Rho guanine nucleotide exchange factor (GEF) 19 [Source:MGI Symbol;Acc:MGI:1925912]
NM_023258	Pycard	1.85468	7.08113e-09	1.09776e-07	Baseline	PYD and CARD domain containing [Source:MGI Symbol;Acc:MGI:1931465]
NM_009062	Rgs4	-0.895516	7.10262e-09	1.10037e-07	Baseline	regulator of G-protein signaling 4 [Source:MGI Symbol;Acc:MGI:108409]
NM_009119	Sap18	-2.21206	7.11434e-09	1.10146e-07	Downregulated	Sin3-associated polypeptide 18 [Source:MGI Symbol;Acc:MGI:1277978]
NM_153537	Phldb1	-0.536667	7.17061e-09	1.10944e-07	Baseline	pleckstrin homology like domain, family B, member 1 [Source:MGI Symbol;Acc:MGI:2143230]
NM_011157	Srgn	0.866185	7.23505e-09	1.11867e-07	Baseline	serglycin [Source:MGI Symbol;Acc:MGI:97756]
NM_007682	Cenpb	-0.362899	7.35784e-09	1.13691e-07	Baseline	centromere protein B [Source:MGI Symbol;Acc:MGI:88376]
NM_024180	Ormdl2	0.367503	7.56211e-09	1.16771e-07	Baseline	ORM1-like 2 (S. cerevisiae) [Source:MGI Symbol;Acc:MGI:1914094]
NM_010999	Olfr56	2.22404	7.5688e-09	1.16798e-07	Upregulated	olfactory receptor 56 [Source:MGI Symbol;Acc:MGI:1333785]
NM_001136056	Cntfr	-2.13334	7.86876e-09	1.21347e-07	Downregulated	ciliary neurotrophic factor receptor [Source:MGI Symbol;Acc:MGI:99605]
NM_001301818	Fgd4	20.848	7.88789e-09	1.21562e-07	Upregulated	FYVE, RhoGEF and PH domain containing 4 [Source:MGI Symbol;Acc:MGI:2183747]
NM_025799	Fuca2	0.522161	7.95e-09	1.224e-07	Baseline	fucosidase, alpha-L- 2, plasma [Source:MGI Symbol;Acc:MGI:1914098]
NM_133943	Hsd3b7	0.60512	7.95267e-09	1.224e-07	Baseline	hydroxy-delta-5-steroid dehydrogenase, 3 beta- and steroid delta-isomerase 7 [Source:MGI Symbol;Acc:MGI:2141879]
NM_011372	St6galnac3	-0.679824	8.0785e-09	1.24175e-07	Baseline	ST6 (alpha-N-acetyl-neuraminyl-2,3-beta-galactosyl-1,3)-N-acetylgalactosaminide alpha-2,6-sialyltransferase 3 [Source:MGI Symbol;Acc:MGI:1341828]
NM_001159774	Ikbkb	0.386631	8.07592e-09	1.24175e-07	Baseline	inhibitor of kappaB kinase beta [Source:MGI Symbol;Acc:MGI:1338071]
NM_028716	Phf19	1.07566	8.09293e-09	1.24315e-07	Baseline	PHD finger protein 19 [Source:MGI Symbol;Acc:MGI:1921266]
NM_001039701	Il1rn	2.86703	8.14418e-09	1.25021e-07	Upregulated	interleukin 1 receptor antagonist [Source:MGI Symbol;Acc:MGI:96547]
NM_019798	Pde4a	19.2046	8.15545e-09	1.25112e-07	Upregulated	phosphodiesterase 4A, cAMP specific [Source:MGI Symbol;Acc:MGI:99558]
NM_001081099	Aunip	8.10037	8.18506e-09	1.25485e-07	Upregulated	aurora kinase A and ninein interacting protein [Source:MGI Symbol;Acc:MGI:1917135]
NM_010590	Ajuba	-0.552343	8.21747e-09	1.25856e-07	Baseline	ajuba LIM protein [Source:MGI Symbol;Acc:MGI:1341886]
NM_146008	Tcp11l2	-0.49176	8.21998e-09	1.25856e-07	Baseline	t-complex 11 (mouse) like 2 [Source:MGI Symbol;Acc:MGI:2444679]
NM_172395	Cdc42se1	0.444484	8.2888e-09	1.26827e-07	Baseline	CDC42 small effector 1 [Source:MGI Symbol;Acc:MGI:1889510]
NM_026373	Cdk2ap2	0.416603	8.35082e-09	1.27693e-07	Baseline	CDK2-associated protein 2 [Source:MGI Symbol;Acc:MGI:1098779]
NM_008098	Mtpn	0.347335	8.57102e-09	1.30975e-07	Baseline	myotrophin [Source:MGI Symbol;Acc:MGI:99445]
NM_021526	Psmd14	0.615816	8.66412e-09	1.32312e-07	Baseline	proteasome (prosome, macropain) 26S subunit, non-ATPase, 14 [Source:MGI Symbol;Acc:MGI:1913284]
NM_019626	Cbln1	8.33579	8.77714e-09	1.33951e-07	Upregulated	cerebellin 1 precursor protein [Source:MGI Symbol;Acc:MGI:88281]
NM_011659	Tnfrsf4	2.3863	8.80469e-09	1.34284e-07	Upregulated	tumor necrosis factor receptor superfamily, member 4 [Source:MGI Symbol;Acc:MGI:104512]
NM_177897	B4galnt4	4.34485	8.84681e-09	1.34839e-07	Upregulated	beta-1,4-N-acetyl-galactosaminyl transferase 4 [Source:MGI Symbol;Acc:MGI:2652891]
NM_026369	Arpc5	0.452462	8.88883e-09	1.35392e-07	Baseline	actin related protein 2/3 complex, subunit 5 [Source:MGI Symbol;Acc:MGI:1915021]
NM_010500	Ier5	0.714639	9.06965e-09	1.38057e-07	Baseline	immediate early response 5 [Source:MGI Symbol;Acc:MGI:1337072]
NM_213615	A530032D15Rik	2.7441	9.19478e-09	1.39871e-07	Upregulated	RIKEN cDNA A530032D15Rik gene [Source:MGI Symbol;Acc:MGI:3037746]
NM_009937	Colq	-0.992303	9.20205e-09	1.39891e-07	Baseline	collagen-like tail subunit (single strand of homotrimer) of asymmetric acetylcholinesterase [Source:MGI Symbol;Acc:MGI:1338761]
NM_027314	March5	0.386986	9.3105e-09	1.41449e-07	Baseline	-
NR_027984	2810025M15Rik	-0.484339	9.36481e-09	1.42182e-07	Baseline	RIKEN cDNA 2810025M15 gene [Source:MGI Symbol;Acc:MGI:1917203]
NM_001113391	Cd247	0.983558	9.44543e-09	1.43314e-07	Baseline	CD247 antigen [Source:MGI Symbol;Acc:MGI:88334]
NM_173739	Galnt18	-0.649338	9.48044e-09	1.43752e-07	Baseline	polypeptide N-acetylgalactosaminyltransferase 18 [Source:MGI Symbol;Acc:MGI:2446239]
NM_028109	Tpx2	11.7222	9.50568e-09	1.44042e-07	Upregulated	TPX2, microtubule-associated [Source:MGI Symbol;Acc:MGI:1919369]
NM_001291292	2210011C24Rik	-1.21722	9.56966e-09	1.44918e-07	Baseline	-
NM_010261	Rabac1	-0.348846	9.6787e-09	1.46475e-07	Baseline	Rab acceptor 1 (prenylated) [Source:MGI Symbol;Acc:MGI:1201692]
NM_008688	Nfic	-0.427479	9.71606e-09	1.46946e-07	Baseline	nuclear factor I/C [Source:MGI Symbol;Acc:MGI:109591]
NM_028536	Ccsap	1.02797	9.85736e-09	1.48987e-07	Baseline	centriole, cilia and spindle associated protein [Source:MGI Symbol;Acc:MGI:1920670]
NR_102360	Zbtb24	20.5044	1.00641e-08	1.52014e-07	Upregulated	zinc finger and BTB domain containing 24 [Source:MGI Symbol;Acc:MGI:3039618]
NM_013739	Dok3	0.864456	1.01697e-08	1.53511e-07	Baseline	docking protein 3 [Source:MGI Symbol;Acc:MGI:1351490]
NM_011832	Insrr	2.34619	1.06734e-08	1.6101e-07	Upregulated	insulin receptor-related receptor [Source:MGI Symbol;Acc:MGI:1346037]
NM_138606	Pim2	1.03629	1.07009e-08	1.61322e-07	Baseline	proviral integration site 2 [Source:MGI Symbol;Acc:MGI:97587]
NM_011596	Atp6v0a2	0.378956	1.07805e-08	1.62418e-07	Baseline	ATPase, H+ transporting, lysosomal V0 subunit A2 [Source:MGI Symbol;Acc:MGI:104855]
NM_172622	Trerf1	-24.9092	1.08201e-08	1.62911e-07	Downregulated	transcriptional regulating factor 1 [Source:MGI Symbol;Acc:MGI:2442086]
NM_011611	Cd40	1.26656	1.14777e-08	1.72702e-07	Baseline	CD40 antigen [Source:MGI Symbol;Acc:MGI:88336]
NM_028742	Ifltd1	-1.30371	1.15532e-08	1.73726e-07	Baseline	-
NM_146206	Tpcn2	0.649521	1.1586e-08	1.74108e-07	Baseline	two pore segment channel 2 [Source:MGI Symbol;Acc:MGI:2385297]
NM_027185	Def6	0.977741	1.17716e-08	1.76785e-07	Baseline	differentially expressed in FDCP 6 [Source:MGI Symbol;Acc:MGI:1346328]
NM_001164289	Phf11c	1.99173	1.18729e-08	1.78192e-07	Baseline	PHD finger protein 11C [Source:MGI Symbol;Acc:MGI:3648476]
NM_133186	Steap3	-0.63082	1.20712e-08	1.81053e-07	Baseline	STEAP family member 3 [Source:MGI Symbol;Acc:MGI:1915678]
NM_011297	Rps24	-0.585467	1.21669e-08	1.82372e-07	Baseline	ribosomal protein S24 [Source:MGI Symbol;Acc:MGI:98147]
NM_010180	Fbln1	-0.990178	1.22915e-08	1.84121e-07	Baseline	fibulin 1 [Source:MGI Symbol;Acc:MGI:95487]
NM_029617	Casc5	1.99359	1.25454e-08	1.87805e-07	Baseline	-
NM_019482	Panx1	1.11407	1.26843e-08	1.89645e-07	Baseline	pannexin 1 [Source:MGI Symbol;Acc:MGI:1860055]
NM_001038653	Slc16a3	2.38219	1.26824e-08	1.89645e-07	Upregulated	solute carrier family 16 (monocarboxylic acid transporters), member 3 [Source:MGI Symbol;Acc:MGI:1933438]
NM_001290814	Aff3	-0.636024	1.27121e-08	1.89818e-07	Baseline	AF4/FMR2 family, member 3 [Source:MGI Symbol;Acc:MGI:106927]
NM_173386	Mb21d1	10.9817	1.27059e-08	1.89818e-07	Upregulated	-
NM_025783	Chmp3	-0.28888	1.27263e-08	1.8991e-07	Baseline	charged multivesicular body protein 3 [Source:MGI Symbol;Acc:MGI:1913950]
NM_016805	Hnrnpu	0.181432	1.27474e-08	1.90105e-07	Baseline	heterogeneous nuclear ribonucleoprotein U [Source:MGI Symbol;Acc:MGI:1858195]
NM_001002895	AI413582	0.877473	1.3003e-08	1.93794e-07	Baseline	expressed sequence AI413582 [Source:MGI Symbol;Acc:MGI:2146839]
NM_178609	E2f7	1.46635	1.30434e-08	1.94272e-07	Baseline	E2F transcription factor 7 [Source:MGI Symbol;Acc:MGI:1289147]
NM_008910	Ppm1a	-0.356346	1.34407e-08	2.00063e-07	Baseline	protein phosphatase 1A, magnesium dependent, alpha isoform [Source:MGI Symbol;Acc:MGI:99878]
NM_010931	Uhrf1	1.89378	1.37805e-08	2.04991e-07	Baseline	ubiquitin-like, containing PHD and RING finger domains, 1 [Source:MGI Symbol;Acc:MGI:1338889]
NM_133990	Il13ra1	0.536881	1.41942e-08	2.11013e-07	Baseline	interleukin 13 receptor, alpha 1 [Source:MGI Symbol;Acc:MGI:105052]
NM_024179	0610009O20Rik	-0.354665	1.42072e-08	2.11072e-07	Baseline	-
NM_146162	Tmem119	-0.944667	1.43145e-08	2.12518e-07	Baseline	transmembrane protein 119 [Source:MGI Symbol;Acc:MGI:2385228]
NM_008367	Il2ra	1.57303	1.43226e-08	2.12518e-07	Baseline	interleukin 2 receptor, alpha chain [Source:MGI Symbol;Acc:MGI:96549]
NM_178680	Unc45b	-0.831116	1.43833e-08	2.13285e-07	Baseline	unc-45 myosin chaperone B [Source:MGI Symbol;Acc:MGI:2443377]
NM_028820	1700017B05Rik	0.437194	1.44408e-08	2.14002e-07	Baseline	RIKEN cDNA 1700017B05 gene [Source:MGI Symbol;Acc:MGI:1921461]
NM_025812	Hmg20a	-0.298166	1.47201e-08	2.18004e-07	Baseline	high mobility group 20A [Source:MGI Symbol;Acc:MGI:1914117]
NM_001271395	Capg	3.15398	1.49051e-08	2.20605e-07	Upregulated	capping protein (actin filament), gelsolin-like [Source:MGI Symbol;Acc:MGI:1098259]
NM_031406	Slc12a9	0.516631	1.53045e-08	2.26374e-07	Baseline	solute carrier family 12 (potassium/chloride transporters), member 9 [Source:MGI Symbol;Acc:MGI:1933532]
NM_177092	Msrb3	-0.552037	1.53552e-08	2.26838e-07	Baseline	methionine sulfoxide reductase B3 [Source:MGI Symbol;Acc:MGI:2443538]
NM_013921	Prss30	2.42787	1.53462e-08	2.26838e-07	Upregulated	protease, serine 30 [Source:MGI Symbol;Acc:MGI:1353645]
NM_001163496	Cd160	19.5186	1.54122e-08	2.27538e-07	Upregulated	CD160 antigen [Source:MGI Symbol;Acc:MGI:1860383]
NM_009324	Tbx2	-0.64604	1.5425e-08	2.27584e-07	Baseline	T-box 2 [Source:MGI Symbol;Acc:MGI:98494]
NM_008536	Tm4sf1	-0.675562	1.55802e-08	2.29729e-07	Baseline	transmembrane 4 superfamily member 1 [Source:MGI Symbol;Acc:MGI:104678]
NM_197982	Ddx39	0.757551	1.57217e-08	2.31671e-07	Baseline	-
NM_182806	Gpr18	1.68745	1.57361e-08	2.31739e-07	Baseline	G protein-coupled receptor 18 [Source:MGI Symbol;Acc:MGI:107859]
NM_001004468	Tacc2	-0.904516	1.57524e-08	2.31833e-07	Baseline	transforming, acidic coiled-coil containing protein 2 [Source:MGI Symbol;Acc:MGI:1928899]
NM_178087	Pml	1.27032	1.59108e-08	2.34018e-07	Baseline	promyelocytic leukemia [Source:MGI Symbol;Acc:MGI:104662]
NM_198013	Cuedc1	-0.94358	1.5982e-08	2.34918e-07	Baseline	CUE domain containing 1 [Source:MGI Symbol;Acc:MGI:2144281]
NM_010143	Ephb3	-0.42017	1.61093e-08	2.36642e-07	Baseline	Eph receptor B3 [Source:MGI Symbol;Acc:MGI:104770]
NM_019655	Adar	0.907774	1.62537e-08	2.38614e-07	Baseline	adenosine deaminase, RNA-specific [Source:MGI Symbol;Acc:MGI:1889575]
NM_016883	Psmd10	0.854688	1.66367e-08	2.44085e-07	Baseline	proteasome (prosome, macropain) 26S subunit, non-ATPase, 10 [Source:MGI Symbol;Acc:MGI:1858898]
NM_001040072	Nynrin	-0.529883	1.66725e-08	2.44457e-07	Baseline	NYN domain and retroviral integrase containing [Source:MGI Symbol;Acc:MGI:2652872]
NM_021430	Rilpl1	-0.652568	1.68934e-08	2.47541e-07	Baseline	Rab interacting lysosomal protein-like 1 [Source:MGI Symbol;Acc:MGI:1922945]
NM_023377	Stard5	0.579267	1.71422e-08	2.51031e-07	Baseline	StAR-related lipid transfer (START) domain containing 5 [Source:MGI Symbol;Acc:MGI:2156765]
NR_003967	Gm4759	1.57615	1.74396e-08	2.55227e-07	Baseline	-
NM_134471	Kif2c	2.39949	1.74921e-08	2.55837e-07	Upregulated	kinesin family member 2C [Source:MGI Symbol;Acc:MGI:1921054]
NM_130859	Card10	-0.674384	1.76644e-08	2.58196e-07	Baseline	caspase recruitment domain family, member 10 [Source:MGI Symbol;Acc:MGI:2146012]
NM_025491	Susd3	1.30901	1.76789e-08	2.58248e-07	Baseline	sushi domain containing 3 [Source:MGI Symbol;Acc:MGI:1913579]
NM_001285473	Carf	-23.4017	1.76965e-08	2.58345e-07	Downregulated	calcium response factor [Source:MGI Symbol;Acc:MGI:2182269]
NM_172728	Creb5	1.05116	1.80088e-08	2.6274e-07	Baseline	cAMP responsive element binding protein 5 [Source:MGI Symbol;Acc:MGI:2443973]
NM_001081242	Tln2	-0.685689	1.81983e-08	2.65341e-07	Baseline	talin 2 [Source:MGI Symbol;Acc:MGI:1917799]
NM_177839	Tnn	-0.89152	1.82458e-08	2.65868e-07	Baseline	tenascin N [Source:MGI Symbol;Acc:MGI:2665790]
NM_153555	Dcaf8	-0.23785	1.82891e-08	2.66336e-07	Baseline	DDB1 and CUL4 associated factor 8 [Source:MGI Symbol;Acc:MGI:91860]
NM_027328	Prpf31	0.409572	1.84405e-08	2.68374e-07	Baseline	pre-mRNA processing factor 31 [Source:MGI Symbol;Acc:MGI:1916238]
NM_007783	Csk	0.410777	1.88685e-08	2.74433e-07	Baseline	c-src tyrosine kinase [Source:MGI Symbol;Acc:MGI:88537]
NM_178406	Gpr153	-0.581813	1.92986e-08	2.80515e-07	Baseline	G protein-coupled receptor 153 [Source:MGI Symbol;Acc:MGI:1916157]
NR_130958	Brip1os	0.306107	1.94361e-08	2.82339e-07	Baseline	BRCA1 interacting protein C-terminal helicase 1, opposite strand [Source:MGI Symbol;Acc:MGI:1921288]
NM_001289637	Zfp180	-23.7712	1.95411e-08	2.83689e-07	Downregulated	zinc finger protein 180 [Source:MGI Symbol;Acc:MGI:1923701]
NM_172893	Parp12	0.755723	1.95666e-08	2.83884e-07	Baseline	poly (ADP-ribose) polymerase family, member 12 [Source:MGI Symbol;Acc:MGI:2143990]
NM_031166	Id4	-0.68735	1.96287e-08	2.8461e-07	Baseline	inhibitor of DNA binding 4 [Source:MGI Symbol;Acc:MGI:99414]
NM_133949	Ptov1	-0.336605	1.96989e-08	2.85452e-07	Baseline	prostate tumor over expressed gene 1 [Source:MGI Symbol;Acc:MGI:1933946]
NM_011110	Pla2g5	10.5938	1.9849e-08	2.8745e-07	Upregulated	phospholipase A2, group V [Source:MGI Symbol;Acc:MGI:101899]
NM_178089	Hnrnpul1	19.8114	2.01087e-08	2.91032e-07	Upregulated	heterogeneous nuclear ribonucleoprotein U-like 1 [Source:MGI Symbol;Acc:MGI:2443517]
NM_146126	Sord	-0.734875	2.02741e-08	2.93245e-07	Baseline	sorbitol dehydrogenase [Source:MGI Symbol;Acc:MGI:98266]
NM_027334	Mettl7a1	-0.700487	2.04236e-08	2.95227e-07	Baseline	methyltransferase like 7A1 [Source:MGI Symbol;Acc:MGI:1916523]
NM_008828	Pgk1	1.10432	2.05183e-08	2.96414e-07	Baseline	phosphoglycerate kinase 1 [Source:MGI Symbol;Acc:MGI:97555]
NM_001162387	Pex11b	-23.242	2.0742e-08	2.99462e-07	Downregulated	peroxisomal biogenesis factor 11 beta [Source:MGI Symbol;Acc:MGI:1338882]
NM_026922	Atp2c2	-1.10882	2.13109e-08	3.07485e-07	Baseline	ATPase, Ca++ transporting, type 2C, member 2 [Source:MGI Symbol;Acc:MGI:1916297]
NM_009007	Rac1	-0.201235	2.19218e-08	3.16107e-07	Baseline	Rac family small GTPase 1 [Source:MGI Symbol;Acc:MGI:97845]
NM_008332	Ifit2	1.47009	2.29303e-08	3.30446e-07	Baseline	interferon-induced protein with tetratricopeptide repeats 2 [Source:MGI Symbol;Acc:MGI:99449]
NM_178721	Cadm2	-2.61247	2.32167e-08	3.34164e-07	Downregulated	cell adhesion molecule 2 [Source:MGI Symbol;Acc:MGI:2442722]
NM_144884	Tor1a	0.428282	2.32053e-08	3.34164e-07	Baseline	torsin family 1, member A (torsin A) [Source:MGI Symbol;Acc:MGI:1353568]
NM_001285863	Pphln1	-4.89151	2.34184e-08	3.36862e-07	Downregulated	periphilin 1 [Source:MGI Symbol;Acc:MGI:1917029]
NM_001285840	Sybu	-23.5653	2.38042e-08	3.42017e-07	Downregulated	syntabulin (syntaxin-interacting) [Source:MGI Symbol;Acc:MGI:2442392]
NM_133908	Rita1	-3.63206	2.38058e-08	3.42017e-07	Downregulated	RBPJ interacting and tubulin associated 1 [Source:MGI Symbol;Acc:MGI:1922021]
NM_001081161	Fam171a1	-0.776265	2.39635e-08	3.44071e-07	Baseline	family with sequence similarity 171, member A1 [Source:MGI Symbol;Acc:MGI:2442917]
NM_001199339	Apoo	-23.7848	2.43528e-08	3.49448e-07	Downregulated	apolipoprotein O [Source:MGI Symbol;Acc:MGI:1915566]
NM_010338	Gpr37	-7.15031	2.45615e-08	3.52217e-07	Downregulated	G protein-coupled receptor 37 [Source:MGI Symbol;Acc:MGI:1313297]
NM_027184	Ipmk	-0.40817	2.45907e-08	3.52217e-07	Baseline	inositol polyphosphate multikinase [Source:MGI Symbol;Acc:MGI:1916968]
NM_025415	Cks2	1.58159	2.45801e-08	3.52217e-07	Baseline	CDC28 protein kinase regulatory subunit 2 [Source:MGI Symbol;Acc:MGI:1913447]
NM_010353	Gsg2	1.93563	2.4745e-08	3.54212e-07	Baseline	-
NM_001042593	Hbs1l	-23.6374	2.48274e-08	3.55176e-07	Downregulated	Hbs1-like (S. cerevisiae) [Source:MGI Symbol;Acc:MGI:1891704]
NM_007955	Ptprv	1.9877	2.48539e-08	3.55339e-07	Baseline	protein tyrosine phosphatase, receptor type, V [Source:MGI Symbol;Acc:MGI:108027]
NM_008108	Gdf3	8.28967	2.5111e-08	3.58796e-07	Upregulated	growth differentiation factor 3 [Source:MGI Symbol;Acc:MGI:95686]
NM_027258	Rnf157	0.965235	2.53223e-08	3.61596e-07	Baseline	ring finger protein 157 [Source:MGI Symbol;Acc:MGI:2442484]
NM_010117	Rhbdf1	-0.386815	2.53958e-08	3.62426e-07	Baseline	rhomboid 5 homolog 1 [Source:MGI Symbol;Acc:MGI:104328]
NM_019752	Htra2	0.444313	2.5708e-08	3.66658e-07	Baseline	HtrA serine peptidase 2 [Source:MGI Symbol;Acc:MGI:1928676]
NM_025376	Tmem8c	8.49654	2.58059e-08	3.67831e-07	Upregulated	-
NM_008542	Smad6	-0.914635	2.58494e-08	3.68229e-07	Baseline	SMAD family member 6 [Source:MGI Symbol;Acc:MGI:1336883]
NM_011852	Oas1g	2.06705	2.65603e-08	3.78127e-07	Upregulated	2'-5' oligoadenylate synthetase 1G [Source:MGI Symbol;Acc:MGI:97429]
NM_134437	Il17rd	-0.878036	2.68127e-08	3.81489e-07	Baseline	interleukin 17 receptor D [Source:MGI Symbol;Acc:MGI:2159727]
NM_022993	Lrp10	0.214498	2.70199e-08	3.84205e-07	Baseline	low-density lipoprotein receptor-related protein 10 [Source:MGI Symbol;Acc:MGI:1929480]
NM_198250	Lrrc4b	-1.02073	2.72424e-08	3.87135e-07	Baseline	leucine rich repeat containing 4B [Source:MGI Symbol;Acc:MGI:3027390]
NM_001081746	Gm7609	2.52791	2.78687e-08	3.95796e-07	Upregulated	predicted pseudogene 7609 [Source:MGI Symbol;Acc:MGI:3644536]
NM_009955	Dpysl2	-0.547154	2.84695e-08	4.04084e-07	Baseline	dihydropyrimidinase-like 2 [Source:MGI Symbol;Acc:MGI:1349763]
NM_144828	Ppp1r1b	-1.42478	2.8861e-08	4.09395e-07	Baseline	protein phosphatase 1, regulatory inhibitor subunit 1B [Source:MGI Symbol;Acc:MGI:94860]
NM_172606	March6	-0.355229	2.9233e-08	4.14422e-07	Baseline	-
NM_009441	Ttc3	-0.368983	2.92597e-08	4.1455e-07	Baseline	tetratricopeptide repeat domain 3 [Source:MGI Symbol;Acc:MGI:1276539]
NM_177472	Slx4	0.408924	2.93197e-08	4.1515e-07	Baseline	SLX4 structure-specific endonuclease subunit homolog (S. cerevisiae) [Source:MGI Symbol;Acc:MGI:106299]
NM_001164314	Wars	0.78364	2.94908e-08	4.17323e-07	Baseline	tryptophanyl-tRNA synthetase [Source:MGI Symbol;Acc:MGI:104630]
NM_001163473	1810010H24Rik	-0.80394	2.95342e-08	4.17685e-07	Baseline	RIKEN cDNA 1810010H24 gene [Source:MGI Symbol;Acc:MGI:1916316]
NM_001005865	Mtus1	-0.467763	2.95986e-08	4.18344e-07	Baseline	mitochondrial tumor suppressor 1 [Source:MGI Symbol;Acc:MGI:2142572]
NM_009712	Arsb	0.531216	2.99366e-08	4.22868e-07	Baseline	arylsulfatase B [Source:MGI Symbol;Acc:MGI:88075]
NM_027118	Cdk13	0.457427	3.00344e-08	4.23996e-07	Baseline	cyclin-dependent kinase 13 [Source:MGI Symbol;Acc:MGI:1916812]
NM_008160	Gpx1	0.333918	3.02572e-08	4.26884e-07	Baseline	glutathione peroxidase 1 [Source:MGI Symbol;Acc:MGI:104887]
NM_031185	Akap12	-0.597666	3.04124e-08	4.2856e-07	Baseline	A kinase (PRKA) anchor protein (gravin) 12 [Source:MGI Symbol;Acc:MGI:1932576]
NM_011616	Cd40lg	1.57398	3.03968e-08	4.2856e-07	Baseline	CD40 ligand [Source:MGI Symbol;Acc:MGI:88337]
NM_148939	Ly6g5b	2.26136	3.09293e-08	4.35583e-07	Upregulated	lymphocyte antigen 6 complex, locus G5B [Source:MGI Symbol;Acc:MGI:2385809]
NM_011718	Wnt10b	-1.10013	3.1064e-08	4.37218e-07	Baseline	wingless-type MMTV integration site family, member 10B [Source:MGI Symbol;Acc:MGI:108061]
NM_028601	Zmiz2	0.798555	3.17494e-08	4.46598e-07	Baseline	zinc finger, MIZ-type containing 2 [Source:MGI Symbol;Acc:MGI:106374]
NM_007841	Ddx6	-26.061	3.18189e-08	4.47308e-07	Downregulated	DEAD (Asp-Glu-Ala-Asp) box polypeptide 6 [Source:MGI Symbol;Acc:MGI:104976]
NM_016981	Slc9a1	0.264467	3.25269e-08	4.56988e-07	Baseline	solute carrier family 9 (sodium/hydrogen exchanger), member 1 [Source:MGI Symbol;Acc:MGI:102462]
NM_010104	Edn1	-0.804087	3.27084e-08	4.59264e-07	Baseline	endothelin 1 [Source:MGI Symbol;Acc:MGI:95283]
NM_001080814	Fat3	-1.03955	3.29494e-08	4.61822e-07	Baseline	FAT atypical cadherin 3 [Source:MGI Symbol;Acc:MGI:2444314]
NM_001163434	Hspa5	0.634511	3.29449e-08	4.61822e-07	Baseline	heat shock protein 5 [Source:MGI Symbol;Acc:MGI:95835]
NM_144543	Thyn1	0.647321	3.2919e-08	4.61822e-07	Baseline	thymocyte nuclear protein 1 [Source:MGI Symbol;Acc:MGI:1925112]
NM_022310	Hspa5	0.977514	3.30669e-08	4.63193e-07	Baseline	heat shock protein 5 [Source:MGI Symbol;Acc:MGI:95835]
NM_031256	Plekha3	-0.292349	3.37771e-08	4.72859e-07	Baseline	pleckstrin homology domain-containing, family A (phosphoinositide binding specific) member 3 [Source:MGI Symbol;Acc:MGI:1932515]
NM_010097	Sparcl1	-0.573337	3.43576e-08	4.80474e-07	Baseline	SPARC-like 1 [Source:MGI Symbol;Acc:MGI:108110]
NM_013487	Cd3d	1.71727	3.43619e-08	4.80474e-07	Baseline	CD3 antigen, delta polypeptide [Source:MGI Symbol;Acc:MGI:88331]
NM_001039192	Gmfg	1.03208	3.55847e-08	4.97278e-07	Baseline	glia maturation factor, gamma [Source:MGI Symbol;Acc:MGI:1927135]
NM_010806	Mllt4	-0.355839	3.62524e-08	5.06308e-07	Baseline	-
NM_011969	Psma7	0.434457	3.66048e-08	5.10925e-07	Baseline	proteasome subunit alpha 7 [Source:MGI Symbol;Acc:MGI:1347070]
NM_001102456	Aplp2	-0.894921	3.67205e-08	5.12236e-07	Baseline	amyloid beta (A4) precursor-like protein 2 [Source:MGI Symbol;Acc:MGI:88047]
NM_015771	Lats2	-0.550052	3.69807e-08	5.1556e-07	Baseline	large tumor suppressor 2 [Source:MGI Symbol;Acc:MGI:1354386]
NM_015731	Atp9a	-0.379576	3.72119e-08	5.18478e-07	Baseline	ATPase, class II, type 9A [Source:MGI Symbol;Acc:MGI:1330826]
NM_008088	Gas7	-25.9207	3.76943e-08	5.24887e-07	Downregulated	growth arrest specific 7 [Source:MGI Symbol;Acc:MGI:1202388]
NM_027404	Bag5	-0.3961	3.79117e-08	5.27603e-07	Baseline	BCL2-associated athanogene 5 [Source:MGI Symbol;Acc:MGI:1917619]
NM_001085492	Rere	-0.393597	3.7939e-08	5.2767e-07	Baseline	arginine glutamic acid dipeptide (RE) repeats [Source:MGI Symbol;Acc:MGI:2683486]
NM_010855	Myh4	-25.9124	3.80761e-08	5.29265e-07	Downregulated	myosin, heavy polypeptide 4, skeletal muscle [Source:MGI Symbol;Acc:MGI:1339713]
NM_011067	Per3	-1.5093	3.83814e-08	5.33193e-07	Baseline	period circadian clock 3 [Source:MGI Symbol;Acc:MGI:1277134]
NM_022427	Gpr88	1.49305	3.89648e-08	5.40978e-07	Baseline	G-protein coupled receptor 88 [Source:MGI Symbol;Acc:MGI:1927653]
NM_031384	Tex11	-3.06374	3.92788e-08	5.44696e-07	Downregulated	testis expressed gene 11 [Source:MGI Symbol;Acc:MGI:1933237]
NM_031258	Chrdl1	-1.14659	3.9272e-08	5.44696e-07	Baseline	chordin-like 1 [Source:MGI Symbol;Acc:MGI:1933172]
NM_173417	Kcns3	-0.993879	3.98121e-08	5.51766e-07	Baseline	potassium voltage-gated channel, delayed-rectifier, subfamily S, member 3 [Source:MGI Symbol;Acc:MGI:1098804]
NM_001271760	Adra1a	-23.1242	3.98427e-08	5.51865e-07	Downregulated	adrenergic receptor, alpha 1a [Source:MGI Symbol;Acc:MGI:104773]
NM_212441	Acsm3	-22.8066	3.98813e-08	5.52075e-07	Downregulated	acyl-CoA synthetase medium-chain family member 3 [Source:MGI Symbol;Acc:MGI:99538]
NM_007972	F10	22.5625	4.08832e-08	5.65611e-07	Upregulated	coagulation factor X [Source:MGI Symbol;Acc:MGI:103107]
NM_025817	Tril	-0.808109	4.11633e-08	5.69152e-07	Baseline	TLR4 interactor with leucine-rich repeats [Source:MGI Symbol;Acc:MGI:1914123]
NM_009681	Ap3s1	0.638868	4.1304e-08	5.70427e-07	Baseline	adaptor-related protein complex 3, sigma 1 subunit [Source:MGI Symbol;Acc:MGI:1337062]
NM_025329	Tctex1d2	0.680024	4.12972e-08	5.70427e-07	Baseline	-
NM_008744	Ntn1	-0.680988	4.13958e-08	5.71359e-07	Baseline	netrin 1 [Source:MGI Symbol;Acc:MGI:105088]
NM_011925	Adgre5	-0.625888	4.15396e-08	5.73008e-07	Baseline	adhesion G protein-coupled receptor E5 [Source:MGI Symbol;Acc:MGI:1347095]
NM_028763	Cbx6	-0.365812	4.20711e-08	5.79999e-07	Baseline	chromobox 6 [Source:MGI Symbol;Acc:MGI:3512628]
NM_007397	Acvr2b	-0.82859	4.21141e-08	5.80252e-07	Baseline	activin receptor IIB [Source:MGI Symbol;Acc:MGI:87912]
NM_013477	Atp6v0d1	0.295924	4.27536e-08	5.88719e-07	Baseline	ATPase, H+ transporting, lysosomal V0 subunit D1 [Source:MGI Symbol;Acc:MGI:1201778]
NM_012037	Vat1	-0.290377	4.37829e-08	6.0254e-07	Baseline	vesicle amine transport 1 [Source:MGI Symbol;Acc:MGI:1349450]
NM_011329	Ccl1	7.03726	4.42932e-08	6.09206e-07	Upregulated	chemokine (C-C motif) ligand 1 [Source:MGI Symbol;Acc:MGI:98258]
NM_011594	Timp2	-0.54251	4.44773e-08	6.1138e-07	Baseline	tissue inhibitor of metalloproteinase 2 [Source:MGI Symbol;Acc:MGI:98753]
NM_029012	Sppl3	-0.369214	4.48082e-08	6.1557e-07	Baseline	signal peptide peptidase 3 [Source:MGI Symbol;Acc:MGI:1891433]
NM_009448	Tuba1c	0.432486	4.48607e-08	6.15931e-07	Baseline	tubulin, alpha 1C [Source:MGI Symbol;Acc:MGI:1095409]
NM_013415	Atp1b2	-0.880298	4.49978e-08	6.17454e-07	Baseline	ATPase, Na+/K+ transporting, beta 2 polypeptide [Source:MGI Symbol;Acc:MGI:88109]
NM_001163445	Smim10l1	-0.414796	4.53655e-08	6.21826e-07	Baseline	small integral membrane protein 10 like 1 [Source:MGI Symbol;Acc:MGI:1914379]
NM_001102455	Aplp2	-0.393038	4.53737e-08	6.21826e-07	Baseline	amyloid beta (A4) precursor-like protein 2 [Source:MGI Symbol;Acc:MGI:88047]
NM_177752	Eme1	2.42009	4.53957e-08	6.21826e-07	Upregulated	essential meiotic structure-specific endonuclease 1 [Source:MGI Symbol;Acc:MGI:3576783]
NM_016686	Vezf1	-0.432226	4.54289e-08	6.21919e-07	Baseline	vascular endothelial zinc finger 1 [Source:MGI Symbol;Acc:MGI:1313291]
NM_001081395	Amotl1	-0.547867	4.56881e-08	6.25104e-07	Baseline	angiomotin-like 1 [Source:MGI Symbol;Acc:MGI:1922973]
NM_013734	Atp1a4	-2.0456	4.58688e-08	6.27211e-07	Downregulated	ATPase, Na+/K+ transporting, alpha 4 polypeptide [Source:MGI Symbol;Acc:MGI:1351335]
NM_001081106	Cytl1	-0.714965	4.59827e-08	6.28403e-07	Baseline	cytokine-like 1 [Source:MGI Symbol;Acc:MGI:2684993]
NM_007557	Bmp7	-1.63321	4.63152e-08	6.3258e-07	Baseline	bone morphogenetic protein 7 [Source:MGI Symbol;Acc:MGI:103302]
NM_172142	Nfkbid	1.42147	4.64756e-08	6.34403e-07	Baseline	nuclear factor of kappa light polypeptide gene enhancer in B cells inhibitor, delta [Source:MGI Symbol;Acc:MGI:3041243]
NM_138315	Mical1	0.551289	4.67191e-08	6.37357e-07	Baseline	microtubule associated monooxygenase, calponin and LIM domain containing 1 [Source:MGI Symbol;Acc:MGI:2385847]
NM_009391	Ran	0.549316	4.67991e-08	6.38078e-07	Baseline	RAN, member RAS oncogene family [Source:MGI Symbol;Acc:MGI:1333112]
NM_027534	Kdsr	-0.502719	4.73786e-08	6.45606e-07	Baseline	3-ketodihydrosphingosine reductase [Source:MGI Symbol;Acc:MGI:1918000]
NM_008483	Lamb2	-0.427557	4.7525e-08	6.47225e-07	Baseline	laminin, beta 2 [Source:MGI Symbol;Acc:MGI:99916]
NM_027898	Gramd1a	0.517748	4.76841e-08	6.49017e-07	Baseline	GRAM domain containing 1A [Source:MGI Symbol;Acc:MGI:105490]
NM_145605	Klhdc4	0.400053	4.77811e-08	6.49961e-07	Baseline	kelch domain containing 4 [Source:MGI Symbol;Acc:MGI:2384569]
NM_001305286	Mpdz	-0.652019	4.83181e-08	6.56887e-07	Baseline	multiple PDZ domain crumbs cell polarity complex component [Source:MGI Symbol;Acc:MGI:1343489]
NM_010474	Hs3st1	-0.975622	4.87103e-08	6.61836e-07	Baseline	heparan sulfate (glucosamine) 3-O-sulfotransferase 1 [Source:MGI Symbol;Acc:MGI:1201606]
NM_009736	Bag1	-0.295319	4.88284e-08	6.63058e-07	Baseline	BCL2-associated athanogene 1 [Source:MGI Symbol;Acc:MGI:108047]
NM_001290818	Adrbk1	0.566666	4.90576e-08	6.65786e-07	Baseline	-
NM_023684	Lime1	0.778059	4.99153e-08	6.77036e-07	Baseline	Lck interacting transmembrane adaptor 1 [Source:MGI Symbol;Acc:MGI:1919949]
NM_009697	Nr2f2	-0.620712	5.02577e-08	6.81287e-07	Baseline	nuclear receptor subfamily 2, group F, member 2 [Source:MGI Symbol;Acc:MGI:1352452]
NM_178608	Reep1	-0.763068	5.0507e-08	6.84273e-07	Baseline	receptor accessory protein 1 [Source:MGI Symbol;Acc:MGI:1098827]
NR_033136	Atf5	-0.381274	5.11196e-08	6.92174e-07	Baseline	activating transcription factor 5 [Source:MGI Symbol;Acc:MGI:2141857]
NM_009599	Ache	-22.4729	5.13994e-08	6.95562e-07	Downregulated	acetylcholinesterase [Source:MGI Symbol;Acc:MGI:87876]
NM_001289774	Rufy3	0.747102	5.26325e-08	7.11839e-07	Baseline	RUN and FYVE domain containing 3 [Source:MGI Symbol;Acc:MGI:106484]
NM_011587	Tie1	-0.749366	5.30548e-08	7.17139e-07	Baseline	tyrosine kinase with immunoglobulin-like and EGF-like domains 1 [Source:MGI Symbol;Acc:MGI:99906]
NM_172729	Nod1	0.410665	5.32284e-08	7.19072e-07	Baseline	nucleotide-binding oligomerization domain containing 1 [Source:MGI Symbol;Acc:MGI:1341839]
NM_010907	Nfkbia	0.60146	5.33342e-08	7.20088e-07	Baseline	nuclear factor of kappa light polypeptide gene enhancer in B cells inhibitor, alpha [Source:MGI Symbol;Acc:MGI:104741]
NM_030180	Usp54	-0.45536	5.36568e-08	7.24028e-07	Baseline	ubiquitin specific peptidase 54 [Source:MGI Symbol;Acc:MGI:1926037]
NM_011876	Twf2	0.532498	5.38122e-08	7.2571e-07	Baseline	twinfilin actin binding protein 2 [Source:MGI Symbol;Acc:MGI:1346078]
NM_172887	Fry	-0.795002	5.43446e-08	7.32469e-07	Baseline	FRY microtubule binding protein [Source:MGI Symbol;Acc:MGI:2443895]
NM_028977	Lrrc17	-1.04462	5.47494e-08	7.37502e-07	Baseline	leucine rich repeat containing 17 [Source:MGI Symbol;Acc:MGI:1921761]
NM_025863	Trim59	1.15004	5.54001e-08	7.45841e-07	Baseline	tripartite motif-containing 59 [Source:MGI Symbol;Acc:MGI:1914199]
NM_011399	Slc25a17	-0.348009	5.61323e-08	7.55266e-07	Baseline	solute carrier family 25 (mitochondrial carrier, peroxisomal membrane protein), member 17 [Source:MGI Symbol;Acc:MGI:1342248]
NM_001177407_2	Gm8898	-22.8536	5.63416e-08	7.5765e-07	Downregulated	-
NM_207624	Ace	-0.853245	5.70181e-08	7.66308e-07	Baseline	angiotensin I converting enzyme (peptidyl-dipeptidase A) 1 [Source:MGI Symbol;Acc:MGI:87874]
NM_172530	She	-0.690327	5.79517e-08	7.77968e-07	Baseline	src homology 2 domain-containing transforming protein E [Source:MGI Symbol;Acc:MGI:1099462]
NM_172502	Dcaf15	0.639734	5.79351e-08	7.77968e-07	Baseline	DDB1 and CUL4 associated factor 15 [Source:MGI Symbol;Acc:MGI:2684420]
NM_198653	Iars2	-0.290267	5.88635e-08	7.89757e-07	Baseline	isoleucine-tRNA synthetase 2, mitochondrial [Source:MGI Symbol;Acc:MGI:1919586]
NM_175451	Ckap4	0.46062	5.91512e-08	7.93165e-07	Baseline	cytoskeleton-associated protein 4 [Source:MGI Symbol;Acc:MGI:2444926]
NM_001271446	Ly6a	25.5422	5.92346e-08	7.93832e-07	Upregulated	lymphocyte antigen 6 complex, locus A [Source:MGI Symbol;Acc:MGI:107527]
NM_008365	Il18r1	0.727588	5.95277e-08	7.97306e-07	Baseline	interleukin 18 receptor 1 [Source:MGI Symbol;Acc:MGI:105383]
NM_001161714	Tgm1	7.03654	6.09096e-08	8.1535e-07	Upregulated	transglutaminase 1, K polypeptide [Source:MGI Symbol;Acc:MGI:98730]
NM_173781	Rab6b	-1.08516	6.10078e-08	8.16201e-07	Baseline	RAB6B, member RAS oncogene family [Source:MGI Symbol;Acc:MGI:107283]
NM_010830	Msh6	0.442154	6.15959e-08	8.236e-07	Baseline	mutS homolog 6 [Source:MGI Symbol;Acc:MGI:1343961]
NM_001286011	Tubgcp2	-22.5984	6.21029e-08	8.29908e-07	Downregulated	tubulin, gamma complex associated protein 2 [Source:MGI Symbol;Acc:MGI:1921487]
NM_007812	Cyp2a5	-3.41327	6.21901e-08	8.30601e-07	Downregulated	cytochrome P450, family 2, subfamily a, polypeptide 5 [Source:MGI Symbol;Acc:MGI:88597]
NM_001285459	Fmn1	0.857783	6.23946e-08	8.3286e-07	Baseline	formin 1 [Source:MGI Symbol;Acc:MGI:101815]
NM_008416	Junb	1.42201	6.2459e-08	8.33247e-07	Baseline	jun B proto-oncogene [Source:MGI Symbol;Acc:MGI:96647]
NM_007454	Ap1b1	0.328431	6.34959e-08	8.4612e-07	Baseline	adaptor protein complex AP-1, beta 1 subunit [Source:MGI Symbol;Acc:MGI:1096368]
NM_027711	Iqgap2	0.674514	6.3478e-08	8.4612e-07	Baseline	IQ motif containing GTPase activating protein 2 [Source:MGI Symbol;Acc:MGI:2449975]
NM_176860	Ubash3b	0.947312	6.40371e-08	8.5285e-07	Baseline	ubiquitin associated and SH3 domain containing, B [Source:MGI Symbol;Acc:MGI:1920078]
NM_023605	Fbxo9	-0.431471	6.42742e-08	8.5504e-07	Baseline	f-box protein 9 [Source:MGI Symbol;Acc:MGI:1918788]
NM_025347	Ypel3	-0.355193	6.42643e-08	8.5504e-07	Baseline	yippee like 3 [Source:MGI Symbol;Acc:MGI:1913340]
NM_001081279	Mfhas1	-0.506027	6.50869e-08	8.65361e-07	Baseline	malignant fibrous histiocytoma amplified sequence 1 [Source:MGI Symbol;Acc:MGI:1098644]
NM_026647	Zdhhc21	0.52737	6.54105e-08	8.69174e-07	Baseline	zinc finger, DHHC domain containing 21 [Source:MGI Symbol;Acc:MGI:1915518]
NR_045520	Lmf1	-25.4374	6.71291e-08	8.91507e-07	Downregulated	lipase maturation factor 1 [Source:MGI Symbol;Acc:MGI:1923733]
NM_013880	Plcl2	0.919078	6.84644e-08	9.08727e-07	Baseline	phospholipase C-like 2 [Source:MGI Symbol;Acc:MGI:1352756]
NM_019703	Pfkp	0.715867	6.8931e-08	9.14405e-07	Baseline	phosphofructokinase, platelet [Source:MGI Symbol;Acc:MGI:1891833]
NM_029021	Ocstamp	3.2316	6.98696e-08	9.26333e-07	Upregulated	osteoclast stimulatory transmembrane protein [Source:MGI Symbol;Acc:MGI:1921864]
NM_009135	Scn7a	-0.873142	7.11896e-08	9.43302e-07	Baseline	sodium channel, voltage-gated, type VII, alpha [Source:MGI Symbol;Acc:MGI:102965]
NM_016904	Cks1b	1.32593	7.1292e-08	9.44128e-07	Baseline	CDC28 protein kinase 1b [Source:MGI Symbol;Acc:MGI:1889208]
NM_172920	Dpy19l1	0.521447	7.16482e-08	9.4831e-07	Baseline	dpy-19-like 1 (C. elegans) [Source:MGI Symbol;Acc:MGI:1915685]
NM_011404	Slc7a5	1.10116	7.25582e-08	9.59816e-07	Baseline	solute carrier family 7 (cationic amino acid transporter, y+ system), member 5 [Source:MGI Symbol;Acc:MGI:1298205]
NM_008421	Kcnc1	2.39856	7.26903e-08	9.61023e-07	Upregulated	potassium voltage gated channel, Shaw-related subfamily, member 1 [Source:MGI Symbol;Acc:MGI:96667]
NM_001024716	Triobp	0.393938	7.32986e-08	9.68521e-07	Baseline	TRIO and F-actin binding protein [Source:MGI Symbol;Acc:MGI:1349410]
NM_019503	Fxyd1	-0.952078	7.34544e-08	9.70035e-07	Baseline	FXYD domain-containing ion transport regulator 1 [Source:MGI Symbol;Acc:MGI:1889273]
NM_001001982	A430105I19Rik	-0.622359	7.67391e-08	1.01284e-06	Baseline	-
NM_153145	Abca8a	-0.969763	7.72222e-08	1.01808e-06	Baseline	ATP-binding cassette, sub-family A (ABC1), member 8a [Source:MGI Symbol;Acc:MGI:2386846]
NM_025788	Nacc1	0.27551	7.72217e-08	1.01808e-06	Baseline	nucleus accumbens associated 1, BEN and BTB (POZ) domain containing [Source:MGI Symbol;Acc:MGI:1914080]
NM_027495	Tmem144	-0.734342	7.73707e-08	1.0189e-06	Baseline	transmembrane protein 144 [Source:MGI Symbol;Acc:MGI:1917902]
NM_007921	Elf3	0.750153	7.73692e-08	1.0189e-06	Baseline	E74-like factor 3 [Source:MGI Symbol;Acc:MGI:1101781]
NM_025944	Tmem246	-0.571316	7.85895e-08	1.03437e-06	Baseline	-
NM_001290708	Smarca1	-23.2164	7.86751e-08	1.03491e-06	Downregulated	SWI/SNF related, matrix associated, actin dependent regulator of chromatin, subfamily a, member 1 [Source:MGI Symbol;Acc:MGI:1935127]
NM_009531	Xpc	-0.420434	7.93471e-08	1.04317e-06	Baseline	xeroderma pigmentosum, complementation group C [Source:MGI Symbol;Acc:MGI:103557]
NM_025826	Acadsb	-0.224346	7.97442e-08	1.04781e-06	Baseline	acyl-Coenzyme A dehydrogenase, short/branched chain [Source:MGI Symbol;Acc:MGI:1914135]
NM_198710	Sypl	-0.386824	8.20945e-08	1.07809e-06	Baseline	synaptophysin-like protein [Source:MGI Symbol;Acc:MGI:108081]
NM_145700	Ackr4	-1.16462	8.4682e-08	1.11145e-06	Baseline	atypical chemokine receptor 4 [Source:MGI Symbol;Acc:MGI:2181676]
NM_013730	Slamf1	1.81874	8.49482e-08	1.11432e-06	Baseline	signaling lymphocytic activation molecule family member 1 [Source:MGI Symbol;Acc:MGI:1351314]
NM_133710	Ctdspl	-0.512251	8.53257e-08	1.11865e-06	Baseline	CTD (carboxy-terminal domain, RNA polymerase II, polypeptide A) small phosphatase-like [Source:MGI Symbol;Acc:MGI:1916524]
NM_009723	Atp2b2	-1.44259	8.65986e-08	1.1347e-06	Baseline	ATPase, Ca++ transporting, plasma membrane 2 [Source:MGI Symbol;Acc:MGI:105368]
NM_008993	Pxmp2	-0.913778	8.69257e-08	1.13835e-06	Baseline	peroxisomal membrane protein 2 [Source:MGI Symbol;Acc:MGI:107487]
NM_199467	Mms22l	1.31821	8.72596e-08	1.14209e-06	Baseline	MMS22-like, DNA repair protein [Source:MGI Symbol;Acc:MGI:2684980]
NM_008359	Il17ra	0.744725	8.75982e-08	1.14589e-06	Baseline	interleukin 17 receptor A [Source:MGI Symbol;Acc:MGI:107399]
NM_031182	Tfap4	-0.721843	8.79148e-08	1.14876e-06	Baseline	transcription factor AP4 [Source:MGI Symbol;Acc:MGI:103239]
NM_001039700	Pkd1l3	7.19594	8.79155e-08	1.14876e-06	Upregulated	polycystic kidney disease 1 like 3 [Source:MGI Symbol;Acc:MGI:2664670]
NM_011537	Tbx5	-0.667704	8.89513e-08	1.16165e-06	Baseline	T-box 5 [Source:MGI Symbol;Acc:MGI:102541]
NM_008055	Fzd4	-0.93137	9.03843e-08	1.17971e-06	Baseline	frizzled class receptor 4 [Source:MGI Symbol;Acc:MGI:108520]
NM_001037724	Adcy7	25.1739	9.1464e-08	1.19314e-06	Upregulated	adenylate cyclase 7 [Source:MGI Symbol;Acc:MGI:102891]
NM_145494	Me2	0.52098	9.18493e-08	1.1975e-06	Baseline	malic enzyme 2, NAD(+)-dependent, mitochondrial [Source:MGI Symbol;Acc:MGI:2147351]
NM_010493	Icam1	0.772121	9.23022e-08	1.20274e-06	Baseline	intercellular adhesion molecule 1 [Source:MGI Symbol;Acc:MGI:96392]
NM_001040426	Thsd4	-0.934593	9.23788e-08	1.20307e-06	Baseline	thrombospondin, type I, domain containing 4 [Source:MGI Symbol;Acc:MGI:2672033]
NM_001103182	Lin9	1.09366	9.29353e-08	1.20965e-06	Baseline	lin-9 homolog (C. elegans) [Source:MGI Symbol;Acc:MGI:1919818]
NM_022314	Tpm3	25.1504	9.40107e-08	1.22297e-06	Upregulated	tropomyosin 3, gamma [Source:MGI Symbol;Acc:MGI:1890149]
NM_030250	Nus1	0.306886	9.52269e-08	1.23811e-06	Baseline	NUS1 dehydrodolichyl diphosphate synthase subunit [Source:MGI Symbol;Acc:MGI:1196365]
NR_052009	Fuk	-6.24411	9.53491e-08	1.23901e-06	Downregulated	-
NM_025424	Nenf	-0.388852	9.54431e-08	1.23955e-06	Baseline	neuron derived neurotrophic factor [Source:MGI Symbol;Acc:MGI:1913458]
NM_001039472	Kif21b	0.704233	9.57045e-08	1.24226e-06	Baseline	kinesin family member 21B [Source:MGI Symbol;Acc:MGI:109234]
NM_011364	Sh2d1a	1.88244	9.75586e-08	1.26563e-06	Baseline	SH2 domain containing 1A [Source:MGI Symbol;Acc:MGI:1328352]
NM_027219	Cdc42ep1	-0.603444	9.80839e-08	1.27174e-06	Baseline	CDC42 effector protein (Rho GTPase binding) 1 [Source:MGI Symbol;Acc:MGI:1929763]
NM_198967	Tmtc1	-0.569339	9.83841e-08	1.27493e-06	Baseline	transmembrane and tetratricopeptide repeat containing 1 [Source:MGI Symbol;Acc:MGI:3039590]
NM_025427	Rgcc	-0.89628	9.86059e-08	1.2771e-06	Baseline	regulator of cell cycle [Source:MGI Symbol;Acc:MGI:1913464]
NM_033325	Loxl2	-0.489003	9.90369e-08	1.28198e-06	Baseline	lysyl oxidase-like 2 [Source:MGI Symbol;Acc:MGI:2137913]
NM_153101	Mrgpra2b	2.01704	9.97135e-08	1.29003e-06	Upregulated	MAS-related GPR, member A2B [Source:MGI Symbol;Acc:MGI:3033098]
NM_023245	Palmd	-0.489507	9.98037e-08	1.29048e-06	Baseline	palmdelphin [Source:MGI Symbol;Acc:MGI:2148896]
NM_010688	Lasp1	0.414807	1.00063e-07	1.29313e-06	Baseline	LIM and SH3 protein 1 [Source:MGI Symbol;Acc:MGI:109656]
NM_008304	Sdc2	-0.585038	1.0024e-07	1.2947e-06	Baseline	syndecan 2 [Source:MGI Symbol;Acc:MGI:1349165]
NM_011962	Plod3	0.473597	1.01595e-07	1.31148e-06	Baseline	procollagen-lysine, 2-oxoglutarate 5-dioxygenase 3 [Source:MGI Symbol;Acc:MGI:1347008]
NM_021608	Dctn5	0.330073	1.01705e-07	1.31218e-06	Baseline	dynactin 5 [Source:MGI Symbol;Acc:MGI:1891689]
NM_001033273	5031439G07Rik	0.451429	1.02782e-07	1.32535e-06	Baseline	RIKEN cDNA 5031439G07 gene [Source:MGI Symbol;Acc:MGI:2444899]
NM_001025245	Mbp	0.501279	1.04458e-07	1.34622e-06	Baseline	myelin basic protein [Source:MGI Symbol;Acc:MGI:96925]
NM_007669	Cdkn1a	1.45068	1.05105e-07	1.35382e-06	Baseline	cyclin-dependent kinase inhibitor 1A (P21) [Source:MGI Symbol;Acc:MGI:104556]
NM_001109995	Eftud2	0.24272	1.05366e-07	1.35571e-06	Baseline	elongation factor Tu GTP binding domain containing 2 [Source:MGI Symbol;Acc:MGI:1336880]
NM_001177755	Pfkfb3	1.85122	1.05337e-07	1.35571e-06	Baseline	6-phosphofructo-2-kinase/fructose-2,6-biphosphatase 3 [Source:MGI Symbol;Acc:MGI:2181202]
NM_009842	Cd151	-0.502906	1.05844e-07	1.36111e-06	Baseline	CD151 antigen [Source:MGI Symbol;Acc:MGI:1096360]
NM_011182	Cyth3	-0.606359	1.06172e-07	1.36458e-06	Baseline	cytohesin 3 [Source:MGI Symbol;Acc:MGI:1335107]
NM_175386	Lhfp	-0.620375	1.06976e-07	1.37417e-06	Baseline	lipoma HMGIC fusion partner [Source:MGI Symbol;Acc:MGI:1920048]
NM_018866	Cxcl13	3.32682	1.07393e-07	1.37877e-06	Upregulated	chemokine (C-X-C motif) ligand 13 [Source:MGI Symbol;Acc:MGI:1888499]
NM_027153	Pir	-1.00006	1.08891e-07	1.39723e-06	Baseline	pirin [Source:MGI Symbol;Acc:MGI:1916906]
NM_177914	Dgkk	7.84663	1.09621e-07	1.40583e-06	Upregulated	diacylglycerol kinase kappa [Source:MGI Symbol;Acc:MGI:3580254]
NM_009790	Calm1	0.2503	1.10094e-07	1.41113e-06	Baseline	calmodulin 1 [Source:MGI Symbol;Acc:MGI:88251]
NM_001136061	Ednrb	-0.917599	1.10289e-07	1.41287e-06	Baseline	endothelin receptor type B [Source:MGI Symbol;Acc:MGI:102720]
NM_139001	Cspg4	-0.623952	1.10377e-07	1.41322e-06	Baseline	chondroitin sulfate proteoglycan 4 [Source:MGI Symbol;Acc:MGI:2153093]
NM_001081017	Unc79	-2.01496	1.10506e-07	1.41334e-06	Downregulated	unc-79 homolog [Source:MGI Symbol;Acc:MGI:2684729]
NM_134072	Akr1c14	-0.949665	1.10456e-07	1.41334e-06	Baseline	aldo-keto reductase family 1, member C14 [Source:MGI Symbol;Acc:MGI:2145458]
NM_153081	Slc16a11	-1.15754	1.10854e-07	1.41701e-06	Baseline	solute carrier family 16 (monocarboxylic acid transporters), member 11 [Source:MGI Symbol;Acc:MGI:2663709]
NM_009698	Aprt	0.727371	1.12384e-07	1.43579e-06	Baseline	adenine phosphoribosyl transferase [Source:MGI Symbol;Acc:MGI:88061]
NM_021384	Rsad2	1.82692	1.1347e-07	1.44888e-06	Baseline	radical S-adenosyl methionine domain containing 2 [Source:MGI Symbol;Acc:MGI:1929628]
NM_026184	Ero1lb	0.846596	1.13645e-07	1.45033e-06	Baseline	-
NM_172477	Dennd2a	-0.52317	1.15019e-07	1.46707e-06	Baseline	DENN/MADD domain containing 2A [Source:MGI Symbol;Acc:MGI:2444961]
NM_007984	Fscn1	0.913737	1.16651e-07	1.48708e-06	Baseline	fascin actin-bundling protein 1 [Source:MGI Symbol;Acc:MGI:1352745]
NM_008716	Notch3	-0.779495	1.1728e-07	1.49429e-06	Baseline	notch 3 [Source:MGI Symbol;Acc:MGI:99460]
NM_025340	Sharpin	0.432633	1.17361e-07	1.49451e-06	Baseline	SHANK-associated RH domain interacting protein [Source:MGI Symbol;Acc:MGI:1913331]
NM_001161807	Cys1	-22.2312	1.17521e-07	1.49574e-06	Downregulated	cystin 1 [Source:MGI Symbol;Acc:MGI:2177632]
NM_011909	Usp18	1.13156	1.18258e-07	1.5043e-06	Baseline	ubiquitin specific peptidase 18 [Source:MGI Symbol;Acc:MGI:1344364]
NM_010654	Klrd1	1.19919	1.18372e-07	1.50494e-06	Baseline	killer cell lectin-like receptor, subfamily D, member 1 [Source:MGI Symbol;Acc:MGI:1196275]
NM_177372	Dna2	1.05723	1.20202e-07	1.52738e-06	Baseline	DNA replication helicase/nuclease 2 [Source:MGI Symbol;Acc:MGI:2443732]
NM_139306	Acer2	-0.853897	1.21076e-07	1.53766e-06	Baseline	alkaline ceramidase 2 [Source:MGI Symbol;Acc:MGI:1920932]
NM_010211	Fhl1	-0.887679	1.21276e-07	1.53937e-06	Baseline	four and a half LIM domains 1 [Source:MGI Symbol;Acc:MGI:1298387]
NM_054042	Cd248	-0.84376	1.24362e-07	1.57768e-06	Baseline	CD248 antigen, endosialin [Source:MGI Symbol;Acc:MGI:1917695]
NM_001033150	Plekhm2	0.247368	1.2468e-07	1.58087e-06	Baseline	pleckstrin homology domain containing, family M (with RUN domain) member 2 [Source:MGI Symbol;Acc:MGI:1916832]
NM_027009	Rfc3	0.69484	1.25214e-07	1.58679e-06	Baseline	replication factor C (activator 1) 3 [Source:MGI Symbol;Acc:MGI:1916513]
NM_013805	Cldn5	-0.568008	1.25437e-07	1.58875e-06	Baseline	claudin 5 [Source:MGI Symbol;Acc:MGI:1276112]
NM_011671	Ucp2	0.478446	1.25576e-07	1.58967e-06	Baseline	uncoupling protein 2 (mitochondrial, proton carrier) [Source:MGI Symbol;Acc:MGI:109354]
NM_001162903	Ccdc71l	0.385175	1.26367e-07	1.59881e-06	Baseline	coiled-coil domain containing 71 like [Source:MGI Symbol;Acc:MGI:1919373]
NM_138584	Spg21	0.430524	1.26709e-07	1.60229e-06	Baseline	SPG21, maspardin [Source:MGI Symbol;Acc:MGI:106403]
NM_011498	Bhlhe40	0.512795	1.26815e-07	1.60275e-06	Baseline	basic helix-loop-helix family, member e40 [Source:MGI Symbol;Acc:MGI:1097714]
NR_033225	Gm13375	-0.864319	1.28884e-07	1.62803e-06	Baseline	predicted gene 13375 [Source:MGI Symbol;Acc:MGI:3649913]
NM_001142580	Vipas39	0.348057	1.29526e-07	1.63526e-06	Baseline	VPS33B interacting protein, apical-basolateral polarity regulator, spe-39 homolog [Source:MGI Symbol;Acc:MGI:2144805]
NM_001083120	Enah	-24.8701	1.30451e-07	1.64607e-06	Downregulated	ENAH actin regulator [Source:MGI Symbol;Acc:MGI:108360]
NR_024329	2900097C17Rik	-0.176015	1.32554e-07	1.67171e-06	Baseline	-
NR_029460	6530402F18Rik	0.464083	1.32787e-07	1.67375e-06	Baseline	RIKEN cDNA 6530402F18 gene [Source:MGI Symbol;Acc:MGI:1923470]
NM_021883	Tmod1	-0.936503	1.3416e-07	1.69014e-06	Baseline	tropomodulin 1 [Source:MGI Symbol;Acc:MGI:98775]
NM_028341	Ttc39c	1.70763	1.35513e-07	1.70628e-06	Baseline	tetratricopeptide repeat domain 39C [Source:MGI Symbol;Acc:MGI:1919997]
NM_026552	Arpc4	0.572768	1.35898e-07	1.71021e-06	Baseline	actin related protein 2/3 complex, subunit 4 [Source:MGI Symbol;Acc:MGI:1915339]
NM_153510	Pilra	1.63536	1.36078e-07	1.71156e-06	Baseline	paired immunoglobin-like type 2 receptor alpha [Source:MGI Symbol;Acc:MGI:2450529]
NM_001252472	Cd84	1.35338	1.3665e-07	1.71784e-06	Baseline	CD84 antigen [Source:MGI Symbol;Acc:MGI:1336885]
NM_134101	Psmd2	0.296907	1.40553e-07	1.76595e-06	Baseline	proteasome (prosome, macropain) 26S subunit, non-ATPase, 2 [Source:MGI Symbol;Acc:MGI:1096584]
NM_016900	Cav2	-0.764423	1.41839e-07	1.78117e-06	Baseline	caveolin 2 [Source:MGI Symbol;Acc:MGI:107571]
NM_027014	Gins1	1.47667	1.4268e-07	1.79077e-06	Baseline	GINS complex subunit 1 (Psf1 homolog) [Source:MGI Symbol;Acc:MGI:1916520]
NM_001162905	Mdm1	22.2381	1.43443e-07	1.79938e-06	Upregulated	transformed mouse 3T3 cell double minute 1 [Source:MGI Symbol;Acc:MGI:96951]
NM_001285921	Mfn2	-21.5837	1.43849e-07	1.80351e-06	Downregulated	mitofusin 2 [Source:MGI Symbol;Acc:MGI:2442230]
NM_023627	Isyna1	0.471585	1.44179e-07	1.80669e-06	Baseline	myo-inositol 1-phosphate synthase A1 [Source:MGI Symbol;Acc:MGI:1919030]
NM_013584	Lifr	-0.82989	1.44301e-07	1.80726e-06	Baseline	LIF receptor alpha [Source:MGI Symbol;Acc:MGI:96788]
NM_001044740	Slc7a2	1.78094	1.44725e-07	1.81161e-06	Baseline	solute carrier family 7 (cationic amino acid transporter, y+ system), member 2 [Source:MGI Symbol;Acc:MGI:99828]
NM_001146275	Iigp1	5.84795	1.45445e-07	1.81964e-06	Upregulated	interferon inducible GTPase 1 [Source:MGI Symbol;Acc:MGI:1926259]
NM_010722	Lmnb2	0.504315	1.4717e-07	1.84025e-06	Baseline	lamin B2 [Source:MGI Symbol;Acc:MGI:96796]
NM_016803	Chst3	-0.780901	1.47887e-07	1.84824e-06	Baseline	carbohydrate sulfotransferase 3 [Source:MGI Symbol;Acc:MGI:1858224]
NM_021041	Abcc9	22.5845	1.48944e-07	1.86045e-06	Upregulated	ATP-binding cassette, sub-family C (CFTR/MRP), member 9 [Source:MGI Symbol;Acc:MGI:1352630]
NM_001293783	Ddx60	1.05156	1.50178e-07	1.87488e-06	Baseline	DExD/H box helicase 60 [Source:MGI Symbol;Acc:MGI:2384570]
NM_001164499	Papd5	-24.7407	1.51502e-07	1.8894e-06	Downregulated	-
NM_153782	Fam20a	-0.802014	1.51482e-07	1.8894e-06	Baseline	FAM20A, golgi associated secretory pathway pseudokinase [Source:MGI Symbol;Acc:MGI:2388266]
NM_001029978	Tceal3	-1.07668	1.52954e-07	1.9065e-06	Baseline	transcription elongation factor A (SII)-like 3 [Source:MGI Symbol;Acc:MGI:1913354]
NM_001033448	Ap5b1	0.708476	1.54245e-07	1.92055e-06	Baseline	adaptor-related protein complex 5, beta 1 subunit [Source:MGI Symbol;Acc:MGI:2685808]
NM_134102	Pla1a	3.0273	1.5419e-07	1.92055e-06	Upregulated	phospholipase A1 member A [Source:MGI Symbol;Acc:MGI:1934677]
NM_175836	Sptbn1	-0.658476	1.55348e-07	1.93327e-06	Baseline	spectrin beta, non-erythrocytic 1 [Source:MGI Symbol;Acc:MGI:98388]
NM_001289531	Cndp2	1.06742	1.57647e-07	1.96084e-06	Baseline	CNDP dipeptidase 2 (metallopeptidase M20 family) [Source:MGI Symbol;Acc:MGI:1913304]
NM_007424	Acan	-19.9501	1.57842e-07	1.96223e-06	Downregulated	aggrecan [Source:MGI Symbol;Acc:MGI:99602]
NM_001193271	Meis1	-0.680218	1.57959e-07	1.96264e-06	Baseline	Meis homeobox 1 [Source:MGI Symbol;Acc:MGI:104717]
NM_029858	Ston1	-0.856509	1.5916e-07	1.97653e-06	Baseline	stonin 1 [Source:MGI Symbol;Acc:MGI:1924307]
NM_013524	Fut7	9.78484	1.59482e-07	1.97948e-06	Upregulated	fucosyltransferase 7 [Source:MGI Symbol;Acc:MGI:107692]
NM_146054	Fermt2	-0.497544	1.60051e-07	1.98445e-06	Baseline	fermitin family member 2 [Source:MGI Symbol;Acc:MGI:2385001]
NR_046046	Gm13710	3.18991	1.60049e-07	1.98445e-06	Upregulated	predicted gene 13710 [Source:MGI Symbol;Acc:MGI:3650894]
NM_009759	Bmx	-1.19155	1.60376e-07	1.98742e-06	Baseline	BMX non-receptor tyrosine kinase [Source:MGI Symbol;Acc:MGI:1101778]
NM_007607	Car4	-0.534174	1.6114e-07	1.99585e-06	Baseline	carbonic anhydrase 4 [Source:MGI Symbol;Acc:MGI:1096574]
NM_027760	Rassf8	-0.773993	1.62014e-07	2.00561e-06	Baseline	Ras association (RalGDS/AF-6) domain family (N-terminal) member 8 [Source:MGI Symbol;Acc:MGI:1918573]
NM_010846	Mx1	2.06113	1.65318e-07	2.04545e-06	Upregulated	MX dynamin-like GTPase 1 [Source:MGI Symbol;Acc:MGI:97243]
NM_001167921	Gtf2e2	-24.6494	1.68287e-07	2.07999e-06	Downregulated	general transcription factor II E, polypeptide 2 (beta subunit) [Source:MGI Symbol;Acc:MGI:1915403]
NM_175628	A2m	4.12713	1.68287e-07	2.07999e-06	Upregulated	alpha-2-macroglobulin [Source:MGI Symbol;Acc:MGI:2449119]
NM_145523	Gca	0.686189	1.68976e-07	2.08741e-06	Baseline	grancalcin [Source:MGI Symbol;Acc:MGI:1918521]
NM_008568	Mcm7	0.502187	1.69111e-07	2.08798e-06	Baseline	minichromosome maintenance complex component 7 [Source:MGI Symbol;Acc:MGI:1298398]
NR_033496	Lrp8	2.89564	1.6958e-07	2.09267e-06	Upregulated	low density lipoprotein receptor-related protein 8, apolipoprotein e receptor [Source:MGI Symbol;Acc:MGI:1340044]
NM_183138	Tet3	-0.441895	1.69985e-07	2.09657e-06	Baseline	tet methylcytosine dioxygenase 3 [Source:MGI Symbol;Acc:MGI:2446229]
NM_007481	Arf6	0.434318	1.70229e-07	2.09848e-06	Baseline	ADP-ribosylation factor 6 [Source:MGI Symbol;Acc:MGI:99435]
NM_007782	Csf3r	1.917	1.71204e-07	2.10939e-06	Baseline	colony stimulating factor 3 receptor (granulocyte) [Source:MGI Symbol;Acc:MGI:1339755]
NM_172498	Ptk2b	1.25777	1.72744e-07	2.12726e-06	Baseline	PTK2 protein tyrosine kinase 2 beta [Source:MGI Symbol;Acc:MGI:104908]
NM_019786	Tbk1	0.469291	1.72925e-07	2.12837e-06	Baseline	TANK-binding kinase 1 [Source:MGI Symbol;Acc:MGI:1929658]
NM_008083	Gap43	-0.958566	1.73448e-07	2.13369e-06	Baseline	growth associated protein 43 [Source:MGI Symbol;Acc:MGI:95639]
NM_144532	Cabp4	5.22932	1.74551e-07	2.14614e-06	Upregulated	calcium binding protein 4 [Source:MGI Symbol;Acc:MGI:1920910]
NM_001085374	Mcc	-0.685553	1.77957e-07	2.18573e-06	Baseline	mutated in colorectal cancers [Source:MGI Symbol;Acc:MGI:96930]
NM_008258	Hn1	0.868985	1.77944e-07	2.18573e-06	Baseline	-
NM_028765	Acoxl	-1.21305	1.78495e-07	2.1912e-06	Baseline	acyl-Coenzyme A oxidase-like [Source:MGI Symbol;Acc:MGI:1921371]
NM_146064	Soat2	2.23118	1.78981e-07	2.19573e-06	Upregulated	sterol O-acyltransferase 2 [Source:MGI Symbol;Acc:MGI:1332226]
NM_028293	Cep55	20.9811	1.79051e-07	2.19573e-06	Upregulated	centrosomal protein 55 [Source:MGI Symbol;Acc:MGI:1921357]
NR_045702	AW549542	-1.37532	1.81167e-07	2.22053e-06	Baseline	-
NM_172051	Tmcc3	-0.726409	1.81543e-07	2.22281e-06	Baseline	transmembrane and coiled coil domains 3 [Source:MGI Symbol;Acc:MGI:2442900]
NM_009609	Actg1	0.323572	1.81542e-07	2.22281e-06	Baseline	actin, gamma, cytoplasmic 1 [Source:MGI Symbol;Acc:MGI:87906]
NM_027016	Sec62	-0.264342	1.81898e-07	2.226e-06	Baseline	SEC62 homolog (S. cerevisiae) [Source:MGI Symbol;Acc:MGI:1916526]
NM_011221	Purb	-0.22138	1.82986e-07	2.23815e-06	Baseline	purine rich element binding protein B [Source:MGI Symbol;Acc:MGI:1338779]
NM_013542	Gzmb	1.80565	1.84404e-07	2.25432e-06	Baseline	granzyme B [Source:MGI Symbol;Acc:MGI:109267]
NM_007925	Eln	1.16936	1.86478e-07	2.27849e-06	Baseline	elastin [Source:MGI Symbol;Acc:MGI:95317]
NM_011809	Ets2	-0.652807	1.88151e-07	2.29775e-06	Baseline	E26 avian leukemia oncogene 2, 3' domain [Source:MGI Symbol;Acc:MGI:95456]
NM_007868	Dmd	-0.991413	1.88889e-07	2.30556e-06	Baseline	dystrophin, muscular dystrophy [Source:MGI Symbol;Acc:MGI:94909]
NM_013906	Adamts8	-0.972036	1.89403e-07	2.31064e-06	Baseline	a disintegrin-like and metallopeptidase (reprolysin type) with thrombospondin type 1 motif, 8 [Source:MGI Symbol;Acc:MGI:1353468]
NM_001163522	Emcn	-0.787434	1.93078e-07	2.35425e-06	Baseline	endomucin [Source:MGI Symbol;Acc:MGI:1891716]
NM_138667	Tab2	0.171271	1.94494e-07	2.37029e-06	Baseline	TGF-beta activated kinase 1/MAP3K7 binding protein 2 [Source:MGI Symbol;Acc:MGI:1915902]
NM_008059	G0s2	-0.787613	1.94927e-07	2.3731e-06	Baseline	G0/G1 switch gene 2 [Source:MGI Symbol;Acc:MGI:1316737]
NM_011186	Psmb5	0.417028	1.9483e-07	2.3731e-06	Baseline	proteasome (prosome, macropain) subunit, beta type 5 [Source:MGI Symbol;Acc:MGI:1194513]
NM_198642	5031414D18Rik	1.27655	1.95111e-07	2.37412e-06	Baseline	-
NM_028788	Stra6l	22.4167	1.96794e-07	2.39336e-06	Upregulated	STRA6-like [Source:MGI Symbol;Acc:MGI:1921402]
NM_199308	Mast3	0.373622	1.98813e-07	2.41571e-06	Baseline	microtubule associated serine/threonine kinase 3 [Source:MGI Symbol;Acc:MGI:2683541]
NM_028657	Mfsd12	0.899854	1.98837e-07	2.41571e-06	Baseline	major facilitator superfamily domain containing 12 [Source:MGI Symbol;Acc:MGI:3604804]
NM_009786	Cacybp	0.600248	1.99263e-07	2.41964e-06	Baseline	calcyclin binding protein [Source:MGI Symbol;Acc:MGI:1270839]
NM_133821	Phlpp1	-0.498946	2.00015e-07	2.42751e-06	Baseline	PH domain and leucine rich repeat protein phosphatase 1 [Source:MGI Symbol;Acc:MGI:2138327]
NM_001007589	Akirin2	-0.323481	2.01128e-07	2.43851e-06	Baseline	akirin 2 [Source:MGI Symbol;Acc:MGI:1889364]
NM_020258	Slc37a2	1.37166	2.01114e-07	2.43851e-06	Baseline	solute carrier family 37 (glycerol-3-phosphate transporter), member 2 [Source:MGI Symbol;Acc:MGI:1929693]
NM_001037917	Gm6377	1.57058	2.02508e-07	2.45397e-06	Baseline	predicted gene 6377 [Source:MGI Symbol;Acc:MGI:3647255]
NR_037996	Hmga2-ps1	0.673722	2.02788e-07	2.4561e-06	Baseline	-
NM_001159606	Pum1	-21.568	2.03861e-07	2.46782e-06	Downregulated	pumilio RNA-binding family member 1 [Source:MGI Symbol;Acc:MGI:1931749]
NM_017406	Atf6b	0.384178	2.04164e-07	2.47022e-06	Baseline	activating transcription factor 6 beta [Source:MGI Symbol;Acc:MGI:105121]
NM_001081224	Prr16	1.09818	2.0505e-07	2.47967e-06	Baseline	proline rich 16 [Source:MGI Symbol;Acc:MGI:1918623]
NM_001310152	Dysf	-24.4717	2.06325e-07	2.49381e-06	Downregulated	dysferlin [Source:MGI Symbol;Acc:MGI:1349385]
NM_007754	Cpd	-0.633038	2.11939e-07	2.56035e-06	Baseline	carboxypeptidase D [Source:MGI Symbol;Acc:MGI:107265]
NM_010723	Lmo4	0.52188	2.13111e-07	2.57186e-06	Baseline	LIM domain only 4 [Source:MGI Symbol;Acc:MGI:109360]
NM_009921	Camp	6.81375	2.13015e-07	2.57186e-06	Upregulated	cathelicidin antimicrobial peptide [Source:MGI Symbol;Acc:MGI:108443]
NM_144907	Sesn2	0.429235	2.16798e-07	2.61502e-06	Baseline	sestrin 2 [Source:MGI Symbol;Acc:MGI:2651874]
NR_132129	Gbp11	3.66232	2.17516e-07	2.62234e-06	Upregulated	guanylate binding protein 11 [Source:MGI Symbol;Acc:MGI:3646307]
NM_011526	Tagln	-0.921172	2.19053e-07	2.63952e-06	Baseline	transgelin [Source:MGI Symbol;Acc:MGI:106012]
NM_026998	Snx6	0.225362	2.20553e-07	2.65623e-06	Baseline	sorting nexin 6 [Source:MGI Symbol;Acc:MGI:1919433]
NM_001038700	Fnbp1	0.898731	2.21878e-07	2.67082e-06	Baseline	formin binding protein 1 [Source:MGI Symbol;Acc:MGI:109606]
NM_010589	Jak3	1.15694	2.26409e-07	2.72397e-06	Baseline	Janus kinase 3 [Source:MGI Symbol;Acc:MGI:99928]
NM_001201391	Hbb-bs	-1.06928	2.26794e-07	2.72721e-06	Baseline	hemoglobin, beta adult s chain [Source:MGI Symbol;Acc:MGI:5474852]
NM_016925	Fanca	1.33318	2.28614e-07	2.74769e-06	Baseline	Fanconi anemia, complementation group A [Source:MGI Symbol;Acc:MGI:1341823]
NM_008216	Has2	2.56723	2.36825e-07	2.84492e-06	Upregulated	hyaluronan synthase 2 [Source:MGI Symbol;Acc:MGI:107821]
NM_009992	Cyp1a1	21.1215	2.41683e-07	2.9018e-06	Upregulated	cytochrome P450, family 1, subfamily a, polypeptide 1 [Source:MGI Symbol;Acc:MGI:88588]
NM_011239	Ranbp1	0.570506	2.426e-07	2.91132e-06	Baseline	RAN binding protein 1 [Source:MGI Symbol;Acc:MGI:96269]
NM_001289428	Pira6	1.57093	2.44516e-07	2.93282e-06	Baseline	-
NM_013866	Zfp385a	0.98948	2.46826e-07	2.95902e-06	Baseline	zinc finger protein 385A [Source:MGI Symbol;Acc:MGI:1352495]
NM_029572	Erp44	0.330568	2.49046e-07	2.98412e-06	Baseline	endoplasmic reticulum protein 44 [Source:MGI Symbol;Acc:MGI:1923549]
NM_027475	Ecd	0.312121	2.50003e-07	2.99405e-06	Baseline	ecdysoneless cell cycle regulator [Source:MGI Symbol;Acc:MGI:1917851]
NM_007527	Bax	0.493186	2.51869e-07	3.01487e-06	Baseline	BCL2-associated X protein [Source:MGI Symbol;Acc:MGI:99702]
NM_001013368	E2f8	2.13078	2.54161e-07	3.04075e-06	Upregulated	E2F transcription factor 8 [Source:MGI Symbol;Acc:MGI:1922038]
NM_019424	Hps1	0.801577	2.55189e-07	3.05151e-06	Baseline	HPS1, biogenesis of lysosomal organelles complex 3 subunit 1 [Source:MGI Symbol;Acc:MGI:2177763]
NM_011335_3	Ccl21b	21.2282	2.55385e-07	3.0523e-06	Upregulated	chemokine (C-C motif) ligand 21B (leucine) [Source:MGI Symbol;Acc:MGI:1349182]
NM_146248	Cchcr1	0.622666	2.5782e-07	3.07984e-06	Baseline	coiled-coil alpha-helical rod protein 1 [Source:MGI Symbol;Acc:MGI:2385321]
NM_010509	Ifnar2	0.555613	2.61522e-07	3.12247e-06	Baseline	interferon (alpha and beta) receptor 2 [Source:MGI Symbol;Acc:MGI:1098243]
NM_010890	Nedd4	-0.332604	2.64103e-07	3.15077e-06	Baseline	neural precursor cell expressed, developmentally down-regulated 4 [Source:MGI Symbol;Acc:MGI:97297]
NM_144527	Cep85	0.673503	2.6416e-07	3.15077e-06	Baseline	centrosomal protein 85 [Source:MGI Symbol;Acc:MGI:1917262]
NM_013649	Ryk	-0.728428	2.68529e-07	3.20126e-06	Baseline	receptor-like tyrosine kinase [Source:MGI Symbol;Acc:MGI:101766]
NM_027532	Anapc15	1.07236	2.6974e-07	3.21407e-06	Baseline	anaphase promoting complex C subunit 15 [Source:MGI Symbol;Acc:MGI:1922680]
NM_172731	Fgd5	-0.723436	2.72403e-07	3.24416e-06	Baseline	FYVE, RhoGEF and PH domain containing 5 [Source:MGI Symbol;Acc:MGI:2443369]
NM_199470	Cdh24	1.08693	2.72649e-07	3.24545e-06	Baseline	cadherin-like 24 [Source:MGI Symbol;Acc:MGI:1928330]
NM_019670	Diap3	1.63784	2.73353e-07	3.25218e-06	Baseline	-
NM_020273	Gmeb1	24.2207	2.73928e-07	3.25738e-06	Upregulated	glucocorticoid modulatory element binding protein 1 [Source:MGI Symbol;Acc:MGI:2135604]
NM_001289488	Exoc3l4	24.2122	2.76621e-07	3.28773e-06	Upregulated	exocyst complex component 3-like 4 [Source:MGI Symbol;Acc:MGI:1921363]
NM_145944	Ccdc25	0.711421	2.77134e-07	3.29217e-06	Baseline	coiled-coil domain containing 25 [Source:MGI Symbol;Acc:MGI:1914429]
NM_001290773	Gyltl1b	21.6388	2.79921e-07	3.3236e-06	Upregulated	-
NM_019492	Rgs3	2.93405	2.80418e-07	3.32782e-06	Upregulated	regulator of G-protein signaling 3 [Source:MGI Symbol;Acc:MGI:1354734]
NM_001205336	Arap3	-0.584185	2.81046e-07	3.3336e-06	Baseline	ArfGAP with RhoGAP domain, ankyrin repeat and PH domain 3 [Source:MGI Symbol;Acc:MGI:2147274]
NM_013820	Hk2	1.67228	2.81941e-07	3.34252e-06	Baseline	hexokinase 2 [Source:MGI Symbol;Acc:MGI:1315197]
NM_030189	Stpg1	-1.50213	2.82091e-07	3.34262e-06	Baseline	sperm tail PG rich repeat containing 1 [Source:MGI Symbol;Acc:MGI:1926056]
NM_008400	Itgal	2.93752	2.82847e-07	3.34989e-06	Upregulated	integrin alpha L [Source:MGI Symbol;Acc:MGI:96606]
NM_001029937	Sec14l3	-0.752508	2.84031e-07	3.36054e-06	Baseline	SEC14-like lipid binding 3 [Source:MGI Symbol;Acc:MGI:3617848]
NM_001024721	BC094916	1.31382	2.83966e-07	3.36054e-06	Baseline	-
NM_026417	Yipf4	-0.283214	2.85342e-07	3.37435e-06	Baseline	Yip1 domain family, member 4 [Source:MGI Symbol;Acc:MGI:1915114]
NM_172508	Dse	0.603636	2.86207e-07	3.38287e-06	Baseline	dermatan sulfate epimerase [Source:MGI Symbol;Acc:MGI:2443455]
NM_001145898	BC052040	-23.0042	2.89366e-07	3.4185e-06	Downregulated	-
NR_045402	Mir143hg	-1.07219	2.89732e-07	3.41939e-06	Baseline	-
NM_079835	Btnl2	3.33507	2.89618e-07	3.41939e-06	Upregulated	butyrophilin-like 2 [Source:MGI Symbol;Acc:MGI:1859549]
NM_009068	Ripk1	0.52489	2.92669e-07	3.45232e-06	Baseline	receptor (TNFRSF)-interacting serine-threonine kinase 1 [Source:MGI Symbol;Acc:MGI:108212]
NM_019454	Dll4	-0.881388	2.94528e-07	3.47251e-06	Baseline	delta like canonical Notch ligand 4 [Source:MGI Symbol;Acc:MGI:1859388]
NM_019780	Vps29	0.259766	2.96354e-07	3.49229e-06	Baseline	VPS29 retromer complex component [Source:MGI Symbol;Acc:MGI:1928344]
NM_001081347	Rhobtb1	21.6579	2.99919e-07	3.53253e-06	Upregulated	Rho-related BTB domain containing 1 [Source:MGI Symbol;Acc:MGI:1916538]
[truncated: 21,262 more rows]
