# Supplementary material for: Mycobacterium tuberculosis strain with deletions in menT3 and menT4 is attenuated and confers protection in mice and guinea pigs
Source: Nat Commun. 2024 Jun 27;15:5467. doi: 10.1038/s41467-024-49246-5 (PMC11211403; doi:10.1038/s41467-024-49246-5)
Supplement: Supplementary file 6 — Supplementary Data 3 [file 41467_2024_49246_MOESM6_ESM.xlsx]

## Sheet: DEGs
Supplementary Data File 3: List of differentially expressed genes in lungs of DmenT4DT3 infected mice with respect to Naïve mice using a fold change cutoff of log2 fold change of +2, -2 and Padj value of ≤ 0.05
transcript_id	gene_name	log2 FoldChange	pvalue	q-value	Status
NM_001291212	Myo18a	-28.4356	3.59299e-15	1.08981e-12	Downregulated
NM_001160229	Zfp275	-26.3407	1.22027e-19	9.69991e-17	Downregulated
NM_010855	Myh4	-26.2589	2.50235e-08	1.91007e-06	Downregulated
NM_001025363	Klc1	-25.6483	5.22587e-08	3.57468e-06	Downregulated
NM_001271693	Kcnj15	-24.9037	2.0879e-13	4.76537e-11	Downregulated
NM_001033237	Yeats2	-24.3109	2.47809e-07	1.44987e-05	Downregulated
NM_001252494	Rapgef6	-24.1546	2.95735e-07	1.68328e-05	Downregulated
NR_073376	Ncaph2	-23.9682	3.6472e-07	2.02403e-05	Downregulated
NM_025879	Trappc13	-23.8978	3.94617e-07	2.16588e-05	Downregulated
NM_019389	Vcan	-23.8578	4.12566e-07	2.24834e-05	Downregulated
NM_001284314	Ube2j2	-23.8388	4.21441e-07	2.2859e-05	Downregulated
NM_001166249	Mgll	-23.8002	2.11382e-15	6.8197e-13	Downregulated
NM_001199338	Apoo	-23.7452	1.1952e-08	9.73564e-07	Downregulated
NM_001113362	Tbc1d14	-23.7171	4.82561e-07	2.58098e-05	Downregulated
NM_001310143	Abcc9	-23.7017	4.90889e-07	2.60737e-05	Downregulated
NM_001199308	Gm14440	-23.5969	1.1656e-15	3.95138e-13	Downregulated
NM_001136260	Slc4a4	-23.5309	5.92875e-07	3.04387e-05	Downregulated
NM_001305989	Cnpy3	-23.4308	6.61892e-07	3.33872e-05	Downregulated
NM_001290708	Smarca1	-23.3529	6.60085e-08	4.44921e-06	Downregulated
NM_001159647	Cntn1	-23.2065	3.7161e-08	2.64393e-06	Downregulated
NM_011768	Zfx	-23.1622	8.87593e-07	4.34412e-05	Downregulated
NM_001284386	3830406C13Rik	-23.0834	1.00903e-18	6.64575e-16	Downregulated
NM_019926	Mtm1	-23.0082	1.04864e-06	5.04659e-05	Downregulated
NM_001289570	Rpap2	-22.817	1.28817e-06	6.0233e-05	Downregulated
NR_105046	Hltf	-22.7958	1.31809e-06	6.13829e-05	Downregulated
NM_001177653	Hist1h2be	-22.6049	6.41057e-18	3.69441e-15	Downregulated
NM_001271694	Kcnj15	-22.5708	1.76855e-11	2.54803e-09	Downregulated
NM_010103	Edil3	-22.2293	1.4329e-07	8.90328e-06	Downregulated
NM_001306204	Ints7	-22.2192	2.42808e-06	0.000104231	Downregulated
NR_045437	2700054A10Rik	-22.0755	2.82153e-06	0.000118474	Downregulated
NM_001177839	Smox	-22.0731	7.38089e-08	4.94605e-06	Downregulated
NM_001160049	Dusp27	-22.0368	2.93855e-06	0.000122716	Downregulated
NM_001290438	Zscan22	-21.9873	3.0919e-06	0.000127961	Downregulated
NM_001286063	Grk6	-21.9009	2.23767e-09	2.17649e-07	Downregulated
NM_013549	Hist2h2aa1	-21.8391	3.60674e-06	0.000144847	Downregulated
NM_027530	Rufy3	-21.8223	3.6694e-06	0.000146344	Downregulated
NM_011641	Trp63	-21.7606	3.61564e-06	0.000144953	Downregulated
NM_020043	Igdcc4	-21.5565	2.05239e-07	1.22253e-05	Downregulated
NM_001277321	Ilf3	-21.4705	5.26166e-06	0.000200151	Downregulated
NM_001289552	Tgfb1i1	-21.2936	6.29856e-06	0.000232683	Downregulated
NM_001159884	Dnajb2	-21.277	6.40456e-06	0.000235092	Downregulated
NM_001168513	Mapk14	-21.1854	1.28348e-11	1.94237e-09	Downregulated
NM_001205243	Fasl	-20.8165	4.31931e-11	5.82274e-09	Downregulated
NM_009772	Bub1	-20.1948	2.28849e-08	1.77028e-06	Downregulated
NM_011612	Tnfrsf9	-20.1295	2.49491e-06	0.000106112	Downregulated
NR_073549	Sema6c	-19.178	5.01396e-05	0.00141126	Downregulated
NM_008631	Mt4	-18.6876	4.46918e-05	0.00127821	Downregulated
NM_001163283	Zbtb5	-18.6257	8.41492e-05	0.00219387	Downregulated
NM_001018079	Lce3f	-17.2908	0.00013244	0.00321638	Downregulated
NM_001039072	Ldb3	-16.5264	0.000619612	0.011603	Downregulated
NM_001130477	Srrm1	-11.495	5.80282e-06	0.000217507	Downregulated
NM_001077190	Abi1	-10.8034	0.00038269	0.00784158	Downregulated
NM_148922	Mdm1	-10.6677	8.37925e-07	4.12732e-05	Downregulated
NM_001039509	Pnkd	-10.3041	0.00039809	0.00810668	Downregulated
NM_013461	Adra1a	-10.3004	2.45093e-06	0.000104821	Downregulated
NM_001253702	St7l	-10.124	0.00240135	0.0338786	Downregulated
NM_001145929	Thap3	-9.50554	3.64805e-05	0.00106991	Downregulated
NM_018812	Pias3	-9.4167	0.00010534	0.00264809	Downregulated
NM_001291126	Phf23	-9.36507	7.36386e-05	0.00196928	Downregulated
NM_001204202	Spp1	-9.03845	0.00273806	0.0373478	Downregulated
NM_001252662	Dmtn	-8.86578	0.00226491	0.0323528	Downregulated
NM_053086	Nolc1	-8.85494	2.25182e-05	0.000699994	Downregulated
NM_001164042	Smad5	-8.83451	0.000208001	0.00470545	Downregulated
NM_001287800	Fhl1	-8.70639	5.57259e-05	0.00155144	Downregulated
NM_001044704	Zscan21	-8.68223	0.000809024	0.0144124	Downregulated
NM_001204165	Rapgef4	-8.56364	4.02243e-05	0.00116197	Downregulated
NM_001281965	Itk	-8.30429	0.000901183	0.0157738	Downregulated
NM_001164205	Tsen34	-8.19122	0.000991838	0.0169487	Downregulated
NM_001166416	Med23	-8.17785	0.00201956	0.0297475	Downregulated
NM_001291286	l7Rn6	-8.14099	0.000149253	0.00355432	Downregulated
NM_212435	Foxp2	-8.08963	9.85229e-05	0.00249852	Downregulated
NM_001284519	Cmah	-8.02828	5.69099e-05	0.00157718	Downregulated
NM_153090	Fcrl1	-7.93104	0.000430732	0.00867939	Downregulated
NM_001110330	Fiz1	-7.74759	0.000188736	0.00433473	Downregulated
NM_033474	Arvcf	-7.6925	0.00334372	0.0436464	Downregulated
NM_009822	Runx1t1	-7.65483	0.00136478	0.0217723	Downregulated
NM_001037709	Rusc2	-7.61979	2.64533e-06	0.000111685	Downregulated
NM_001253803	Smim22	-6.82801	0.00252006	0.0351862	Downregulated
NM_001166627_1	Dynlt1f	-6.58675	0.00021367	0.00480634	Downregulated
NR_038077	1700001G11Rik	-6.34915	0.00218007	0.0313897	Downregulated
NM_030175	Hhipl2	-6.26572	2.53169e-05	0.000777105	Downregulated
NM_001159410	Guk1	-6.17601	0.000746492	0.0135072	Downregulated
NM_010394	H2-Q7	-6.06055	9.60389e-06	0.000329939	Downregulated
NM_175211	Ralgps1	-6.05993	4.67482e-13	9.70846e-11	Downregulated
NM_178216	Hist2h3c1	-6.02113	0.00258732	0.0359294	Downregulated
NM_153506	Clec2e	-5.82229	0.00262062	0.036239	Downregulated
NM_001289699	Prrt3	-5.69447	0.00118418	0.0195188	Downregulated
NM_021309	Sh2d2a	-5.62297	0.00101235	0.0171972	Downregulated
NM_001290282	Rcor3	-5.38786	7.87701e-05	0.00207521	Downregulated
NM_001177577	Gm1045	-5.38229	0.000114227	0.00284053	Downregulated
NM_029000	Gvin1	-5.36697	3.54883e-06	0.00014302	Downregulated
NM_001293791	Ints10	-5.25991	0.000207475	0.00469815	Downregulated
NM_001136081	Ssrp1	-5.23958	0.000377994	0.00776606	Downregulated
NM_001161817	Myo1b	-4.8242	0.000321682	0.00677207	Downregulated
NM_144906	Sgip1	-4.55379	0.00310183	0.0411411	Downregulated
NM_001170395	Cd163	-4.40681	0.000151221	0.00359006	Downregulated
NM_033174	Snurf	-4.253	0.00387058	0.0490515	Downregulated
NM_001252341	Syt1	-4.23853	0.00224511	0.0321255	Downregulated
NM_001168578	Tceal8	-4.06704	0.000113596	0.00282788	Downregulated
NM_007494	Ass1	-4.05398	0.00130703	0.020998	Downregulated
NR_004853	Cdk3-ps	-4.02588	0.00235941	0.0335024	Downregulated
NM_172755	Sugp2	-3.8805	2.69189e-07	1.55523e-05	Downregulated
NM_001081122	Cep63	-3.85748	0.001404	0.0223206	Downregulated
NM_024269	Arl2bp	-3.45322	0.00318558	0.0419623	Downregulated
NM_001293630	Slc37a4	-3.32261	8.06558e-06	0.000283426	Downregulated
NM_001252447	Vrk2	-3.09889	0.00195697	0.0291045	Downregulated
NR_106194	Mir8114	-3.08577	0.00180606	0.0273246	Downregulated
NR_073185	Clip4	-2.97412	0.00175815	0.0266813	Downregulated
NM_172727	Fam221a	-2.94278	0.00133606	0.0213585	Downregulated
NM_007819	Cyp3a13	-2.86771	0.00280827	0.0379633	Downregulated
NR_045516	Dlg1	-2.83548	0.00196074	0.029123	Downregulated
NM_001285776	Serpinh1	-2.73842	0.00261812	0.036236	Downregulated
NR_131001	5430431A17Rik	-2.6341	0.00270153	0.0370247	Downregulated
NM_011181	Cyth2	-2.62363	0.000147858	0.0035284	Downregulated
NM_001252531	Slco2b1	-2.32955	0.00366252	0.0469047	Downregulated
NM_009699	Aqp2	-2.23366	0.00377364	0.0481374	Downregulated
NM_001247984	Lcp1	-2.00929	0.00023401	0.00522207	Downregulated
NM_001291071	Pfkp	-2.00652	0.00399851	0.0503406	Downregulated
NM_148950	Pknox2	-2.00225	3.81947e-05	0.00111406	Downregulated
NR_073442	Rchy1	2.00186	0.000177788	0.00411896	Upregulated
NM_181754	Gpr141	2.02178	2.00213e-08	1.55922e-06	Upregulated
NM_008176	Cxcl1	2.02362	7.37376e-05	0.00196964	Upregulated
NM_015738	Galr3	2.02442	0.000124838	0.00305495	Upregulated
NM_008479	Lag3	2.03722	1.01689e-07	6.6032e-06	Upregulated
NM_079835	Btnl2	2.04225	0.00181135	0.0273506	Upregulated
NM_172845	Adamts4	2.05247	1.32052e-07	8.36283e-06	Upregulated
NM_030712	Cxcr6	2.06694	8.06764e-12	1.24816e-09	Upregulated
NM_009917	Ccr5	2.07156	2.74865e-15	8.5624e-13	Upregulated
NM_152839	Jchain	2.0784	1.69121e-17	8.12204e-15	Upregulated
NR_015514	9330175E14Rik	2.07982	4.72511e-08	3.28082e-06	Upregulated
NM_008400	Itgal	2.08082	0.000276454	0.00595591	Upregulated
NM_001145164	Tgtp2	2.08374	3.0204e-12	5.08222e-10	Upregulated
NM_009896	Socs1	2.08656	2.77457e-08	2.05533e-06	Upregulated
NM_001163621	Apol6	2.10692	0.000121871	0.00299187	Upregulated
NM_001139519	Zbp1	2.11135	3.15146e-11	4.40288e-09	Upregulated
NM_175660	Hist1h2ab	2.11473	0.00346581	0.0448086	Upregulated
NM_001135115	Gm12250	2.12996	3.50391e-11	4.83665e-09	Upregulated
NM_203320	Cxcl3	2.13157	0.00401091	0.0504417	Upregulated
NR_033496	Lrp8	2.1405	0.000113	0.00281758	Upregulated
NM_027426	Draxin	2.17494	7.59925e-06	0.000270754	Upregulated
NM_025520	Lsm5	2.19101	0.00283115	0.0381882	Upregulated
NM_001204281	Hdac7	2.1959	0.00207006	0.0302747	Upregulated
NM_001033419	Ceacam16	2.19807	1.22878e-05	0.000412312	Upregulated
NM_001146325	Tigit	2.20294	3.39466e-06	0.000137771	Upregulated
NM_001205313	Stat1	2.22654	0.00110106	0.0183925	Upregulated
NM_001037723	Adcy7	2.27804	6.82278e-06	0.000247294	Upregulated
NM_001045540	Gm12185	2.3297	5.71055e-13	1.13323e-10	Upregulated
NM_001101475	F830016B08Rik	2.33242	2.61004e-09	2.45578e-07	Upregulated
NR_110337	Spn	2.3386	0.00180646	0.0273246	Upregulated
NM_021394	Zbp1	2.34396	5.27887e-11	7.03402e-09	Upregulated
NM_001033767	Gm4951	2.34742	1.92902e-17	9.07504e-15	Upregulated
NM_031367	Ifi44l	2.36435	1.73239e-19	1.33117e-16	Upregulated
NM_008327	Ifi202b	2.36516	0.00194634	0.0290402	Upregulated
NM_018738	Igtp	2.39162	1.11367e-15	3.83171e-13	Upregulated
NM_029021	Ocstamp	2.39259	7.55242e-05	0.00200574	Upregulated
NM_012054	Aoah	2.39322	3.10961e-25	5.51406e-22	Upregulated
NM_011867	Slc26a4	2.40933	3.16549e-12	5.28774e-10	Upregulated
NM_013693	Tnf	2.4208	4.42477e-12	7.08333e-10	Upregulated
NM_001201322	4930415O20Rik	2.54575	0.00409725	0.0514152	Upregulated
NM_010819	Clec4d	2.55373	1.4141e-13	3.29271e-11	Upregulated
NM_021792	Iigp1	2.58801	4.57806e-23	5.86297e-20	Upregulated
NM_153564	Gbp5	2.60905	2.11525e-17	9.75214e-15	Upregulated
NM_029509	Gbp8	2.61066	7.95353e-33	6.11149e-29	Upregulated
NM_054055	Slc13a3	2.63074	0.000145133	0.00346696	Upregulated
NM_001177572	Slc25a13	2.63285	7.74476e-05	0.00204974	Upregulated
NM_001012520	Klri1	2.6389	0.00014964	0.00355985	Upregulated
NM_027836	Ms4a7	2.64279	0.000984241	0.0168689	Upregulated
NM_007870	Dnase1l3	2.64546	8.89713e-10	9.45146e-08	Upregulated
NM_011579	Tgtp1	2.65786	4.36042e-19	2.95637e-16	Upregulated
NM_194336	Gbp6	2.70419	1.01255e-19	8.33619e-17	Upregulated
NM_177897	B4galnt4	2.73709	0.000302067	0.00642365	Upregulated
NR_102723	Cd22	2.7625	0.00125131	0.0203803	Upregulated
NM_010927	Nos2	2.7801	1.67739e-32	9.66681e-29	Upregulated
NM_008315	Htr7	2.80631	8.67437e-08	5.74602e-06	Upregulated
NM_175124	Lrrc28	2.83858	0.00360594	0.0462829	Upregulated
NM_008198	Cfb	2.85829	9.83202e-24	1.33322e-20	Upregulated
NM_008196	Gzmk	2.87399	4.93266e-08	3.41465e-06	Upregulated
NM_011990	Slc7a11	2.97973	5.11937e-15	1.49309e-12	Upregulated
NM_172295	Mab21l3	3.0262	0.000136487	0.00330494	Upregulated
NR_037572	Dcaf11	3.04896	2.9318e-07	1.68119e-05	Upregulated
NM_001285831	Far1	3.05249	0.000834588	0.0147538	Upregulated
NM_008380	Inhba	3.07049	1.76992e-21	1.94286e-18	Upregulated
NM_011333	Ccl2	3.09107	1.65966e-06	7.5312e-05	Upregulated
NM_001256518	Zfp672	3.13411	0.000956488	0.0165037	Upregulated
NM_009977	Cst7	3.13558	1.46579e-17	7.34551e-15	Upregulated
NM_001024848	Apol7b	3.13977	0.00217184	0.0313104	Upregulated
NM_008204	H2-M2	3.19054	1.05237e-09	1.10269e-07	Upregulated
NM_029084	Slamf8	3.19667	5.1679e-23	6.27002e-20	Upregulated
NM_001113326	Msr1	3.20724	0.0014348	0.0226541	Upregulated
NM_001293690	Ido1	3.28954	2.16799e-07	1.28474e-05	Upregulated
NM_023544	Rsc1a1	3.30148	0.00267152	0.0367445	Upregulated
NM_027456	Armc9	3.31616	0.00263421	0.0364051	Upregulated
NM_001303244	Il12b	3.3333	2.92734e-15	8.99746e-13	Upregulated
NM_001243760	Ciita	3.35239	0.00330022	0.0431763	Upregulated
NM_029615	Med27	3.41326	2.40265e-06	0.000103332	Upregulated
NM_013654	Ccl7	3.42216	2.28185e-09	2.21013e-07	Upregulated
NM_001301811	Irf8	3.51619	0.0042894	0.0534194	Upregulated
NM_001039646	Gbp10	3.5638	1.74368e-27	6.69922e-24	Upregulated
NM_001164709	Syvn1	3.81368	0.000915725	0.0159436	Upregulated
NM_144532	Cabp4	3.85457	0.000130807	0.00319425	Upregulated
NM_175449	Fam26f	3.86301	4.01987e-25	6.619e-22	Upregulated
NM_145373	Sectm1a	3.88562	2.59873e-05	0.000795565	Upregulated
NM_001101657	Gm11711	3.92902	0.00175529	0.0266597	Upregulated
NM_001159738	Ccl20	3.98769	0.00182045	0.0274639	Upregulated
NM_007514	Slc7a2	3.98935	0.00175557	0.0266597	Upregulated
NM_021274	Cxcl10	3.99011	2.07646e-13	4.76537e-11	Upregulated
NM_001038637	Gng2	4.00559	0.00346434	0.0448086	Upregulated
NM_030720	Gpr84	4.07743	7.88573e-27	2.27227e-23	Upregulated
NR_102722	Cd22	4.08302	0.00289585	0.0389016	Upregulated
NM_020498	Ly6i	4.13472	1.22825e-13	2.98038e-11	Upregulated
NM_001302939	Sh2b2	4.23021	0.000148485	0.00353969	Upregulated
NM_001252659	Ldlr	4.31201	0.0019389	0.0289479	Upregulated
NM_021443	Ccl8	4.34728	3.27291e-27	1.07782e-23	Upregulated
NM_001146275	Iigp1	4.35394	9.86981e-05	0.00250021	Upregulated
NM_001013832	Gpr31b	4.36464	0.00245158	0.0344597	Upregulated
NM_023137	Ubd	4.37238	8.86016e-05	0.00228936	Upregulated
NM_145636	Il27	4.43553	3.04204e-07	1.71875e-05	Upregulated
NM_001271540	Myh14	4.46597	8.36766e-05	0.0021845	Upregulated
NM_001304832	Maff	4.47549	0.0015207	0.0238147	Upregulated
NM_001253737	Fcer2a	4.51773	0.000438544	0.00880603	Upregulated
NM_001034859	Gm4841	4.60747	3.02551e-21	3.17018e-18	Upregulated
NM_001243968	Ube2m	4.6785	0.00142486	0.0225281	Upregulated
NM_008337	Ifng	4.72172	1.97765e-11	2.81412e-09	Upregulated
NM_019948	Clec4e	4.85076	1.43057e-50	1.64887e-46	Upregulated
NM_023672	Ssbp3	4.94027	0.00259413	0.035959	Upregulated
NM_001161714	Tgm1	4.9522	0.000139597	0.00336258	Upregulated
NM_001278601	Tnf	4.96374	0.000306223	0.00650004	Upregulated
NM_178780	Ric3	5.36961	0.000673647	0.0124231	Upregulated
NR_110362	L3mbtl2	5.37264	9.85149e-05	0.00249852	Upregulated
NR_040623	Chn1os3	5.38939	0.00375342	0.047909	Upregulated
NM_001081033	Pde11a	5.42026	0.000303129	0.0064403	Upregulated
NM_001122993	B3galt5	5.42191	0.00161512	0.0249431	Upregulated
NM_009141	Cxcl5	5.48154	3.58929e-12	5.91002e-10	Upregulated
NR_045741	Gm10432	5.48613	0.00184801	0.0277889	Upregulated
NM_001081038	Btbd16	5.549	0.000267426	0.00579389	Upregulated
NR_026924	1700020N18Rik	5.61158	0.00254679	0.0354521	Upregulated
NM_010468	Hoxd3	5.65229	0.000132984	0.0032235	Upregulated
NR_110363	C330024D21Rik	5.66951	0.00167645	0.0257335	Upregulated
NM_001271585	Dnajc5	5.67757	0.0039824	0.0501927	Upregulated
NM_019928	Klk4	5.71673	0.00224047	0.0320791	Upregulated
NM_001081099	Aunip	5.72563	5.62241e-05	0.00156342	Upregulated
NM_011315	Saa3	5.77189	4.72024e-15	1.41313e-12	Upregulated
NM_019664	Kcnj15	5.80506	0.00105494	0.0177767	Upregulated
NM_008920	Prg2	5.80611	0.00210818	0.0306417	Upregulated
NM_001289651	Gid8	5.88958	2.20001e-05	0.000689059	Upregulated
NM_001159418	Irf9	5.91668	6.55301e-05	0.00177927	Upregulated
NM_001277867	Mphosph9	5.94402	0.00150459	0.0236105	Upregulated
NM_008392	Irg1	6.12934	5.53435e-29	2.55156e-25	Upregulated
NM_008599	Cxcl9	6.28351	7.34553e-67	1.69329e-62	Upregulated
NM_001177782	Gpr174	6.29907	0.00138597	0.0220797	Upregulated
NM_013553	Hoxc4	6.37795	0.000635242	0.0118497	Upregulated
NM_001162989	Phax	6.37817	0.00132451	0.0212031	Upregulated
NM_025376	Tmem8c	6.41794	2.8905e-05	0.000869868	Upregulated
NM_001285429	Eef1d	6.54013	0.00125519	0.0203908	Upregulated
NM_008324	Ido1	6.54335	0.000179799	0.00415719	Upregulated
NM_010824	Mpo	6.56514	1.51373e-05	0.000493558	Upregulated
NM_001017983	Foxred2	6.64364	0.000192639	0.00440984	Upregulated
NM_001252625	Ptgr2	6.64508	0.00426714	0.0531751	Upregulated
NM_001134459	Prickle2	6.66112	2.81318e-05	0.000848815	Upregulated
NM_010262	Gbx2	6.6848	6.85628e-06	0.000247729	Upregulated
NM_177914	Dgkk	6.68936	6.42313e-06	0.000235399	Upregulated
NM_022323	Moap1	6.69976	0.00435491	0.0540409	Upregulated
NM_001038604	Clec5a	6.71319	4.31031e-06	0.00016784	Upregulated
NM_001080126	Casp8	6.78844	0.00203089	0.0298572	Upregulated
NM_010438	Hk1	6.84586	0.000552334	0.0105839	Upregulated
NM_019626	Cbln1	6.85253	2.45895e-06	0.00010497	Upregulated
NM_001159631	Nek6	6.86863	0.00380761	0.0484666	Upregulated
NM_001004174	AA467197	6.94927	2.13005e-15	6.8197e-13	Upregulated
NM_009921	Camp	6.97015	1.04894e-07	6.7354e-06	Upregulated
NM_001276371	Whrn	6.9864	0.00152754	0.0238731	Upregulated
NM_001291041	Il21	6.98722	0.000191143	0.0043843	Upregulated
NM_001277116	Rbpj	7.01288	0.00300524	0.0401605	Upregulated
NM_007490	Art2a-ps	7.0379	2.25315e-05	0.000699994	Upregulated
NM_001039700	Pkd1l3	7.09099	1.32863e-07	8.36819e-06	Upregulated
NM_008108	Gdf3	7.15942	1.57353e-06	7.17739e-05	Upregulated
NM_001284387	3830406C13Rik	7.17447	0.00207242	0.0302747	Upregulated
NM_001126182	Naip2	7.17831	2.7931e-05	0.000844968	Upregulated
NM_010652	Klrc1	7.18022	2.74444e-08	2.04247e-06	Upregulated
NM_183368	Sytl3	7.21207	0.000915583	0.0159436	Upregulated
NM_001142948	Pogk	7.23415	0.00429969	0.0534897	Upregulated
NM_145545	Gbp7	7.24745	1.90734e-06	8.50445e-05	Upregulated
NM_001290711	Ebf1	7.2683	0.000283247	0.00606259	Upregulated
NM_001193619	Cldn7	7.36816	0.000285075	0.0060904	Upregulated
NM_001104530	Med7	7.6818	0.000520067	0.0101169	Upregulated
NM_001278257	Prnd	7.69982	0.00239355	0.0338374	Upregulated
NM_001193659	Cldn12	7.7464	7.52202e-09	6.42213e-07	Upregulated
NM_001110780	Syn1	7.81369	0.00215788	0.0311676	Upregulated
NR_073191	Il15ra	7.86391	0.000102906	0.00259257	Upregulated
NM_008159	Gpr33	7.91358	7.77361e-10	8.29617e-08	Upregulated
NM_001164820	Slc52a3	7.96075	8.03634e-05	0.002103	Upregulated
NM_001130177	Tnnt2	7.98338	8.03723e-05	0.002103	Upregulated
NM_001162432	Lck	8.03599	3.12088e-05	0.000934319	Upregulated
NM_001271500	Il15ra	8.07755	4.25659e-05	0.00122173	Upregulated
NM_001284402	P2rx7	8.10888	1.95961e-08	1.53129e-06	Upregulated
NM_001166379	Armcx1	8.16035	0.000157555	0.00371745	Upregulated
NM_013524	Fut7	8.1688	1.23447e-05	0.000413621	Upregulated
NR_131201	Ggnbp2os	8.22325	0.00011306	0.00281758	Upregulated
NM_001163747	Tmem192	8.26896	0.0013037	0.0209767	Upregulated
NM_001293769	Mfap3l	8.36964	0.00214797	0.0310634	Upregulated
NM_001291271	Mrps23	8.4956	2.81306e-07	1.62117e-05	Upregulated
NM_001289766	Zap70	8.61194	8.25567e-06	0.000288348	Upregulated
NM_001145924	Msantd3	8.6421	0.00115383	0.0191215	Upregulated
NM_134015	Fbxw11	8.64722	0.000142017	0.00341272	Upregulated
NM_001177471	Gm15056	8.81866	1.99035e-09	1.96075e-07	Upregulated
NM_146156	Pdik1l	9.03663	0.00311859	0.0412922	Upregulated
NM_001302385	March8	9.09881	0.00200101	0.0295498	Upregulated
NR_102388	C130046K22Rik	9.19822	2.87993e-06	0.000120616	Upregulated
NM_001271461	Cd82	9.23384	5.00078e-05	0.00140927	Upregulated
NM_001127367	Dnajb6	9.45927	9.02537e-06	0.000311923	Upregulated
NM_028109	Tpx2	9.48251	3.46843e-06	0.000140517	Upregulated
NM_178611	Lair1	9.53808	8.28827e-14	2.05442e-11	Upregulated
NR_030719	Gm8979	9.65533	4.96628e-09	4.36957e-07	Upregulated
NM_007647	Entpd5	9.67191	1.25334e-05	0.000419331	Upregulated
NM_173386	Mb21d1	9.7881	3.97062e-07	2.17413e-05	Upregulated
NM_001305386	Pigo	10.0999	3.25685e-08	2.36091e-06	Upregulated
NR_104484	Erc1	10.1731	0.000615611	0.01155	Upregulated
NM_001083322	Klrk1	10.1966	5.31893e-10	5.8666e-08	Upregulated
NM_001130190	Sgce	10.531	2.03216e-05	0.000645715	Upregulated
NM_001271687	Kcnj15	10.7514	4.66076e-05	0.00132806	Upregulated
NM_010166	Eya3	14.2807	0.00283413	0.0382061	Upregulated
NM_001033131	Krtdap	16.1336	0.000662635	0.0122889	Upregulated
NM_021041	Abcc9	17.0753	7.39179e-05	0.00197217	Upregulated
NM_001285488	Mknk1	17.6285	0.000187612	0.00431621	Upregulated
NM_027539	Dclk2	18.3385	5.10583e-08	3.52394e-06	Upregulated
NM_001161457	Cbfb	18.3628	6.84614e-06	0.000247729	Upregulated
NM_178089	Hnrnpul1	18.419	1.86464e-07	1.12522e-05	Upregulated
NM_001163496	Cd160	18.984	3.78059e-08	2.68154e-06	Upregulated
NR_040364	9430091E24Rik	18.9863	5.64087e-05	0.00156667	Upregulated
NM_001177402	Cebpzos	18.9939	5.32024e-06	0.000202047	Upregulated
NM_001083126	Lhx6	19.0996	1.6689e-14	4.37177e-12	Upregulated
NM_010336	Lpar1	19.1764	4.74169e-05	0.00134778	Upregulated
NM_027115	Mapk1ip1	19.2045	4.62129e-05	0.00132007	Upregulated
NM_027965	Gpr160	19.2107	1.13102e-10	1.37949e-08	Upregulated
NM_001287015	Rnpc3	19.3448	2.68545e-06	0.000113172	Upregulated
NM_001286744	Pacsin1	19.3619	2.08078e-06	9.1364e-05	Upregulated
NM_001302675	Lair1	19.514	3.99976e-06	0.000157167	Upregulated
NM_001080793	Ash2l	19.5307	3.41859e-05	0.00101162	Upregulated
NM_001302116	Usp3	19.6241	3.13411e-05	0.000937063	Upregulated
NM_023052_1	Ccl21c	19.6359	2.99058e-06	0.000124214	Upregulated
NM_001306128	Sh2b3	19.7047	2.90608e-05	0.000872365	Upregulated
NM_028293	Cep55	19.7048	9.52606e-07	4.6328e-05	Upregulated
NM_007972	F10	19.7377	1.60108e-06	7.27968e-05	Upregulated
NM_001271567	Cdc7	19.7969	1.27091e-05	0.00042398	Upregulated
NM_001289525	Lrrc40	19.9094	2.39897e-05	0.000737346	Upregulated
NM_016691	Clcn5	19.9459	1.06853e-12	2.05265e-10	Upregulated
NM_001305990	Cnpy3	19.9623	2.2801e-05	0.000706464	Upregulated
NM_001289710	Sh3glb2	19.9681	1.94875e-06	8.64976e-05	Upregulated
NM_001252647	4833439L19Rik	19.9692	2.25738e-06	9.74476e-05	Upregulated
NM_021716	Fign	19.9857	2.22867e-05	0.000696143	Upregulated
NM_001177407	Gm8898	20.0435	2.1109e-05	0.000666581	Upregulated
NM_054039	Foxp3	20.0895	2.01933e-05	0.000642951	Upregulated
NM_172272	Pars2	20.1489	1.91459e-05	0.000612137	Upregulated
NM_177086	Zmat4	20.1775	1.8609e-05	0.000595798	Upregulated
NM_001105197	Tfe3	20.19	5.65399e-06	0.000212967	Upregulated
NR_102360	Zbtb24	20.2293	1.57943e-08	1.25983e-06	Upregulated
NM_001172126	Rbms3	20.2314	1.16522e-06	5.50421e-05	Upregulated
NM_001042651	Dcun1d2	20.3633	1.55286e-05	0.000504176	Upregulated
NM_153164	Cnot1	20.3727	1.53849e-05	0.000500217	Upregulated
NM_009992	Cyp1a1	20.3796	6.2861e-07	3.20591e-05	Upregulated
NM_001130453	Nfe2l1	20.4399	2.96364e-09	2.74369e-07	Upregulated
NM_001164560	Trmt1	20.4783	1.39211e-05	0.000455838	Upregulated
NM_010852	Myef2	20.519	5.09645e-07	2.68841e-05	Upregulated
NM_001291050	Gpcpd1	20.5272	1.32529e-05	0.000437686	Upregulated
NM_001256085	Rnf6	20.5278	3.63515e-12	5.94309e-10	Upregulated
NM_153743	Dnmt3a	20.5675	3.01054e-10	3.47986e-08	Upregulated
NM_001083328	Mtg2	20.5731	1.32852e-11	1.98754e-09	Upregulated
NR_073551	Sema6c	20.6697	1.15347e-05	0.00038988	Upregulated
NM_001177407_3	Gm8898	20.7297	1.0893e-05	0.00037036	Upregulated
NM_212444	Gyk	20.7478	1.27928e-11	1.94237e-09	Upregulated
NM_008374	Il9r	20.7542	1.06197e-05	0.000362139	Upregulated
NM_009146	Frrs1	20.7879	4.00442e-16	1.56457e-13	Upregulated
NM_001285431	Eef1d	20.8384	6.82109e-16	2.49587e-13	Upregulated
NM_001293624	Hmgb3	20.8595	8.28509e-07	4.08968e-05	Upregulated
NM_001177622	Slc5a6	20.8962	1.50179e-07	9.25647e-06	Upregulated
NM_001142923	Tcf7l2	20.9149	3.89866e-09	3.54559e-07	Upregulated
NM_001037759	Sgk3	20.9256	8.9705e-06	0.000310492	Upregulated
NM_001172124	Rbms3	20.9334	5.58667e-07	2.88107e-05	Upregulated
NM_026673	Apoo	20.9466	1.73306e-09	1.722e-07	Upregulated
NM_001205287	Tmem39a	20.9849	4.66626e-07	2.50155e-05	Upregulated
NM_010427	Hgf	21.0246	8.13416e-06	0.000284968	Upregulated
NM_001195538	Dclk1	21.0316	4.64606e-09	4.10934e-07	Upregulated
NM_010160	Celf2	21.0431	3.65297e-07	2.02403e-05	Upregulated
NR_028448	Hdac10	21.0511	5.16188e-07	2.71366e-05	Upregulated
NM_001302938	Sh2b2	21.161	8.59553e-11	1.09472e-08	Upregulated
NM_001291481	Mdk	21.1879	6.91345e-06	0.000249367	Upregulated
NM_178803	Aebp2	21.2101	1.11931e-14	3.03557e-12	Upregulated
NM_011335_1	Ccl21b	21.2187	5.32519e-07	2.77729e-05	Upregulated
NM_001302955	Ubtf	21.2258	6.65508e-06	0.000242017	Upregulated
NR_130640	Msh5	21.2273	6.64398e-06	0.000242017	Upregulated
NM_001277297	Adck1	21.2273	6.3188e-07	3.21547e-05	Upregulated
NM_001163480	Neurl1a	21.231	2.4644e-09	2.34749e-07	Upregulated
NM_001290721	Tsga10	21.2377	3.55826e-11	4.88244e-09	Upregulated
NM_001301250	Capn5	21.2706	6.36106e-06	0.000234045	Upregulated
NM_001136236	Fcrl1	21.2831	5.99556e-18	3.54384e-15	Upregulated
NM_001310088	Adnp	21.4022	5.57463e-06	0.000210731	Upregulated
NM_001290773	Gyltl1b	21.5067	3.30505e-07	1.84475e-05	Upregulated
NM_001168492	Pdcd4	21.538	3.38884e-09	3.12478e-07	Upregulated
NM_001271359	Arrb2	21.554	4.78259e-06	0.000182542	Upregulated
NM_001301818	Fgd4	21.57	2.34697e-09	2.26369e-07	Upregulated
NM_001161428	Unc93b1	21.5916	4.60166e-06	0.000177684	Upregulated
NM_001110783	Ank1	21.6071	2.21621e-12	3.89986e-10	Upregulated
NM_001145802	Mak	21.6599	6.6826e-11	8.55818e-09	Upregulated
NR_104477	Rab43	21.7099	4.08143e-06	0.000159737	Upregulated
NR_130178	Hus1	21.7277	4.00894e-06	0.000157167	Upregulated
NM_175154	Galk2	21.8117	5.16372e-13	1.04416e-10	Upregulated
NM_007506	Atp5g1	21.8124	3.18061e-10	3.64773e-08	Upregulated
NM_016893	Fut8	21.8264	2.2968e-26	5.88287e-23	Upregulated
NM_001146323	Hps3	21.858	3.50772e-06	0.00014186	Upregulated
NM_001139512	Raly	21.9137	3.30817e-06	0.000134497	Upregulated
NM_009333	Tcf7l2	21.9992	2.02152e-12	3.60429e-10	Upregulated
NM_011335_3	Ccl21b	22.0653	8.44244e-08	5.60851e-06	Upregulated
NM_019798	Pde4a	22.083	3.22814e-11	4.48284e-09	Upregulated
NM_001162905	Mdm1	22.085	1.74551e-07	1.05888e-05	Upregulated
NM_009114	S100a9	22.1356	2.63021e-06	0.000111251	Upregulated
NM_001277328	Sox6	22.1478	2.59826e-06	0.000110101	Upregulated
NM_001271360	Arrb2	22.286	2.24859e-06	9.72503e-05	Upregulated
NM_198934	Pou2f1	22.3266	2.15416e-06	9.42271e-05	Upregulated
NM_001042408	Txnl4a	22.4524	1.88856e-06	8.43702e-05	Upregulated
NM_001290991	Ctdspl2	22.5229	1.75322e-06	7.90906e-05	Upregulated
NM_009784	Cacna2d1	22.6237	1.57546e-06	7.17739e-05	Upregulated
NM_198933	Pou2f1	22.6428	1.54315e-06	7.07211e-05	Upregulated
NM_001081347	Rhobtb1	22.7696	7.16294e-08	4.814e-06	Upregulated
NM_001037724	Adcy7	23.098	9.47724e-07	4.6188e-05	Upregulated
NM_183033	Zfp516	23.5524	1.15947e-08	9.51177e-07	Upregulated
NM_020273	Gmeb1	24.1197	3.06955e-07	1.73005e-05	Upregulated
NM_001204278	Hdac7	24.129	3.38862e-24	4.88215e-21	Upregulated
NM_001293782	Chtop	24.1423	2.99288e-07	1.69641e-05	Upregulated
NM_022314	Tpm3	24.8003	1.41237e-07	8.79943e-06	Upregulated
NM_007717	Cmah	25.0727	1.02966e-07	6.66731e-06	Upregulated
NM_001271446	Ly6a	25.9967	3.43732e-08	2.46798e-06	Upregulated
NM_001285455	Mapt	26.1039	3.01941e-08	2.20963e-06	Upregulated

## Sheet: Relative levels
Supplementary Data File 3: Relative expression levels of various transcripts in lungs of DmenT4DT3 infected mice with respect to naïve mice.
transcript_id	gene_name	log2 FoldChange	pvalue	q-value	Status	Protein description
NM_008599	Cxcl9	6.28351	7.34553e-67	1.69329e-62	Upregulated	chemokine (C-X-C motif) ligand 9 [Source:MGI Symbol;Acc:MGI:1352449]
NM_019948	Clec4e	4.85076	1.43057e-50	1.64887e-46	Upregulated	C-type lectin domain family 4, member e [Source:MGI Symbol;Acc:MGI:1861232]
NM_029509	Gbp8	2.61066	7.95353e-33	6.11149e-29	Upregulated	guanylate-binding protein 8 [Source:MGI Symbol;Acc:MGI:1923324]
NM_010927	Nos2	2.7801	1.67739e-32	9.66681e-29	Upregulated	nitric oxide synthase 2, inducible [Source:MGI Symbol;Acc:MGI:97361]
NM_008392	Irg1	6.12934	5.53435e-29	2.55156e-25	Upregulated	-
NM_001039646	Gbp10	3.5638	1.74368e-27	6.69922e-24	Upregulated	guanylate-binding protein 10 [Source:MGI Symbol;Acc:MGI:4359647]
NM_021443	Ccl8	4.34728	3.27291e-27	1.07782e-23	Upregulated	chemokine (C-C motif) ligand 8 [Source:MGI Symbol;Acc:MGI:101878]
NM_030720	Gpr84	4.07743	7.88573e-27	2.27227e-23	Upregulated	G protein-coupled receptor 84 [Source:MGI Symbol;Acc:MGI:1934129]
NM_016893	Fut8	21.8264	2.2968e-26	5.88287e-23	Upregulated	fucosyltransferase 8 [Source:MGI Symbol;Acc:MGI:1858901]
NM_008013	Fgl2	1.42034	1.11771e-25	2.57654e-22	Baseline	fibrinogen-like protein 2 [Source:MGI Symbol;Acc:MGI:103266]
NM_001025246	Trp53i11	0.696295	1.64224e-25	3.44153e-22	Baseline	transformation related protein 53 inducible protein 11 [Source:MGI Symbol;Acc:MGI:2670995]
NM_001033207	Nlrc5	1.76644	3.02082e-25	5.51406e-22	Baseline	NLR family, CARD domain containing 5 [Source:MGI Symbol;Acc:MGI:3612191]
NM_012054	Aoah	2.39322	3.10961e-25	5.51406e-22	Upregulated	acyloxyacyl hydrolase [Source:MGI Symbol;Acc:MGI:1350928]
NM_175449	Fam26f	3.86301	4.01987e-25	6.619e-22	Upregulated	-
NM_010553	Il18rap	1.28877	1.84609e-24	2.83707e-21	Baseline	interleukin 18 receptor accessory protein [Source:MGI Symbol;Acc:MGI:1338888]
NM_001204278	Hdac7	24.129	3.38862e-24	4.88215e-21	Upregulated	histone deacetylase 7 [Source:MGI Symbol;Acc:MGI:1891835]
NM_008198	Cfb	2.85829	9.83202e-24	1.33322e-20	Upregulated	complement factor B [Source:MGI Symbol;Acc:MGI:105975]
NM_021792	Iigp1	2.58801	4.57806e-23	5.86297e-20	Upregulated	interferon inducible GTPase 1 [Source:MGI Symbol;Acc:MGI:1926259]
NM_029084	Slamf8	3.19667	5.1679e-23	6.27002e-20	Upregulated	SLAM family member 8 [Source:MGI Symbol;Acc:MGI:1921998]
NM_009777	C1qb	1.79372	1.61007e-21	1.85577e-18	Baseline	complement component 1, q subcomponent, beta polypeptide [Source:MGI Symbol;Acc:MGI:88224]
NM_008380	Inhba	3.07049	1.76992e-21	1.94286e-18	Upregulated	inhibin beta-A [Source:MGI Symbol;Acc:MGI:96570]
NM_001034859	Gm4841	4.60747	3.02551e-21	3.17018e-18	Upregulated	predicted gene 4841 [Source:MGI Symbol;Acc:MGI:3643814]
NM_007574	C1qc	1.77189	6.01442e-21	6.02801e-18	Baseline	complement component 1, q subcomponent, C chain [Source:MGI Symbol;Acc:MGI:88225]
NM_009780	C4b	0.970107	1.82501e-20	1.75292e-17	Baseline	complement component 4B (Chido blood group) [Source:MGI Symbol;Acc:MGI:88228]
NM_010381	H2-Ea-ps	1.43167	2.6831e-20	2.47404e-17	Baseline	-
NM_001289493	Gbp3	1.77361	3.80921e-20	3.37731e-17	Baseline	guanylate binding protein 3 [Source:MGI Symbol;Acc:MGI:1926263]
NM_013737	Pla2g7	1.63123	7.30745e-20	6.23893e-17	Baseline	phospholipase A2, group VII (platelet-activating factor acetylhydrolase, plasma) [Source:MGI Symbol;Acc:MGI:1351327]
NM_194336	Gbp6	2.70419	1.01255e-19	8.33619e-17	Upregulated	guanylate binding protein 6 [Source:MGI Symbol;Acc:MGI:2140937]
NM_001160229	Zfp275	-26.3407	1.22027e-19	9.69991e-17	Downregulated	zinc finger protein 275 [Source:MGI Symbol;Acc:MGI:1350985]
NM_031367	Ifi44l	2.36435	1.73239e-19	1.33117e-16	Upregulated	interferon-induced protein 44 like [Source:MGI Symbol;Acc:MGI:95975]
NM_145226	Oas3	1.88283	2.5247e-19	1.8774e-16	Baseline	2'-5' oligoadenylate synthetase 3 [Source:MGI Symbol;Acc:MGI:2180850]
NM_010382	H2-Eb1	1.61736	3.38622e-19	2.36543e-16	Baseline	histocompatibility 2, class II antigen E beta [Source:MGI Symbol;Acc:MGI:95901]
NM_144539	Slamf7	1.69664	3.34595e-19	2.36543e-16	Baseline	SLAM family member 7 [Source:MGI Symbol;Acc:MGI:1922595]
NM_011579	Tgtp1	2.65786	4.36042e-19	2.95637e-16	Upregulated	T cell specific GTPase 1 [Source:MGI Symbol;Acc:MGI:98734]
NM_001284386	3830406C13Rik	-23.0834	1.00903e-18	6.64575e-16	Downregulated	RIKEN cDNA 3830406C13 gene [Source:MGI Symbol;Acc:MGI:1917937]
NR_132130	Clec7a	1.63215	2.25752e-18	1.44556e-15	Baseline	C-type lectin domain family 7, member a [Source:MGI Symbol;Acc:MGI:1861431]
NM_145133	Tifa	0.80194	5.37018e-18	3.34577e-15	Baseline	TRAF-interacting protein with forkhead-associated domain [Source:MGI Symbol;Acc:MGI:2182965]
NM_010531	Il18bp	1.77907	5.85091e-18	3.54384e-15	Baseline	interleukin 18 binding protein [Source:MGI Symbol;Acc:MGI:1333800]
NM_001136236	Fcrl1	21.2831	5.99556e-18	3.54384e-15	Upregulated	Fc receptor-like 1 [Source:MGI Symbol;Acc:MGI:2442862]
NM_001177653	Hist1h2be	-22.6049	6.41057e-18	3.69441e-15	Downregulated	-
NM_013683	Tap1	1.73653	7.1994e-18	4.04782e-15	Baseline	transporter 1, ATP-binding cassette, sub-family B (MDR/TAP) [Source:MGI Symbol;Acc:MGI:98483]
NM_025285	Stmn2	-0.514589	7.61522e-18	4.17967e-15	Baseline	stathmin-like 2 [Source:MGI Symbol;Acc:MGI:98241]
NM_207105	H2-Ab1	1.49273	8.85442e-18	4.74679e-15	Baseline	histocompatibility 2, class II antigen A, beta 1 [Source:MGI Symbol;Acc:MGI:103070]
NM_001080944	Atp8b4	1.18555	9.36575e-18	4.9068e-15	Baseline	ATPase, class I, type 8B, member 4 [Source:MGI Symbol;Acc:MGI:1859664]
NM_001013778	Tvp23a	1.76595	1.09073e-17	5.58745e-15	Baseline	trans-golgi network vesicle protein 23A [Source:MGI Symbol;Acc:MGI:3665441]
NM_009977	Cst7	3.13558	1.46579e-17	7.34551e-15	Upregulated	cystatin F (leukocystatin) [Source:MGI Symbol;Acc:MGI:1298217]
NM_001042605	Cd74	1.39244	1.60128e-17	7.85379e-15	Baseline	CD74 antigen (invariant polypeptide of major histocompatibility complex, class II antigen-associated) [Source:MGI Symbol;Acc:MGI:96534]
NM_152839	Jchain	2.0784	1.69121e-17	8.12204e-15	Upregulated	immunoglobulin joining chain [Source:MGI Symbol;Acc:MGI:96493]
NM_001033767	Gm4951	2.34742	1.92902e-17	9.07504e-15	Upregulated	predicted gene 4951 [Source:MGI Symbol;Acc:MGI:3644953]
NM_153564	Gbp5	2.60905	2.11525e-17	9.75214e-15	Upregulated	guanylate binding protein 5 [Source:MGI Symbol;Acc:MGI:2429943]
NM_019440	Irgm2	1.70378	3.8031e-17	1.719e-14	Baseline	immunity-related GTPase family M member 2 [Source:MGI Symbol;Acc:MGI:1926262]
NM_010545	Cd74	1.31498	4.80433e-17	2.12979e-14	Baseline	CD74 antigen (invariant polypeptide of major histocompatibility complex, class II antigen-associated) [Source:MGI Symbol;Acc:MGI:96534]
NM_009778	C3	1.06902	7.62968e-17	3.31848e-14	Baseline	complement component 3 [Source:MGI Symbol;Acc:MGI:88227]
NM_011623	Top2a	1.38659	1.07139e-16	4.57363e-14	Baseline	topoisomerase (DNA) II alpha [Source:MGI Symbol;Acc:MGI:98790]
NM_133914	Rasa4	1.07265	1.20599e-16	5.05463e-14	Baseline	RAS p21 protein activator 4 [Source:MGI Symbol;Acc:MGI:1858600]
NM_001033339	Mmp25	1.71762	1.62295e-16	6.68074e-14	Baseline	matrix metallopeptidase 25 [Source:MGI Symbol;Acc:MGI:2443938]
NM_181402	Parp11	0.713696	1.72505e-16	6.97647e-14	Baseline	poly (ADP-ribose) polymerase family, member 11 [Source:MGI Symbol;Acc:MGI:2141505]
NM_008152	Gpr65	1.45966	2.48947e-16	9.89436e-14	Baseline	G-protein coupled receptor 65 [Source:MGI Symbol;Acc:MGI:108031]
NM_009146	Frrs1	20.7879	4.00442e-16	1.56457e-13	Upregulated	ferric-chelate reductase 1 [Source:MGI Symbol;Acc:MGI:108076]
NM_144938	C1s1	0.972128	4.38427e-16	1.68444e-13	Baseline	complement component 1, s subcomponent 1 [Source:MGI Symbol;Acc:MGI:1355312]
NM_010696	Lcp2	1.17392	5.08807e-16	1.92279e-13	Baseline	lymphocyte cytosolic protein 2 [Source:MGI Symbol;Acc:MGI:1321402]
NM_008353	Il12rb1	1.91658	5.2847e-16	1.96489e-13	Baseline	interleukin 12 receptor, beta 1 [Source:MGI Symbol;Acc:MGI:104579]
NM_001285431	Eef1d	20.8384	6.82109e-16	2.49587e-13	Upregulated	eukaryotic translation elongation factor 1 delta (guanine nucleotide exchange protein) [Source:MGI Symbol;Acc:MGI:1913906]
NM_007572	C1qa	1.55997	7.30467e-16	2.63105e-13	Baseline	complement component 1, q subcomponent, alpha polypeptide [Source:MGI Symbol;Acc:MGI:88223]
NM_019456	Apbb1ip	0.617383	9.30168e-16	3.29881e-13	Baseline	amyloid beta (A4) precursor protein-binding, family B, member 1 interacting protein [Source:MGI Symbol;Acc:MGI:1861354]
NM_178911	Pld4	1.01353	1.11168e-15	3.83171e-13	Baseline	phospholipase D family, member 4 [Source:MGI Symbol;Acc:MGI:2144765]
NM_018738	Igtp	2.39162	1.11367e-15	3.83171e-13	Upregulated	interferon gamma induced GTPase [Source:MGI Symbol;Acc:MGI:107729]
NM_001199308	Gm14440	-23.5969	1.1656e-15	3.95138e-13	Downregulated	predicted gene 14440 [Source:MGI Symbol;Acc:MGI:3702430]
NM_010387	H2-DMb1	1.39109	1.29995e-15	4.34296e-13	Baseline	histocompatibility 2, class II, locus Mb1 [Source:MGI Symbol;Acc:MGI:95922]
NM_027209	Ms4a6b	1.13603	1.48023e-15	4.87463e-13	Baseline	membrane-spanning 4-domains, subfamily A, member 6B [Source:MGI Symbol;Acc:MGI:1917024]
NM_001166249	Mgll	-23.8002	2.11382e-15	6.8197e-13	Downregulated	monoglyceride lipase [Source:MGI Symbol;Acc:MGI:1346042]
NM_001004174	AA467197	6.94927	2.13005e-15	6.8197e-13	Upregulated	expressed sequence AA467197 [Source:MGI Symbol;Acc:MGI:3034182]
NM_023167	Mrpl4	-0.260076	2.48017e-15	7.8319e-13	Baseline	mitochondrial ribosomal protein L4 [Source:MGI Symbol;Acc:MGI:2137210]
NM_009917	Ccr5	2.07156	2.74865e-15	8.5624e-13	Upregulated	chemokine (C-C motif) receptor 5 [Source:MGI Symbol;Acc:MGI:107182]
NM_001303244	Il12b	3.3333	2.92734e-15	8.99746e-13	Upregulated	interleukin 12b [Source:MGI Symbol;Acc:MGI:96540]
NM_001291212	Myo18a	-28.4356	3.59299e-15	1.08981e-12	Downregulated	myosin XVIIIA [Source:MGI Symbol;Acc:MGI:2667185]
NM_011315	Saa3	5.77189	4.72024e-15	1.41313e-12	Upregulated	serum amyloid A 3 [Source:MGI Symbol;Acc:MGI:98223]
NM_008326	Irgm1	1.79756	4.88354e-15	1.44327e-12	Baseline	immunity-related GTPase family M member 1 [Source:MGI Symbol;Acc:MGI:107567]
NM_009910	Cxcr3	1.97884	5.18163e-15	1.49309e-12	Baseline	chemokine (C-X-C motif) receptor 3 [Source:MGI Symbol;Acc:MGI:1277207]
NM_011990	Slc7a11	2.97973	5.11937e-15	1.49309e-12	Upregulated	solute carrier family 7 (cationic amino acid transporter, y+ system), member 11 [Source:MGI Symbol;Acc:MGI:1347355]
NM_009396	Tnfaip2	1.74487	5.35204e-15	1.52315e-12	Baseline	tumor necrosis factor, alpha-induced protein 2 [Source:MGI Symbol;Acc:MGI:104960]
NM_010259	Gbp2b	1.90016	6.08222e-15	1.70984e-12	Baseline	guanylate binding protein 2b [Source:MGI Symbol;Acc:MGI:95666]
NM_010358	Gstm1	-0.427991	6.8232e-15	1.89504e-12	Baseline	glutathione S-transferase, mu 1 [Source:MGI Symbol;Acc:MGI:95860]
NM_010260	Gbp2	1.63228	7.30825e-15	2.00559e-12	Baseline	guanylate binding protein 2 [Source:MGI Symbol;Acc:MGI:102772]
NM_178803	Aebp2	21.2101	1.11931e-14	3.03557e-12	Upregulated	AE binding protein 2 [Source:MGI Symbol;Acc:MGI:1338038]
NM_027552	Kynu	1.83914	1.27767e-14	3.42474e-12	Baseline	kynureninase [Source:MGI Symbol;Acc:MGI:1918039]
NM_008368	Il2rb	1.12998	1.66882e-14	4.37177e-12	Baseline	interleukin 2 receptor, beta chain [Source:MGI Symbol;Acc:MGI:96550]
NM_001083126	Lhx6	19.0996	1.6689e-14	4.37177e-12	Upregulated	LIM homeobox protein 6 [Source:MGI Symbol;Acc:MGI:1306803]
NM_010391	H2-Q10	1.37336	1.86717e-14	4.83619e-12	Baseline	histocompatibility 2, Q region locus 10 [Source:MGI Symbol;Acc:MGI:95929]
NM_011798	Xcr1	1.81458	2.03069e-14	5.20126e-12	Baseline	chemokine (C motif) receptor 1 [Source:MGI Symbol;Acc:MGI:1346338]
NM_001081117	Mki67	1.32283	6.55765e-14	1.66117e-11	Baseline	antigen identified by monoclonal antibody Ki 67 [Source:MGI Symbol;Acc:MGI:106035]
NM_001013371	Dtx3l	0.90707	7.44686e-14	1.86592e-11	Baseline	deltex 3-like, E3 ubiquitin ligase [Source:MGI Symbol;Acc:MGI:2656973]
NM_178611	Lair1	9.53808	8.28827e-14	2.05442e-11	Upregulated	leukocyte-associated Ig-like receptor 1 [Source:MGI Symbol;Acc:MGI:105492]
NM_153119	Plekho2	0.628196	9.73865e-14	2.38825e-11	Baseline	pleckstrin homology domain containing, family O member 2 [Source:MGI Symbol;Acc:MGI:2143132]
NM_020498	Ly6i	4.13472	1.22825e-13	2.98038e-11	Upregulated	lymphocyte antigen 6 complex, locus I [Source:MGI Symbol;Acc:MGI:1888480]
NM_010751	Mxd1	0.682752	1.32609e-13	3.18427e-11	Baseline	MAX dimerization protein 1 [Source:MGI Symbol;Acc:MGI:96908]
NM_010378	H2-Aa	1.2715	1.3911e-13	3.2722e-11	Baseline	histocompatibility 2, class II antigen A, alpha [Source:MGI Symbol;Acc:MGI:95895]
NM_009985	Ctsw	1.48905	1.3805e-13	3.2722e-11	Baseline	cathepsin W [Source:MGI Symbol;Acc:MGI:1338045]
NM_010819	Clec4d	2.55373	1.4141e-13	3.29271e-11	Upregulated	C-type lectin domain family 4, member d [Source:MGI Symbol;Acc:MGI:1298389]
NM_001271693	Kcnj15	-24.9037	2.0879e-13	4.76537e-11	Downregulated	potassium inwardly-rectifying channel, subfamily J, member 15 [Source:MGI Symbol;Acc:MGI:1310000]
NM_021274	Cxcl10	3.99011	2.07646e-13	4.76537e-11	Upregulated	chemokine (C-X-C motif) ligand 10 [Source:MGI Symbol;Acc:MGI:1352450]
NM_145857	Nod2	1.03871	2.20082e-13	4.97385e-11	Baseline	nucleotide-binding oligomerization domain containing 2 [Source:MGI Symbol;Acc:MGI:2429397]
NR_102366	AW112010	1.64841	2.43148e-13	5.44178e-11	Baseline	expressed sequence AW112010 [Source:MGI Symbol;Acc:MGI:2147706]
NM_001083312	Gbp7	1.35047	2.54078e-13	5.63173e-11	Baseline	guanylate binding protein 7 [Source:MGI Symbol;Acc:MGI:2444421]
NM_033075	D17H6S56E-5	0.905413	2.57094e-13	5.64432e-11	Baseline	-
NM_172659	Slc2a6	1.57365	2.6424e-13	5.74648e-11	Baseline	solute carrier family 2 (facilitated glucose transporter), member 6 [Source:MGI Symbol;Acc:MGI:2443286]
NM_001145972	Adgrg5	1.79968	2.68282e-13	5.77984e-11	Baseline	adhesion G protein-coupled receptor G5 [Source:MGI Symbol;Acc:MGI:2685955]
NM_009251	Serpina3g	1.36815	3.45272e-13	7.36964e-11	Baseline	serine (or cysteine) peptidase inhibitor, clade A, member 3G [Source:MGI Symbol;Acc:MGI:105046]
NM_033374	Dock2	0.847009	3.87795e-13	8.20134e-11	Baseline	dedicator of cyto-kinesis 2 [Source:MGI Symbol;Acc:MGI:2149010]
NM_001113356	C1rb	0.902942	4.59923e-13	9.63831e-11	Baseline	complement component 1, r subcomponent B [Source:MGI Symbol;Acc:MGI:3779804]
NM_175211	Ralgps1	-6.05993	4.67482e-13	9.70846e-11	Downregulated	Ral GEF with PH domain and SH3 binding motif 1 [Source:MGI Symbol;Acc:MGI:1922008]
NM_023143	C1ra	0.692793	4.85148e-13	9.89702e-11	Baseline	complement component 1, r subcomponent A [Source:MGI Symbol;Acc:MGI:1355313]
NM_173014	Lpcat2	1.32527	4.82755e-13	9.89702e-11	Baseline	lysophosphatidylcholine acyltransferase 2 [Source:MGI Symbol;Acc:MGI:3606214]
NM_175154	Galk2	21.8117	5.16372e-13	1.04416e-10	Upregulated	galactokinase 2 [Source:MGI Symbol;Acc:MGI:1917226]
NM_054098	Steap4	1.23572	5.59812e-13	1.12215e-10	Baseline	STEAP family member 4 [Source:MGI Symbol;Acc:MGI:1923560]
NM_019925	Gpr132	1.05712	5.75171e-13	1.13323e-10	Baseline	G protein-coupled receptor 132 [Source:MGI Symbol;Acc:MGI:1890220]
NM_001045540	Gm12185	2.3297	5.71055e-13	1.13323e-10	Upregulated	predicted gene 12185 [Source:MGI Symbol;Acc:MGI:3652173]
NM_011815	Fyb	1.22437	7.78943e-13	1.52171e-10	Baseline	FYN binding protein [Source:MGI Symbol;Acc:MGI:1346327]
NM_031178	Tlr9	1.28583	7.89328e-13	1.52904e-10	Baseline	toll-like receptor 9 [Source:MGI Symbol;Acc:MGI:1932389]
NM_016691	Clcn5	19.9459	1.06853e-12	2.05265e-10	Upregulated	chloride channel, voltage-sensitive 5 [Source:MGI Symbol;Acc:MGI:99486]
NM_007464	Birc3	0.703634	1.10972e-12	2.11415e-10	Baseline	baculoviral IAP repeat-containing 3 [Source:MGI Symbol;Acc:MGI:1197007]
NM_027435	Atad2	0.533575	1.18778e-12	2.24432e-10	Baseline	ATPase family, AAA domain containing 2 [Source:MGI Symbol;Acc:MGI:1917722]
NM_001033308	Themis2	1.08657	1.26118e-12	2.36363e-10	Baseline	thymocyte selection associated family member 2 [Source:MGI Symbol;Acc:MGI:2446213]
NM_001302966	Gm21188	1.4844	1.53451e-12	2.83411e-10	Baseline	predicted gene, 21188 [Source:MGI Symbol;Acc:MGI:5434543]
NM_011267	Rgs16	1.82442	1.5368e-12	2.83411e-10	Baseline	regulator of G-protein signaling 16 [Source:MGI Symbol;Acc:MGI:108407]
NM_172833	Malt1	0.90667	1.64054e-12	3.0014e-10	Baseline	MALT1 paracaspase [Source:MGI Symbol;Acc:MGI:2445027]
NM_028887	Smchd1	0.453893	1.74478e-12	3.16698e-10	Baseline	SMC hinge domain containing 1 [Source:MGI Symbol;Acc:MGI:1921605]
NM_009735	B2m	1.04037	1.76067e-12	3.17086e-10	Baseline	beta-2 microglobulin [Source:MGI Symbol;Acc:MGI:88127]
NM_008348	Il10ra	0.974291	2.03261e-12	3.60429e-10	Baseline	interleukin 10 receptor, alpha [Source:MGI Symbol;Acc:MGI:96538]
NM_009333	Tcf7l2	21.9992	2.02152e-12	3.60429e-10	Upregulated	transcription factor 7 like 2, T cell specific, HMG box [Source:MGI Symbol;Acc:MGI:1202879]
NM_001110783	Ank1	21.6071	2.21621e-12	3.89986e-10	Upregulated	ankyrin 1, erythroid [Source:MGI Symbol;Acc:MGI:88024]
NM_019549	Plek	1.04617	2.38608e-12	4.16696e-10	Baseline	pleckstrin [Source:MGI Symbol;Acc:MGI:1860485]
NM_019732	Runx3	1.10286	2.48021e-12	4.29879e-10	Baseline	runt related transcription factor 3 [Source:MGI Symbol;Acc:MGI:102672]
NM_010724	Psmb8	1.1816	2.58306e-12	4.44364e-10	Baseline	proteasome (prosome, macropain) subunit, beta type 8 (large multifunctional peptidase 7) [Source:MGI Symbol;Acc:MGI:1346527]
NM_030691	Igsf6	1.58266	2.72359e-12	4.65068e-10	Baseline	immunoglobulin superfamily, member 6 [Source:MGI Symbol;Acc:MGI:1891393]
NM_025806	Plbd1	0.871752	2.9585e-12	5.01466e-10	Baseline	phospholipase B domain containing 1 [Source:MGI Symbol;Acc:MGI:1914107]
NM_001145164	Tgtp2	2.08374	3.0204e-12	5.08222e-10	Upregulated	T cell specific GTPase 2 [Source:MGI Symbol;Acc:MGI:3710083]
NM_011867	Slc26a4	2.40933	3.16549e-12	5.28774e-10	Upregulated	solute carrier family 26, member 4 [Source:MGI Symbol;Acc:MGI:1346029]
NM_010386	H2-DMa	1.25426	3.42383e-12	5.67814e-10	Baseline	histocompatibility 2, class II, locus DMa [Source:MGI Symbol;Acc:MGI:95921]
NM_009141	Cxcl5	5.48154	3.58929e-12	5.91002e-10	Upregulated	chemokine (C-X-C motif) ligand 5 [Source:MGI Symbol;Acc:MGI:1096868]
NM_001256085	Rnf6	20.5278	3.63515e-12	5.94309e-10	Upregulated	ring finger protein (C3H2C3 type) 6 [Source:MGI Symbol;Acc:MGI:1921382]
NM_019586	Ube2j1	0.339243	3.81534e-12	6.19375e-10	Baseline	ubiquitin-conjugating enzyme E2J 1 [Source:MGI Symbol;Acc:MGI:1926245]
NM_025992	Herc6	0.967932	4.23539e-12	6.82756e-10	Baseline	hect domain and RLD 6 [Source:MGI Symbol;Acc:MGI:1914388]
NM_013693	Tnf	2.4208	4.42477e-12	7.08333e-10	Upregulated	tumor necrosis factor [Source:MGI Symbol;Acc:MGI:104798]
NM_001170851	Klra2	1.6501	4.55317e-12	7.23861e-10	Baseline	killer cell lectin-like receptor, subfamily A, member 2 [Source:MGI Symbol;Acc:MGI:101906]
NM_001143689	H2-Q4	1.03344	4.91773e-12	7.76462e-10	Baseline	histocompatibility 2, Q region locus 4 [Source:MGI Symbol;Acc:MGI:95933]
NM_008620	Gbp4	1.79394	5.19144e-12	8.14102e-10	Baseline	guanylate binding protein 4 [Source:MGI Symbol;Acc:MGI:97072]
NM_026835	Ms4a6d	1.90065	6.05698e-12	9.43416e-10	Baseline	membrane-spanning 4-domains, subfamily A, member 6D [Source:MGI Symbol;Acc:MGI:1916024]
NM_030712	Cxcr6	2.06694	8.06764e-12	1.24816e-09	Upregulated	chemokine (C-X-C motif) receptor 6 [Source:MGI Symbol;Acc:MGI:1934582]
NM_021893	Cd274	1.96468	9.06223e-12	1.39268e-09	Baseline	CD274 antigen [Source:MGI Symbol;Acc:MGI:1926446]
NM_001168513	Mapk14	-21.1854	1.28348e-11	1.94237e-09	Downregulated	mitogen-activated protein kinase 14 [Source:MGI Symbol;Acc:MGI:1346865]
NM_010876	Ncf1	1.10125	1.28918e-11	1.94237e-09	Baseline	neutrophil cytosolic factor 1 [Source:MGI Symbol;Acc:MGI:97283]
NM_212444	Gyk	20.7478	1.27928e-11	1.94237e-09	Upregulated	-
NM_001005508	Arhgap30	0.843941	1.33641e-11	1.98754e-09	Baseline	Rho GTPase activating protein 30 [Source:MGI Symbol;Acc:MGI:2684948]
NM_001083328	Mtg2	20.5731	1.32852e-11	1.98754e-09	Upregulated	mitochondrial ribosome associated GTPase 2 [Source:MGI Symbol;Acc:MGI:106565]
NM_001159394	Nfkbiz	0.762213	1.35994e-11	2.00368e-09	Baseline	nuclear factor of kappa light polypeptide gene enhancer in B cells inhibitor, zeta [Source:MGI Symbol;Acc:MGI:1931595]
NM_013585	Psmb9	1.20088	1.36464e-11	2.00368e-09	Baseline	proteasome (prosome, macropain) subunit, beta type 9 (large multifunctional peptidase 2) [Source:MGI Symbol;Acc:MGI:1346526]
NM_001254946	BC035044	1.76168	1.38624e-11	2.02251e-09	Baseline	cDNA sequence BC035044 [Source:MGI Symbol;Acc:MGI:2448540]
NM_028595	Ms4a6c	1.58649	1.65108e-11	2.39376e-09	Baseline	membrane-spanning 4-domains, subfamily A, member 6C [Source:MGI Symbol;Acc:MGI:2385644]
NM_001271694	Kcnj15	-22.5708	1.76855e-11	2.54803e-09	Downregulated	potassium inwardly-rectifying channel, subfamily J, member 15 [Source:MGI Symbol;Acc:MGI:1310000]
NR_015519	AI662270	1.05161	1.92709e-11	2.75921e-09	Baseline	expressed sequence AI662270 [Source:MGI Symbol;Acc:MGI:2144254]
NM_008337	Ifng	4.72172	1.97765e-11	2.81412e-09	Upregulated	interferon gamma [Source:MGI Symbol;Acc:MGI:107656]
NM_011408	Slfn2	0.992028	2.26082e-11	3.19733e-09	Baseline	schlafen 2 [Source:MGI Symbol;Acc:MGI:1313258]
NM_001111304	Tbc1d9	1.11028	3.15089e-11	4.40288e-09	Baseline	TBC1 domain family, member 9 [Source:MGI Symbol;Acc:MGI:1918560]
NM_001139519	Zbp1	2.11135	3.15146e-11	4.40288e-09	Upregulated	Z-DNA binding protein 1 [Source:MGI Symbol;Acc:MGI:1927449]
NM_019798	Pde4a	22.083	3.22814e-11	4.48284e-09	Upregulated	phosphodiesterase 4A, cAMP specific [Source:MGI Symbol;Acc:MGI:99558]
NM_001135115	Gm12250	2.12996	3.50391e-11	4.83665e-09	Upregulated	predicted gene 12250 [Source:MGI Symbol;Acc:MGI:3649299]
NM_001290721	Tsga10	21.2377	3.55826e-11	4.88244e-09	Upregulated	testis specific 10 [Source:MGI Symbol;Acc:MGI:2685063]
NM_201367	Gpr176	1.86634	3.81896e-11	5.20915e-09	Baseline	G protein-coupled receptor 176 [Source:MGI Symbol;Acc:MGI:2685858]
NM_026160	Map1lc3b	-0.164338	4.00998e-11	5.43753e-09	Baseline	microtubule-associated protein 1 light chain 3 beta [Source:MGI Symbol;Acc:MGI:1914693]
NM_001205243	Fasl	-20.8165	4.31931e-11	5.82274e-09	Downregulated	Fas ligand (TNF superfamily, member 6) [Source:MGI Symbol;Acc:MGI:99255]
NM_145968	Tagap	0.656751	5.19174e-11	6.95813e-09	Baseline	T cell activation Rho GTPase activating protein [Source:MGI Symbol;Acc:MGI:3615484]
NM_021394	Zbp1	2.34396	5.27887e-11	7.03402e-09	Upregulated	Z-DNA binding protein 1 [Source:MGI Symbol;Acc:MGI:1927449]
NM_019507	Tbx21	1.57677	5.41296e-11	7.17124e-09	Baseline	T-box 21 [Source:MGI Symbol;Acc:MGI:1888984]
NM_013673	Sp100	0.577464	5.54242e-11	7.25931e-09	Baseline	nuclear antigen Sp100 [Source:MGI Symbol;Acc:MGI:109561]
NM_008361	Il1b	1.81304	5.53986e-11	7.25931e-09	Baseline	interleukin 1 beta [Source:MGI Symbol;Acc:MGI:96543]
NM_053124	Smarca5	0.268097	5.69426e-11	7.41605e-09	Baseline	SWI/SNF related, matrix associated, actin dependent regulator of chromatin, subfamily a, member 5 [Source:MGI Symbol;Acc:MGI:1935129]
NM_001001892	H2-K1	1.00251	5.73693e-11	7.42964e-09	Baseline	histocompatibility 2, K1, K region [Source:MGI Symbol;Acc:MGI:95904]
NM_177320	Pik3r5	0.938472	5.77857e-11	7.44177e-09	Baseline	phosphoinositide-3-kinase regulatory subunit 5 [Source:MGI Symbol;Acc:MGI:2443588]
NM_001145802	Mak	21.6599	6.6826e-11	8.55818e-09	Upregulated	male germ cell-associated kinase [Source:MGI Symbol;Acc:MGI:96913]
NM_001302938	Sh2b2	21.161	8.59553e-11	1.09472e-08	Upregulated	SH2B adaptor protein 2 [Source:MGI Symbol;Acc:MGI:1345171]
NM_030057	Trappc6b	-0.602578	8.95454e-11	1.13418e-08	Baseline	trafficking protein particle complex 6B [Source:MGI Symbol;Acc:MGI:1925482]
NM_172603	Phf11a	1.21273	9.25804e-11	1.16621e-08	Baseline	PHD finger protein 11A [Source:MGI Symbol;Acc:MGI:1918441]
NM_010398	H2-T23	1.10961	9.39313e-11	1.1768e-08	Baseline	histocompatibility 2, T region locus 23 [Source:MGI Symbol;Acc:MGI:95957]
NM_013819	H2-M3	0.822559	9.50705e-11	1.18463e-08	Baseline	histocompatibility 2, M region locus 3 [Source:MGI Symbol;Acc:MGI:95915]
NM_010380	H2-D1	0.782057	9.95611e-11	1.23392e-08	Baseline	histocompatibility 2, D region locus 1 [Source:MGI Symbol;Acc:MGI:95896]
NM_133733	Clmp	0.627101	1.04705e-10	1.29072e-08	Baseline	CXADR-like membrane protein [Source:MGI Symbol;Acc:MGI:1918816]
NM_010187	Fcgr2b	1.26325	1.12442e-10	1.37873e-08	Baseline	Fc receptor, IgG, low affinity IIb [Source:MGI Symbol;Acc:MGI:95499]
NM_027965	Gpr160	19.2107	1.13102e-10	1.37949e-08	Upregulated	G protein-coupled receptor 160 [Source:MGI Symbol;Acc:MGI:1919112]
NM_011063	Pea15a	-0.205516	1.20022e-10	1.45618e-08	Baseline	phosphoprotein enriched in astrocytes 15A [Source:MGI Symbol;Acc:MGI:104799]
NM_134250	Havcr2	0.894895	1.23652e-10	1.49123e-08	Baseline	hepatitis A virus cellular receptor 2 [Source:MGI Symbol;Acc:MGI:2159682]
NM_001199967	Gm11127	0.92188	1.24204e-10	1.49123e-08	Baseline	predicted gene 11127 [Source:MGI Symbol;Acc:MGI:3779381]
NM_153505	Nckap1l	0.837606	1.35221e-10	1.61508e-08	Baseline	NCK associated protein 1 like [Source:MGI Symbol;Acc:MGI:1926063]
NM_019467	Aif1	1.79231	1.37648e-10	1.6356e-08	Baseline	allograft inflammatory factor 1 [Source:MGI Symbol;Acc:MGI:1343098]
NM_009915	Ccr2	1.02989	1.78806e-10	2.11376e-08	Baseline	chemokine (C-C motif) receptor 2 [Source:MGI Symbol;Acc:MGI:106185]
NM_008690	Nfkbie	1.28107	1.94898e-10	2.29224e-08	Baseline	nuclear factor of kappa light polypeptide gene enhancer in B cells inhibitor, epsilon [Source:MGI Symbol;Acc:MGI:1194908]
NM_009151	Selplg	0.774454	2.03712e-10	2.38374e-08	Baseline	selectin, platelet (p-selectin) ligand [Source:MGI Symbol;Acc:MGI:106689]
NM_001134391	Apobec1	1.2045	2.32597e-10	2.708e-08	Baseline	apolipoprotein B mRNA editing enzyme, catalytic polypeptide 1 [Source:MGI Symbol;Acc:MGI:103298]
NM_013566	Itgb7	0.91533	3.01914e-10	3.47986e-08	Baseline	integrin beta 7 [Source:MGI Symbol;Acc:MGI:96616]
NM_153743	Dnmt3a	20.5675	3.01054e-10	3.47986e-08	Upregulated	DNA methyltransferase 3A [Source:MGI Symbol;Acc:MGI:1261827]
NM_007506	Atp5g1	21.8124	3.18061e-10	3.64773e-08	Upregulated	ATP synthase, H+ transporting, mitochondrial F0 complex, subunit C1 (subunit 9) [Source:MGI Symbol;Acc:MGI:107653]
NM_023738	Uba7	0.643599	4.25431e-10	4.85497e-08	Baseline	ubiquitin-like modifier activating enzyme 7 [Source:MGI Symbol;Acc:MGI:1349462]
NM_025961	Gatm	0.904707	4.49026e-10	5.09899e-08	Baseline	glycine amidinotransferase (L-arginine:glycine amidinotransferase) [Source:MGI Symbol;Acc:MGI:1914342]
NM_021718	Ms4a4b	1.22802	4.53238e-10	5.1216e-08	Baseline	membrane-spanning 4-domains, subfamily A, member 4B [Source:MGI Symbol;Acc:MGI:1913083]
NM_013612	Slc11a1	1.39086	4.82858e-10	5.42968e-08	Baseline	solute carrier family 11 (proton-coupled divalent metal ion transporters), member 1 [Source:MGI Symbol;Acc:MGI:1345275]
NM_011095	Pirb	0.832195	4.86026e-10	5.43877e-08	Baseline	paired Ig-like receptor B [Source:MGI Symbol;Acc:MGI:894311]
NM_008390	Irf1	0.922791	4.89337e-10	5.44936e-08	Baseline	interferon regulatory factor 1 [Source:MGI Symbol;Acc:MGI:96590]
NM_133888	Smpdl3b	1.73399	5.02141e-10	5.56508e-08	Baseline	sphingomyelin phosphodiesterase, acid-like 3B [Source:MGI Symbol;Acc:MGI:1916022]
NM_001083322	Klrk1	10.1966	5.31893e-10	5.8666e-08	Upregulated	killer cell lectin-like receptor subfamily K, member 1 [Source:MGI Symbol;Acc:MGI:1196250]
NM_027206	Tnfaip8l2	0.825103	5.42166e-10	5.95143e-08	Baseline	tumor necrosis factor, alpha-induced protein 8-like 2 [Source:MGI Symbol;Acc:MGI:1917019]
NM_008320	Irf8	1.01031	5.63078e-10	6.15169e-08	Baseline	interferon regulatory factor 8 [Source:MGI Symbol;Acc:MGI:96395]
NM_008845	Pip4k2a	0.470389	6.61947e-10	7.19774e-08	Baseline	phosphatidylinositol-5-phosphate 4-kinase, type II, alpha [Source:MGI Symbol;Acc:MGI:1298206]
NM_175668	Gpr4	-0.505737	6.83656e-10	7.38168e-08	Baseline	G protein-coupled receptor 4 [Source:MGI Symbol;Acc:MGI:2441992]
NM_029219	Rnf19b	0.903361	6.85268e-10	7.38168e-08	Baseline	ring finger protein 19B [Source:MGI Symbol;Acc:MGI:1922484]
NM_031195	Msr1	1.23682	7.64381e-10	8.19558e-08	Baseline	macrophage scavenger receptor 1 [Source:MGI Symbol;Acc:MGI:98257]
NM_008159	Gpr33	7.91358	7.77361e-10	8.29617e-08	Upregulated	G protein-coupled receptor 33 [Source:MGI Symbol;Acc:MGI:1277106]
NM_007870	Dnase1l3	2.64546	8.89713e-10	9.45146e-08	Upregulated	deoxyribonuclease 1-like 3 [Source:MGI Symbol;Acc:MGI:1314633]
NM_010745	Ly86	0.826582	9.32742e-10	9.86311e-08	Baseline	lymphocyte antigen 86 [Source:MGI Symbol;Acc:MGI:1321404]
NM_016850	Irf7	1.24927	9.58602e-10	1.00903e-07	Baseline	interferon regulatory factor 7 [Source:MGI Symbol;Acc:MGI:1859212]
NM_008204	H2-M2	3.19054	1.05237e-09	1.10269e-07	Upregulated	histocompatibility 2, M region locus 2 [Source:MGI Symbol;Acc:MGI:95914]
NM_008533	Cd180	1.14894	1.09572e-09	1.14292e-07	Baseline	CD180 antigen [Source:MGI Symbol;Acc:MGI:1194924]
NM_007807	Cybb	1.50136	1.18242e-09	1.2278e-07	Baseline	cytochrome b-245, beta polypeptide [Source:MGI Symbol;Acc:MGI:88574]
NM_153551	Dennd1c	0.692267	1.23293e-09	1.27451e-07	Baseline	DENN/MADD domain containing 1C [Source:MGI Symbol;Acc:MGI:1918035]
NM_001014976	Espl1	1.02375	1.28996e-09	1.32751e-07	Baseline	extra spindle pole bodies 1, separase [Source:MGI Symbol;Acc:MGI:2146156]
NM_008652	Mybl2	0.999214	1.33279e-09	1.36549e-07	Baseline	myeloblastosis oncogene-like 2 [Source:MGI Symbol;Acc:MGI:101785]
NM_009283	Stat1	1.73894	1.37498e-09	1.40248e-07	Baseline	signal transducer and activator of transcription 1 [Source:MGI Symbol;Acc:MGI:103063]
NM_173864	C1s2	1.18838	1.45763e-09	1.48023e-07	Baseline	complement component 1, s subcomponent 2 [Source:MGI Symbol;Acc:MGI:3644269]
NM_010658	Mafb	0.820855	1.46415e-09	1.48033e-07	Baseline	v-maf musculoaponeurotic fibrosarcoma oncogene family, protein B (avian) [Source:MGI Symbol;Acc:MGI:104555]
NM_011246	Rasgrp1	1.04079	1.55605e-09	1.56638e-07	Baseline	RAS guanyl releasing protein 1 [Source:MGI Symbol;Acc:MGI:1314635]
NM_010576	Itga4	0.765903	1.58116e-09	1.58473e-07	Baseline	integrin alpha 4 [Source:MGI Symbol;Acc:MGI:96603]
NM_144559	Fcgr4	1.52029	1.68092e-09	1.67743e-07	Baseline	Fc receptor, IgG, low affinity IV [Source:MGI Symbol;Acc:MGI:2179523]
NM_026673	Apoo	20.9466	1.73306e-09	1.722e-07	Upregulated	apolipoprotein O [Source:MGI Symbol;Acc:MGI:1915566]
NM_009104	Rrm2	1.49609	1.95959e-09	1.93873e-07	Baseline	ribonucleotide reductase M2 [Source:MGI Symbol;Acc:MGI:98181]
NM_001177471	Gm15056	8.81866	1.99035e-09	1.96075e-07	Upregulated	predicted gene 15056 [Source:MGI Symbol;Acc:MGI:3705859]
NM_172589	Lhfpl2	0.596224	2.12548e-09	2.08496e-07	Baseline	lipoma HMGIC fusion partner-like 2 [Source:MGI Symbol;Acc:MGI:2145236]
NM_010388	H2-DMb2	1.21658	2.1431e-09	2.09333e-07	Baseline	histocompatibility 2, class II, locus Mb2 [Source:MGI Symbol;Acc:MGI:95923]
NM_001286063	Grk6	-21.9009	2.23767e-09	2.17649e-07	Downregulated	G protein-coupled receptor kinase 6 [Source:MGI Symbol;Acc:MGI:1347078]
NM_013654	Ccl7	3.42216	2.28185e-09	2.21013e-07	Upregulated	chemokine (C-C motif) ligand 7 [Source:MGI Symbol;Acc:MGI:99512]
NM_001301818	Fgd4	21.57	2.34697e-09	2.26369e-07	Upregulated	FYVE, RhoGEF and PH domain containing 4 [Source:MGI Symbol;Acc:MGI:2183747]
NM_175445	Rassf2	0.490443	2.37018e-09	2.27656e-07	Baseline	Ras association (RalGDS/AF-6) domain family member 2 [Source:MGI Symbol;Acc:MGI:2442060]
NM_011073	Prf1	0.907297	2.45684e-09	2.34749e-07	Baseline	perforin 1 (pore forming protein) [Source:MGI Symbol;Acc:MGI:97551]
NM_001163480	Neurl1a	21.231	2.4644e-09	2.34749e-07	Upregulated	neuralized E3 ubiquitin protein ligase 1A [Source:MGI Symbol;Acc:MGI:1334263]
NM_133871	Ifi44	1.50665	2.49777e-09	2.36949e-07	Baseline	interferon-induced protein 44 [Source:MGI Symbol;Acc:MGI:2443016]
NM_030563	N4bp1	0.414712	2.60486e-09	2.45578e-07	Baseline	NEDD4 binding protein 1 [Source:MGI Symbol;Acc:MGI:2136825]
NM_001101475	F830016B08Rik	2.33242	2.61004e-09	2.45578e-07	Upregulated	RIKEN cDNA F830016B08 gene [Source:MGI Symbol;Acc:MGI:3588218]
NM_027222	Mzb1	1.61425	2.83462e-09	2.65625e-07	Baseline	marginal zone B and B1 cell-specific protein 1 [Source:MGI Symbol;Acc:MGI:1917066]
NM_001146022	Wdfy4	0.856372	2.92133e-09	2.72641e-07	Baseline	WD repeat and FYVE domain containing 4 [Source:MGI Symbol;Acc:MGI:3584510]
NM_019777	Ikbke	0.993071	2.94341e-09	2.73595e-07	Baseline	inhibitor of kappaB kinase epsilon [Source:MGI Symbol;Acc:MGI:1929612]
NM_001130453	Nfe2l1	20.4399	2.96364e-09	2.74369e-07	Upregulated	nuclear factor, erythroid derived 2,-like 1 [Source:MGI Symbol;Acc:MGI:99421]
NM_001168492	Pdcd4	21.538	3.38884e-09	3.12478e-07	Upregulated	programmed cell death 4 [Source:MGI Symbol;Acc:MGI:107490]
NM_013658	Sema4a	0.711607	3.58435e-09	3.29189e-07	Baseline	sema domain, immunoglobulin domain (Ig), transmembrane domain (TM) and short cytoplasmic domain, (semaphorin) 4A [Source:MGI Symbol;Acc:MGI:107560]
NM_021281	Ctss	1.34636	3.75128e-09	3.43153e-07	Baseline	cathepsin S [Source:MGI Symbol;Acc:MGI:107341]
NM_030253	Parp9	0.685025	3.90674e-09	3.54559e-07	Baseline	poly (ADP-ribose) polymerase family, member 9 [Source:MGI Symbol;Acc:MGI:1933117]
NM_001142923	Tcf7l2	20.9149	3.89866e-09	3.54559e-07	Upregulated	transcription factor 7 like 2, T cell specific, HMG box [Source:MGI Symbol;Acc:MGI:1202879]
NM_008026	Fli1	0.387785	4.46599e-09	4.0019e-07	Baseline	Friend leukemia integration 1 [Source:MGI Symbol;Acc:MGI:95554]
NM_019963	Stat2	0.891408	4.45522e-09	4.0019e-07	Baseline	signal transducer and activator of transcription 2 [Source:MGI Symbol;Acc:MGI:103039]
NM_001081291	Ccdc88b	1.12196	4.44959e-09	4.0019e-07	Baseline	coiled-coil domain containing 88B [Source:MGI Symbol;Acc:MGI:1925567]
NM_001271005	C920025E04Rik	1.34619	4.47896e-09	4.0019e-07	Baseline	-
NM_030701	Hcar2	1.23702	4.55812e-09	4.05691e-07	Baseline	hydroxycarboxylic acid receptor 2 [Source:MGI Symbol;Acc:MGI:1933383]
NM_015759	Fgd3	0.726317	4.65269e-09	4.10934e-07	Baseline	FYVE, RhoGEF and PH domain containing 3 [Source:MGI Symbol;Acc:MGI:1353657]
NM_001195538	Dclk1	21.0316	4.64606e-09	4.10934e-07	Upregulated	doublecortin-like kinase 1 [Source:MGI Symbol;Acc:MGI:1330861]
NR_030719	Gm8979	9.65533	4.96628e-09	4.36957e-07	Upregulated	-
NM_001077698	Fmnl1	0.608616	5.07794e-09	4.45082e-07	Baseline	formin-like 1 [Source:MGI Symbol;Acc:MGI:1888994]
NM_001013384	Podnl1	1.77326	5.19668e-09	4.53765e-07	Baseline	podocan-like 1 [Source:MGI Symbol;Acc:MGI:2685352]
NM_001009947	Dock11	0.61672	5.66478e-09	4.92772e-07	Baseline	dedicator of cytokinesis 11 [Source:MGI Symbol;Acc:MGI:1923224]
NM_028696	Nabp1	0.736124	5.9811e-09	5.18332e-07	Baseline	nucleic acid binding protein 1 [Source:MGI Symbol;Acc:MGI:1923258]
NM_023580	Epha1	-0.538831	6.18609e-09	5.34089e-07	Baseline	Eph receptor A1 [Source:MGI Symbol;Acc:MGI:107381]
NM_008329	Ifi204	1.47045	6.34327e-09	5.45616e-07	Baseline	interferon activated gene 204 [Source:MGI Symbol;Acc:MGI:96429]
NM_026331	Slc25a37	0.58938	7.2606e-09	6.22198e-07	Baseline	solute carrier family 25, member 37 [Source:MGI Symbol;Acc:MGI:1914962]
NM_001193659	Cldn12	7.7464	7.52202e-09	6.42213e-07	Upregulated	claudin 12 [Source:MGI Symbol;Acc:MGI:1929288]
NM_001033135	Rnf149	0.816347	7.67793e-09	6.53105e-07	Baseline	ring finger protein 149 [Source:MGI Symbol;Acc:MGI:2677438]
NM_010431	Hif1a	0.568291	7.84493e-09	6.64857e-07	Baseline	hypoxia inducible factor 1, alpha subunit [Source:MGI Symbol;Acc:MGI:106918]
NM_012037	Vat1	-0.305731	7.88731e-09	6.66001e-07	Baseline	vesicle amine transport 1 [Source:MGI Symbol;Acc:MGI:1349450]
NM_011693	Vcam1	0.788377	8.57636e-09	7.21541e-07	Baseline	vascular cell adhesion molecule 1 [Source:MGI Symbol;Acc:MGI:98926]
NM_001163394	Evl	0.791046	8.75417e-09	7.33822e-07	Baseline	Ena-vasodilator stimulated phosphoprotein [Source:MGI Symbol;Acc:MGI:1194884]
NM_177686	Clec12a	1.41728	8.83199e-09	7.37663e-07	Baseline	C-type lectin domain family 12, member a [Source:MGI Symbol;Acc:MGI:3040968]
NM_001024230	Gm5431	1.41967	1.02658e-08	8.54318e-07	Baseline	predicted gene 5431 [Source:MGI Symbol;Acc:MGI:3645205]
NM_019444	Ramp2	-0.509831	1.07434e-08	8.90853e-07	Baseline	receptor (calcitonin) activity modifying protein 2 [Source:MGI Symbol;Acc:MGI:1859650]
NM_013653	Ccl5	1.37268	1.09581e-08	9.05395e-07	Baseline	chemokine (C-C motif) ligand 5 [Source:MGI Symbol;Acc:MGI:98262]
NM_144846	Fam49b	0.693208	1.10291e-08	9.08011e-07	Baseline	-
NM_183033	Zfp516	23.5524	1.15947e-08	9.51177e-07	Upregulated	zinc finger protein 516 [Source:MGI Symbol;Acc:MGI:2443957]
NM_001199338	Apoo	-23.7452	1.1952e-08	9.73564e-07	Downregulated	apolipoprotein O [Source:MGI Symbol;Acc:MGI:1915566]
NM_177364	Sh3pxd2b	0.425812	1.19451e-08	9.73564e-07	Baseline	SH3 and PX domains 2B [Source:MGI Symbol;Acc:MGI:2442062]
NM_019388	Cd86	1.32226	1.20174e-08	9.75438e-07	Baseline	CD86 antigen [Source:MGI Symbol;Acc:MGI:101773]
NM_178607	Rnf24	0.501947	1.23356e-08	9.97752e-07	Baseline	ring finger protein 24 [Source:MGI Symbol;Acc:MGI:1261771]
NM_001033270	Slc4a7	0.623465	1.26316e-08	1.01813e-06	Baseline	solute carrier family 4, sodium bicarbonate cotransporter, member 7 [Source:MGI Symbol;Acc:MGI:2443878]
NM_009163	Sgpl1	0.396836	1.30975e-08	1.052e-06	Baseline	sphingosine phosphate lyase 1 [Source:MGI Symbol;Acc:MGI:1261415]
NM_138301	Trpm2	1.68062	1.55528e-08	1.24487e-06	Baseline	transient receptor potential cation channel, subfamily M, member 2 [Source:MGI Symbol;Acc:MGI:1351901]
NR_102360	Zbtb24	20.2293	1.57943e-08	1.25983e-06	Upregulated	zinc finger and BTB domain containing 24 [Source:MGI Symbol;Acc:MGI:3039618]
NM_013815	Baz1a	0.484023	1.62308e-08	1.29018e-06	Baseline	bromodomain adjacent to zinc finger domain 1A [Source:MGI Symbol;Acc:MGI:1309478]
NM_024253	Nkg7	1.17101	1.68848e-08	1.33756e-06	Baseline	natural killer cell group 7 sequence [Source:MGI Symbol;Acc:MGI:1931250]
NM_023386	Rtp4	0.730603	1.7601e-08	1.38951e-06	Baseline	receptor transporter protein 4 [Source:MGI Symbol;Acc:MGI:1915025]
NM_024434	Lap3	0.648279	1.83055e-08	1.4402e-06	Baseline	leucine aminopeptidase 3 [Source:MGI Symbol;Acc:MGI:1914238]
NM_018851	Samhd1	1.18217	1.84858e-08	1.44944e-06	Baseline	SAM domain and HD domain, 1 [Source:MGI Symbol;Acc:MGI:1927468]
NM_001284402	P2rx7	8.10888	1.95961e-08	1.53129e-06	Upregulated	purinergic receptor P2X, ligand-gated ion channel, 7 [Source:MGI Symbol;Acc:MGI:1339957]
NM_181754	Gpr141	2.02178	2.00213e-08	1.55922e-06	Upregulated	G protein-coupled receptor 141 [Source:MGI Symbol;Acc:MGI:2672983]
NM_026515	2810417H13Rik	1.76716	2.13142e-08	1.65433e-06	Baseline	-
NM_009772	Bub1	-20.1948	2.28849e-08	1.77028e-06	Downregulated	BUB1, mitotic checkpoint serine/threonine kinase [Source:MGI Symbol;Acc:MGI:1100510]
NM_172648	Ifi205	1.3768	2.30814e-08	1.7795e-06	Baseline	interferon activated gene 205 [Source:MGI Symbol;Acc:MGI:101847]
NM_172777	Gbp9	0.761467	2.38784e-08	1.83482e-06	Baseline	guanylate-binding protein 9 [Source:MGI Symbol;Acc:MGI:3605620]
NM_010266	Gda	0.395096	2.39792e-08	1.83644e-06	Baseline	guanine deaminase [Source:MGI Symbol;Acc:MGI:95678]
NM_010855	Myh4	-26.2589	2.50235e-08	1.91007e-06	Downregulated	myosin, heavy polypeptide 4, skeletal muscle [Source:MGI Symbol;Acc:MGI:1339713]
NM_198101	Gmip	0.519938	2.52837e-08	1.92356e-06	Baseline	Gem-interacting protein [Source:MGI Symbol;Acc:MGI:1926066]
NM_001037727	Arhgap25	1.04516	2.55242e-08	1.93547e-06	Baseline	Rho GTPase activating protein 25 [Source:MGI Symbol;Acc:MGI:2443687]
NM_178687	Cd226	1.46672	2.56125e-08	1.9358e-06	Baseline	CD226 antigen [Source:MGI Symbol;Acc:MGI:3039602]
NM_153074	Lrrc25	1.05654	2.64576e-08	1.99314e-06	Baseline	leucine rich repeat containing 25 [Source:MGI Symbol;Acc:MGI:2445284]
NM_007780	Csf2rb	1.11073	2.68177e-08	2.01368e-06	Baseline	colony stimulating factor 2 receptor, beta, low-affinity (granulocyte-macrophage) [Source:MGI Symbol;Acc:MGI:1339759]
NM_011150	Lgals3bp	0.729947	2.69187e-08	2.01471e-06	Baseline	lectin, galactoside-binding, soluble, 3 binding protein [Source:MGI Symbol;Acc:MGI:99554]
NM_019955	Ripk3	0.74921	2.74668e-08	2.04247e-06	Baseline	receptor-interacting serine-threonine kinase 3 [Source:MGI Symbol;Acc:MGI:2154952]
NM_010652	Klrc1	7.18022	2.74444e-08	2.04247e-06	Upregulated	killer cell lectin-like receptor subfamily C, member 1 [Source:MGI Symbol;Acc:MGI:1336161]
NM_205823	Tlr12	0.88599	2.78181e-08	2.05533e-06	Baseline	toll-like receptor 12 [Source:MGI Symbol;Acc:MGI:3045221]
NM_009896	Socs1	2.08656	2.77457e-08	2.05533e-06	Upregulated	suppressor of cytokine signaling 1 [Source:MGI Symbol;Acc:MGI:1354910]
NM_019449	Unc93b1	0.766711	2.83696e-08	2.08938e-06	Baseline	unc-93 homolog B1, TLR signaling regulator [Source:MGI Symbol;Acc:MGI:1859307]
NM_015811	Rgs1	1.80971	2.9322e-08	2.15265e-06	Baseline	regulator of G-protein signaling 1 [Source:MGI Symbol;Acc:MGI:1354694]
NM_001285455	Mapt	26.1039	3.01941e-08	2.20963e-06	Upregulated	microtubule-associated protein tau [Source:MGI Symbol;Acc:MGI:97180]
NM_010177	Fasl	1.66717	3.06982e-08	2.23941e-06	Baseline	Fas ligand (TNF superfamily, member 6) [Source:MGI Symbol;Acc:MGI:99255]
NM_153198	Hbp1	-0.243703	3.08079e-08	2.24033e-06	Baseline	high mobility group box transcription factor 1 [Source:MGI Symbol;Acc:MGI:894659]
NM_001305386	Pigo	10.0999	3.25685e-08	2.36091e-06	Upregulated	phosphatidylinositol glycan anchor biosynthesis, class O [Source:MGI Symbol;Acc:MGI:1861452]
NM_029835	Ticrr	1.71865	3.28412e-08	2.37321e-06	Baseline	TOPBP1-interacting checkpoint and replication regulator [Source:MGI Symbol;Acc:MGI:1924261]
NM_183426	Sbno2	0.529655	3.44738e-08	2.46798e-06	Baseline	strawberry notch 2 [Source:MGI Symbol;Acc:MGI:2448490]
NM_001013817	Sp140	1.00891	3.44426e-08	2.46798e-06	Baseline	Sp140 nuclear body protein [Source:MGI Symbol;Acc:MGI:3702467]
NM_001271446	Ly6a	25.9967	3.43732e-08	2.46798e-06	Upregulated	lymphocyte antigen 6 complex, locus A [Source:MGI Symbol;Acc:MGI:107527]
NM_010721	Lmnb1	0.645807	3.49814e-08	2.49657e-06	Baseline	lamin B1 [Source:MGI Symbol;Acc:MGI:96795]
NM_001159647	Cntn1	-23.2065	3.7161e-08	2.64393e-06	Downregulated	contactin 1 [Source:MGI Symbol;Acc:MGI:105980]
NM_001163496	Cd160	18.984	3.78059e-08	2.68154e-06	Upregulated	CD160 antigen [Source:MGI Symbol;Acc:MGI:1860383]
NM_001013779	Aim2	1.00054	3.99038e-08	2.82166e-06	Baseline	absent in melanoma 2 [Source:MGI Symbol;Acc:MGI:2686159]
NM_011530	Tap2	0.903233	4.01711e-08	2.83188e-06	Baseline	transporter 2, ATP-binding cassette, sub-family B (MDR/TAP) [Source:MGI Symbol;Acc:MGI:98484]
NM_144553	Dlgap5	1.79724	4.12676e-08	2.90031e-06	Baseline	DLG associated protein 5 [Source:MGI Symbol;Acc:MGI:2183453]
NM_001081211	Ptafr	1.51707	4.21424e-08	2.95279e-06	Baseline	platelet-activating factor receptor [Source:MGI Symbol;Acc:MGI:106066]
NM_028195	Cyth4	0.646767	4.40653e-08	3.07816e-06	Baseline	cytohesin 4 [Source:MGI Symbol;Acc:MGI:2441702]
NM_145853	Tpcn1	-0.248351	4.44613e-08	3.09644e-06	Baseline	two pore channel 1 [Source:MGI Symbol;Acc:MGI:2182472]
NR_015514	9330175E14Rik	2.07982	4.72511e-08	3.28082e-06	Upregulated	RIKEN cDNA 9330175E14 gene [Source:MGI Symbol;Acc:MGI:2443913]
NM_008196	Gzmk	2.87399	4.93266e-08	3.41465e-06	Upregulated	granzyme K [Source:MGI Symbol;Acc:MGI:1298232]
NM_027539	Dclk2	18.3385	5.10583e-08	3.52394e-06	Upregulated	doublecortin-like kinase 2 [Source:MGI Symbol;Acc:MGI:1918012]
NM_172285	Plcg2	0.762595	5.18387e-08	3.56712e-06	Baseline	phospholipase C, gamma 2 [Source:MGI Symbol;Acc:MGI:97616]
NM_001025363	Klc1	-25.6483	5.22587e-08	3.57468e-06	Downregulated	kinesin light chain 1 [Source:MGI Symbol;Acc:MGI:107978]
NM_011407	Slfn1	1.0738	5.22452e-08	3.57468e-06	Baseline	schlafen 1 [Source:MGI Symbol;Acc:MGI:1313259]
NM_001199940	Serpina3i	0.945392	5.84979e-08	3.98963e-06	Baseline	serine (or cysteine) peptidase inhibitor, clade A, member 3I [Source:MGI Symbol;Acc:MGI:2182841]
NM_001040696	Nlrp1b	1.00661	5.92245e-08	4.02727e-06	Baseline	NLR family, pyrin domain containing 1B [Source:MGI Symbol;Acc:MGI:3582959]
NM_172301	Ccnb1	1.42206	6.10603e-08	4.13989e-06	Baseline	cyclin B1 [Source:MGI Symbol;Acc:MGI:88302]
NM_011923	Angptl2	-0.639663	6.54332e-08	4.42336e-06	Baseline	angiopoietin-like 2 [Source:MGI Symbol;Acc:MGI:1347002]
NM_001290708	Smarca1	-23.3529	6.60085e-08	4.44921e-06	Downregulated	SWI/SNF related, matrix associated, actin dependent regulator of chromatin, subfamily a, member 1 [Source:MGI Symbol;Acc:MGI:1935127]
NM_001081347	Rhobtb1	22.7696	7.16294e-08	4.814e-06	Upregulated	Rho-related BTB domain containing 1 [Source:MGI Symbol;Acc:MGI:1916538]
NM_001177839	Smox	-22.0731	7.38089e-08	4.94605e-06	Downregulated	spermine oxidase [Source:MGI Symbol;Acc:MGI:2445356]
NM_007651	Cd53	0.825479	7.75702e-08	5.18304e-06	Baseline	CD53 antigen [Source:MGI Symbol;Acc:MGI:88341]
NM_001005421	Amica1	0.974847	8.16896e-08	5.44251e-06	Baseline	-
NM_011335_3	Ccl21b	22.0653	8.44244e-08	5.60851e-06	Upregulated	chemokine (C-C motif) ligand 21B (leucine) [Source:MGI Symbol;Acc:MGI:1349182]
NM_008315	Htr7	2.80631	8.67437e-08	5.74602e-06	Upregulated	5-hydroxytryptamine (serotonin) receptor 7 [Source:MGI Symbol;Acc:MGI:99841]
NM_001045489	Mfge8	-0.380026	8.83549e-08	5.83598e-06	Baseline	milk fat globule EGF and factor V/VIII domain containing [Source:MGI Symbol;Acc:MGI:102768]
NM_008317	Hyal1	-0.478994	9.04201e-08	5.95533e-06	Baseline	hyaluronoglucosaminidase 1 [Source:MGI Symbol;Acc:MGI:96298]
NM_001042421	Kntc1	1.42243	9.68561e-08	6.36105e-06	Baseline	kinetochore associated 1 [Source:MGI Symbol;Acc:MGI:2673709]
NM_010821	Mpeg1	1.27395	9.71929e-08	6.36503e-06	Baseline	macrophage expressed gene 1 [Source:MGI Symbol;Acc:MGI:1333743]
NM_019680	Elf4	0.484819	9.80698e-08	6.38617e-06	Baseline	E74-like factor 4 (ets domain transcription factor) [Source:MGI Symbol;Acc:MGI:1928377]
NM_026412	Knstrn	0.935431	9.80269e-08	6.38617e-06	Baseline	kinetochore-localized astrin/SPAG5 binding [Source:MGI Symbol;Acc:MGI:1289298]
NM_008479	Lag3	2.03722	1.01689e-07	6.6032e-06	Upregulated	lymphocyte-activation gene 3 [Source:MGI Symbol;Acc:MGI:106588]
NM_007717	Cmah	25.0727	1.02966e-07	6.66731e-06	Upregulated	cytidine monophospho-N-acetylneuraminic acid hydroxylase [Source:MGI Symbol;Acc:MGI:103227]
NM_001164327	Phf11b	1.30361	1.03643e-07	6.69235e-06	Baseline	PHD finger protein 11B [Source:MGI Symbol;Acc:MGI:3645789]
NM_013706	Cd52	1.11988	1.04436e-07	6.72476e-06	Baseline	CD52 antigen [Source:MGI Symbol;Acc:MGI:1346088]
NM_009921	Camp	6.97015	1.04894e-07	6.7354e-06	Upregulated	cathelicidin antimicrobial peptide [Source:MGI Symbol;Acc:MGI:108443]
NM_010399	H2-T9	0.878612	1.18693e-07	7.6003e-06	Baseline	-
NM_016974	Dbp	-1.46883	1.22285e-07	7.8086e-06	Baseline	D site albumin promoter binding protein [Source:MGI Symbol;Acc:MGI:94866]
NM_008979	Ptpn22	1.18151	1.23974e-07	7.89461e-06	Baseline	protein tyrosine phosphatase, non-receptor type 22 (lymphoid) [Source:MGI Symbol;Acc:MGI:107170]
NM_015766	Ebi3	1.01767	1.29644e-07	8.23291e-06	Baseline	Epstein-Barr virus induced gene 3 [Source:MGI Symbol;Acc:MGI:1354171]
NM_172845	Adamts4	2.05247	1.32052e-07	8.36283e-06	Upregulated	a disintegrin-like and metallopeptidase (reprolysin type) with thrombospondin type 1 motif, 4 [Source:MGI Symbol;Acc:MGI:1339949]
NM_013652	Ccl4	1.79626	1.32723e-07	8.36819e-06	Baseline	chemokine (C-C motif) ligand 4 [Source:MGI Symbol;Acc:MGI:98261]
NM_001039700	Pkd1l3	7.09099	1.32863e-07	8.36819e-06	Upregulated	polycystic kidney disease 1 like 3 [Source:MGI Symbol;Acc:MGI:2664670]
NR_004446	H2-K2	1.22021	1.35608e-07	8.51778e-06	Baseline	histocompatibility 2, K region locus 2 [Source:MGI Symbol;Acc:MGI:95906]
NM_177611	Psd4	0.671461	1.37309e-07	8.60121e-06	Baseline	pleckstrin and Sec7 domain containing 4 [Source:MGI Symbol;Acc:MGI:2674093]
NM_177073	Relt	0.630225	1.4022e-07	8.75979e-06	Baseline	RELT tumor necrosis factor receptor [Source:MGI Symbol;Acc:MGI:2443373]
NM_022314	Tpm3	24.8003	1.41237e-07	8.79943e-06	Upregulated	tropomyosin 3, gamma [Source:MGI Symbol;Acc:MGI:1890149]
NM_010103	Edil3	-22.2293	1.4329e-07	8.90328e-06	Downregulated	EGF-like repeats and discoidin I-like domains 3 [Source:MGI Symbol;Acc:MGI:1329025]
NM_178440	Myo1g	0.686031	1.4579e-07	9.03428e-06	Baseline	myosin IG [Source:MGI Symbol;Acc:MGI:1927091]
NM_001162433	Lck	1.00574	1.46558e-07	9.0575e-06	Baseline	lymphocyte protein tyrosine kinase [Source:MGI Symbol;Acc:MGI:96756]
NM_001177622	Slc5a6	20.8962	1.50179e-07	9.25647e-06	Upregulated	solute carrier family 5 (sodium-dependent vitamin transporter), member 6 [Source:MGI Symbol;Acc:MGI:2660847]
NM_009779	C3ar1	1.18578	1.56448e-07	9.61716e-06	Baseline	complement component 3a receptor 1 [Source:MGI Symbol;Acc:MGI:1097680]
NM_198095	Bst2	0.889444	1.57376e-07	9.64847e-06	Baseline	bone marrow stromal cell antigen 2 [Source:MGI Symbol;Acc:MGI:1916800]
NM_008404	Itgb2	0.967745	1.63969e-07	1.0026e-05	Baseline	integrin beta 2 [Source:MGI Symbol;Acc:MGI:96611]
NM_011193	Pstpip1	1.01632	1.66817e-07	1.01732e-05	Baseline	proline-serine-threonine phosphatase-interacting protein 1 [Source:MGI Symbol;Acc:MGI:1321396]
NM_010130	Adgre1	1.11511	1.71109e-07	1.04074e-05	Baseline	adhesion G protein-coupled receptor E1 [Source:MGI Symbol;Acc:MGI:106912]
NM_001162905	Mdm1	22.085	1.74551e-07	1.05888e-05	Upregulated	transformed mouse 3T3 cell double minute 1 [Source:MGI Symbol;Acc:MGI:96951]
NM_175554	Clspn	1.26831	1.8574e-07	1.1238e-05	Baseline	claspin [Source:MGI Symbol;Acc:MGI:2445153]
NM_178089	Hnrnpul1	18.419	1.86464e-07	1.12522e-05	Upregulated	heterogeneous nuclear ribonucleoprotein U-like 1 [Source:MGI Symbol;Acc:MGI:2443517]
NM_008677	Ncf4	0.868205	1.88268e-07	1.13225e-05	Baseline	neutrophil cytosolic factor 4 [Source:MGI Symbol;Acc:MGI:109186]
NM_197959	Kif18b	1.63482	1.88611e-07	1.13225e-05	Baseline	kinesin family member 18B [Source:MGI Symbol;Acc:MGI:2446979]
NM_027147	Enho	-0.501198	1.90684e-07	1.14173e-05	Baseline	energy homeostasis associated [Source:MGI Symbol;Acc:MGI:1916888]
NM_138677	Edem1	0.438033	2.04006e-07	1.21833e-05	Baseline	ER degradation enhancer, mannosidase alpha-like 1 [Source:MGI Symbol;Acc:MGI:2180139]
NM_020043	Igdcc4	-21.5565	2.05239e-07	1.22253e-05	Downregulated	immunoglobulin superfamily, DCC subclass, member 4 [Source:MGI Symbol;Acc:MGI:1858497]
NM_027840	Snx20	0.867133	2.14517e-07	1.2745e-05	Baseline	sorting nexin 20 [Source:MGI Symbol;Acc:MGI:1918857]
NM_001293690	Ido1	3.28954	2.16799e-07	1.28474e-05	Upregulated	indoleamine 2,3-dioxygenase 1 [Source:MGI Symbol;Acc:MGI:96416]
NM_008225	Hcls1	0.923163	2.29268e-07	1.35515e-05	Baseline	hematopoietic cell specific Lyn substrate 1 [Source:MGI Symbol;Acc:MGI:104568]
NM_133978	Cmtm7	0.791433	2.3909e-07	1.40959e-05	Baseline	CKLF-like MARVEL transmembrane domain containing 7 [Source:MGI Symbol;Acc:MGI:2447166]
NM_010860	Myl6	-0.183155	2.40746e-07	1.41574e-05	Baseline	myosin, light polypeptide 6, alkali, smooth muscle and non-muscle [Source:MGI Symbol;Acc:MGI:109318]
NM_001033237	Yeats2	-24.3109	2.47809e-07	1.44987e-05	Downregulated	YEATS domain containing 2 [Source:MGI Symbol;Acc:MGI:2447762]
NM_001142792	Tmem150b	1.45137	2.47552e-07	1.44987e-05	Baseline	transmembrane protein 150B [Source:MGI Symbol;Acc:MGI:2679718]
NM_173394	Ticam2	1.04222	2.50651e-07	1.46278e-05	Baseline	toll-like receptor adaptor molecule 2 [Source:MGI Symbol;Acc:MGI:3040056]
NM_029499	Ms4a4c	1.16765	2.51348e-07	1.46315e-05	Baseline	membrane-spanning 4-domains, subfamily A, member 4C [Source:MGI Symbol;Acc:MGI:1927656]
NM_153795	Fermt3	0.716087	2.57987e-07	1.49801e-05	Baseline	fermitin family member 3 [Source:MGI Symbol;Acc:MGI:2147790]
NM_028022	Gatsl3	-0.367829	2.67598e-07	1.54991e-05	Baseline	-
NM_172755	Sugp2	-3.8805	2.69189e-07	1.55523e-05	Downregulated	SURP and G patch domain containing 2 [Source:MGI Symbol;Acc:MGI:2678085]
NM_001291271	Mrps23	8.4956	2.81306e-07	1.62117e-05	Upregulated	mitochondrial ribosomal protein S23 [Source:MGI Symbol;Acc:MGI:1928138]
NM_008183	Gstm2	-0.310673	2.87471e-07	1.65256e-05	Baseline	glutathione S-transferase, mu 2 [Source:MGI Symbol;Acc:MGI:95861]
NR_037572	Dcaf11	3.04896	2.9318e-07	1.68119e-05	Upregulated	DDB1 and CUL4 associated factor 11 [Source:MGI Symbol;Acc:MGI:90168]
NM_009808	Casp12	0.398242	2.94717e-07	1.68164e-05	Baseline	caspase 12 [Source:MGI Symbol;Acc:MGI:1312922]
NM_177823	Ubash3a	1.14913	2.94424e-07	1.68164e-05	Baseline	ubiquitin associated and SH3 domain containing, A [Source:MGI Symbol;Acc:MGI:1926074]
NM_001252494	Rapgef6	-24.1546	2.95735e-07	1.68328e-05	Downregulated	Rap guanine nucleotide exchange factor (GEF) 6 [Source:MGI Symbol;Acc:MGI:2384761]
NR_040453_1	Gm17757	1.61881	2.99514e-07	1.69641e-05	Baseline	-
NM_001293782	Chtop	24.1423	2.99288e-07	1.69641e-05	Upregulated	chromatin target of PRMT1 [Source:MGI Symbol;Acc:MGI:1913761]
NM_145636	Il27	4.43553	3.04204e-07	1.71875e-05	Upregulated	interleukin 27 [Source:MGI Symbol;Acc:MGI:2384409]
NM_020273	Gmeb1	24.1197	3.06955e-07	1.73005e-05	Upregulated	glucocorticoid modulatory element binding protein 1 [Source:MGI Symbol;Acc:MGI:2135604]
NM_018793	Tyk2	0.336903	3.09981e-07	1.74285e-05	Baseline	tyrosine kinase 2 [Source:MGI Symbol;Acc:MGI:1929470]
NM_010870	Naip5	0.602865	3.16532e-07	1.77535e-05	Baseline	NLR family, apoptosis inhibitory protein 5 [Source:MGI Symbol;Acc:MGI:1298220]
NM_007707	Socs3	0.766008	3.25162e-07	1.81933e-05	Baseline	suppressor of cytokine signaling 3 [Source:MGI Symbol;Acc:MGI:1201791]
NM_001290773	Gyltl1b	21.5067	3.30505e-07	1.84475e-05	Upregulated	-
NM_001001495	Tnip3	1.90902	3.39223e-07	1.88883e-05	Baseline	TNFAIP3 interacting protein 3 [Source:MGI Symbol;Acc:MGI:3041165]
NR_073376	Ncaph2	-23.9682	3.6472e-07	2.02403e-05	Downregulated	non-SMC condensin II complex, subunit H2 [Source:MGI Symbol;Acc:MGI:1289164]
NM_028101	Jmjd8	-0.245207	3.66138e-07	2.02403e-05	Baseline	jumonji domain containing 8 [Source:MGI Symbol;Acc:MGI:1919356]
NM_010160	Celf2	21.0431	3.65297e-07	2.02403e-05	Upregulated	CUGBP, Elav-like family member 2 [Source:MGI Symbol;Acc:MGI:1338822]
NM_010942	Nsg1	-0.402137	3.71484e-07	2.04867e-05	Baseline	neuron specific gene family member 1 [Source:MGI Symbol;Acc:MGI:109149]
NM_012017	Zfp346	-0.460481	3.798e-07	2.08953e-05	Baseline	zinc finger protein 346 [Source:MGI Symbol;Acc:MGI:1349417]
NM_025879	Trappc13	-23.8978	3.94617e-07	2.16588e-05	Downregulated	trafficking protein particle complex 13 [Source:MGI Symbol;Acc:MGI:1914225]
NM_173386	Mb21d1	9.7881	3.97062e-07	2.17413e-05	Upregulated	-
NM_008608	Mmp14	0.40809	4.0602e-07	2.21791e-05	Baseline	matrix metallopeptidase 14 (membrane-inserted) [Source:MGI Symbol;Acc:MGI:101900]
NM_019389	Vcan	-23.8578	4.12566e-07	2.24834e-05	Downregulated	versican [Source:MGI Symbol;Acc:MGI:102889]
NM_007642	Cd28	0.820577	4.1552e-07	2.2591e-05	Baseline	CD28 antigen [Source:MGI Symbol;Acc:MGI:88327]
NM_001284314	Ube2j2	-23.8388	4.21441e-07	2.2859e-05	Downregulated	ubiquitin-conjugating enzyme E2J 2 [Source:MGI Symbol;Acc:MGI:2153608]
NM_028967	Batf2	1.53598	4.32768e-07	2.34183e-05	Baseline	basic leucine zipper transcription factor, ATF-like 2 [Source:MGI Symbol;Acc:MGI:1921731]
NM_011704	Vnn1	1.65772	4.40676e-07	2.37903e-05	Baseline	vanin 1 [Source:MGI Symbol;Acc:MGI:108395]
NM_009099	Trim30a	0.656494	4.44848e-07	2.39594e-05	Baseline	tripartite motif-containing 30A [Source:MGI Symbol;Acc:MGI:98178]
NM_001101535	Ccdc8	-0.532573	4.51941e-07	2.42847e-05	Baseline	coiled-coil domain containing 8 [Source:MGI Symbol;Acc:MGI:3612184]
NM_001205287	Tmem39a	20.9849	4.66626e-07	2.50155e-05	Upregulated	transmembrane protein 39a [Source:MGI Symbol;Acc:MGI:1915096]
NM_001113362	Tbc1d14	-23.7171	4.82561e-07	2.58098e-05	Downregulated	TBC1 domain family, member 14 [Source:MGI Symbol;Acc:MGI:1098708]
NM_008278	Hpgd	-0.516033	4.86611e-07	2.59661e-05	Baseline	hydroxyprostaglandin dehydrogenase 15 (NAD) [Source:MGI Symbol;Acc:MGI:108085]
NM_001310143	Abcc9	-23.7017	4.90889e-07	2.60737e-05	Downregulated	ATP-binding cassette, sub-family C (CFTR/MRP), member 9 [Source:MGI Symbol;Acc:MGI:1352630]
NM_001029929	Zmynd15	0.851161	4.90227e-07	2.60737e-05	Baseline	zinc finger, MYND-type containing 15 [Source:MGI Symbol;Acc:MGI:3603821]
NM_010145	Ephx1	-0.382616	4.9498e-07	2.62305e-05	Baseline	epoxide hydrolase 1, microsomal [Source:MGI Symbol;Acc:MGI:95405]
NM_029295	Cklf	0.735493	5.04286e-07	2.66624e-05	Baseline	chemokine-like factor [Source:MGI Symbol;Acc:MGI:1922708]
NM_010852	Myef2	20.519	5.09645e-07	2.68841e-05	Upregulated	myelin basic protein expression factor 2, repressor [Source:MGI Symbol;Acc:MGI:104592]
NM_009412	Tpd52	0.581285	5.16787e-07	2.71366e-05	Baseline	tumor protein D52 [Source:MGI Symbol;Acc:MGI:107749]
NR_028448	Hdac10	21.0511	5.16188e-07	2.71366e-05	Upregulated	histone deacetylase 10 [Source:MGI Symbol;Acc:MGI:2158340]
NM_007781	Csf2rb2	1.12084	5.29993e-07	2.77668e-05	Baseline	colony stimulating factor 2 receptor, beta 2, low-affinity (granulocyte-macrophage) [Source:MGI Symbol;Acc:MGI:1339760]
NM_001024703	Mctp2	0.649783	5.32327e-07	2.77729e-05	Baseline	multiple C2 domains, transmembrane 2 [Source:MGI Symbol;Acc:MGI:2685335]
NM_011335_1	Ccl21b	21.2187	5.32519e-07	2.77729e-05	Upregulated	chemokine (C-C motif) ligand 21B (leucine) [Source:MGI Symbol;Acc:MGI:1349182]
NM_008638	Mthfd2	1.09377	5.43597e-07	2.82867e-05	Baseline	methylenetetrahydrofolate dehydrogenase (NAD+ dependent), methenyltetrahydrofolate cyclohydrolase [Source:MGI Symbol;Acc:MGI:1338850]
NM_011610	Tnfrsf1b	0.861404	5.48613e-07	2.84834e-05	Baseline	tumor necrosis factor receptor superfamily, member 1b [Source:MGI Symbol;Acc:MGI:1314883]
NM_007420	Adrb2	-0.469893	5.55781e-07	2.87262e-05	Baseline	adrenergic receptor, beta 2 [Source:MGI Symbol;Acc:MGI:87938]
NM_017480	Icos	1.8456	5.55736e-07	2.87262e-05	Baseline	inducible T cell co-stimulator [Source:MGI Symbol;Acc:MGI:1858745]
NM_001172124	Rbms3	20.9334	5.58667e-07	2.88107e-05	Upregulated	RNA binding motif, single stranded interacting protein [Source:MGI Symbol;Acc:MGI:2444477]
NM_001039530	Parp14	0.697429	5.76003e-07	2.96384e-05	Baseline	poly (ADP-ribose) polymerase family, member 14 [Source:MGI Symbol;Acc:MGI:1919489]
NM_001136260	Slc4a4	-23.5309	5.92875e-07	3.04387e-05	Downregulated	solute carrier family 4 (anion exchanger), member 4 [Source:MGI Symbol;Acc:MGI:1927555]
NM_009841	Cd14	1.31492	5.98679e-07	3.06683e-05	Baseline	CD14 antigen [Source:MGI Symbol;Acc:MGI:88318]
NM_008869	Pla2g4a	0.739195	6.02915e-07	3.08168e-05	Baseline	phospholipase A2, group IVA (cytosolic, calcium-dependent) [Source:MGI Symbol;Acc:MGI:1195256]
NM_009992	Cyp1a1	20.3796	6.2861e-07	3.20591e-05	Upregulated	cytochrome P450, family 1, subfamily a, polypeptide 1 [Source:MGI Symbol;Acc:MGI:88588]
NM_001277297	Adck1	21.2273	6.3188e-07	3.21547e-05	Upregulated	aarF domain containing kinase 1 [Source:MGI Symbol;Acc:MGI:1919363]
NM_172796	Slfn9	1.23508	6.45127e-07	3.27565e-05	Baseline	schlafen 9 [Source:MGI Symbol;Acc:MGI:2445121]
NM_001113554	Nudcd1	0.985036	6.53003e-07	3.30836e-05	Baseline	NudC domain containing 1 [Source:MGI Symbol;Acc:MGI:1914679]
NM_001012477	Cxcl12	-0.465681	6.59288e-07	3.33288e-05	Baseline	chemokine (C-X-C motif) ligand 12 [Source:MGI Symbol;Acc:MGI:103556]
NM_001305989	Cnpy3	-23.4308	6.61892e-07	3.33872e-05	Downregulated	canopy FGF signaling regulator 3 [Source:MGI Symbol;Acc:MGI:1919279]
NM_172578	Mis18bp1	1.67878	6.78685e-07	3.41595e-05	Baseline	MIS18 binding protein 1 [Source:MGI Symbol;Acc:MGI:2145099]
NM_023158	Cxcl16	0.787072	6.94466e-07	3.48776e-05	Baseline	chemokine (C-X-C motif) ligand 16 [Source:MGI Symbol;Acc:MGI:1932682]
NM_001287213	Fxyd5	1.42509	7.01962e-07	3.51775e-05	Baseline	FXYD domain-containing ion transport regulator 5 [Source:MGI Symbol;Acc:MGI:1201785]
NM_023380	Samsn1	0.733785	7.17281e-07	3.58672e-05	Baseline	SAM domain, SH3 domain and nuclear localization signals, 1 [Source:MGI Symbol;Acc:MGI:1914992]
NM_001276445	Tlr1	1.08152	7.25862e-07	3.62177e-05	Baseline	toll-like receptor 1 [Source:MGI Symbol;Acc:MGI:1341295]
NM_009387	Tk1	1.06227	7.60288e-07	3.78535e-05	Baseline	thymidine kinase 1 [Source:MGI Symbol;Acc:MGI:98763]
NM_024223	Crip2	-0.354289	7.75609e-07	3.85331e-05	Baseline	cysteine rich protein 2 [Source:MGI Symbol;Acc:MGI:1915587]
NM_001267808	H2-L	1.11773	7.84186e-07	3.88754e-05	Baseline	-
NM_028770	Krt80	-0.345156	8.27228e-07	4.08968e-05	Baseline	keratin 80 [Source:MGI Symbol;Acc:MGI:1921377]
NM_001293624	Hmgb3	20.8595	8.28509e-07	4.08968e-05	Upregulated	high mobility group box 3 [Source:MGI Symbol;Acc:MGI:1098219]
NM_148922	Mdm1	-10.6677	8.37925e-07	4.12732e-05	Downregulated	transformed mouse 3T3 cell double minute 1 [Source:MGI Symbol;Acc:MGI:96951]
NM_023284	Nuf2	1.48086	8.52866e-07	4.19196e-05	Baseline	NUF2, NDC80 kinetochore complex component [Source:MGI Symbol;Acc:MGI:1914227]
NM_001037917	Gm6377	1.48303	8.5727e-07	4.20464e-05	Baseline	predicted gene 6377 [Source:MGI Symbol;Acc:MGI:3647255]
NM_011768	Zfx	-23.1622	8.87593e-07	4.34412e-05	Downregulated	zinc finger protein X-linked [Source:MGI Symbol;Acc:MGI:99211]
NM_177081	Ptpn7	0.972674	9.07619e-07	4.43272e-05	Baseline	protein tyrosine phosphatase, non-receptor type 7 [Source:MGI Symbol;Acc:MGI:2156893]
NM_001037724	Adcy7	23.098	9.47724e-07	4.6188e-05	Upregulated	adenylate cyclase 7 [Source:MGI Symbol;Acc:MGI:102891]
NM_028293	Cep55	19.7048	9.52606e-07	4.6328e-05	Upregulated	centrosomal protein 55 [Source:MGI Symbol;Acc:MGI:1921357]
NM_145827	Nlrp3	1.23942	9.6873e-07	4.7013e-05	Baseline	NLR family, pyrin domain containing 3 [Source:MGI Symbol;Acc:MGI:2653833]
NM_001252655	Kcnab2	0.917144	9.78618e-07	4.73931e-05	Baseline	potassium voltage-gated channel, shaker-related subfamily, beta member 2 [Source:MGI Symbol;Acc:MGI:109239]
NM_139197	Gbgt1	0.964191	9.86578e-07	4.76784e-05	Baseline	globoside alpha-1,3-N-acetylgalactosaminyltransferase 1 [Source:MGI Symbol;Acc:MGI:2449143]
NM_144830	Tmem106a	0.497228	1.02746e-06	4.95503e-05	Baseline	transmembrane protein 106A [Source:MGI Symbol;Acc:MGI:1922056]
NM_019926	Mtm1	-23.0082	1.04864e-06	5.04659e-05	Downregulated	X-linked myotubular myopathy gene 1 [Source:MGI Symbol;Acc:MGI:1099452]
NM_011771	Ikzf3	0.973553	1.07039e-06	5.14053e-05	Baseline	IKAROS family zinc finger 3 [Source:MGI Symbol;Acc:MGI:1342542]
NM_001039676	Slc39a2	1.33431	1.07986e-06	5.16991e-05	Baseline	solute carrier family 39 (zinc transporter), member 2 [Source:MGI Symbol;Acc:MGI:2684326]
NM_001277183	Gm1966	1.54677	1.0832e-06	5.16991e-05	Baseline	-
NM_001162932	Rmi2	1.84092	1.08323e-06	5.16991e-05	Baseline	RecQ mediated genome instability 2 [Source:MGI Symbol;Acc:MGI:2685383]
NM_007649	Cd48	0.676606	1.10423e-06	5.24841e-05	Baseline	CD48 antigen [Source:MGI Symbol;Acc:MGI:88339]
NM_033601	Bcl3	0.813087	1.10216e-06	5.24841e-05	Baseline	B cell leukemia/lymphoma 3 [Source:MGI Symbol;Acc:MGI:88140]
NM_001170800	Ipcef1	0.935064	1.10862e-06	5.25843e-05	Baseline	interaction protein for cytohesin exchange factors 1 [Source:MGI Symbol;Acc:MGI:2444159]
NM_009259	Spn	0.727817	1.11101e-06	5.25892e-05	Baseline	sialophorin [Source:MGI Symbol;Acc:MGI:98384]
NM_001172126	Rbms3	20.2314	1.16522e-06	5.50421e-05	Upregulated	RNA binding motif, single stranded interacting protein [Source:MGI Symbol;Acc:MGI:2444477]
NM_021524	Nampt	0.659824	1.17663e-06	5.54677e-05	Baseline	nicotinamide phosphoribosyltransferase [Source:MGI Symbol;Acc:MGI:1929865]
NM_032465	Cd96	1.05674	1.22075e-06	5.74301e-05	Baseline	CD96 antigen [Source:MGI Symbol;Acc:MGI:1934368]
NM_001142701	Hmha1	0.512506	1.26812e-06	5.95372e-05	Baseline	-
NM_007778	Csf1	0.998139	1.277e-06	5.98323e-05	Baseline	colony stimulating factor 1 (macrophage) [Source:MGI Symbol;Acc:MGI:1339753]
NM_001289570	Rpap2	-22.817	1.28817e-06	6.0233e-05	Downregulated	RNA polymerase II associated protein 2 [Source:MGI Symbol;Acc:MGI:2141142]
NM_009369	Tgfbi	0.614149	1.29476e-06	6.04185e-05	Baseline	transforming growth factor, beta induced [Source:MGI Symbol;Acc:MGI:99959]
NR_105046	Hltf	-22.7958	1.31809e-06	6.13829e-05	Downregulated	helicase-like transcription factor [Source:MGI Symbol;Acc:MGI:1196437]
NM_027238	Ttc39b	0.42715	1.34753e-06	6.26277e-05	Baseline	tetratricopeptide repeat domain 39B [Source:MGI Symbol;Acc:MGI:1917113]
NM_007650	Cd5	0.950773	1.36874e-06	6.34852e-05	Baseline	CD5 antigen [Source:MGI Symbol;Acc:MGI:88340]
NM_001033450	Mnda	1.8148	1.39518e-06	6.45818e-05	Baseline	-
NM_001040435	Tacc3	0.675029	1.42539e-06	6.57164e-05	Baseline	transforming, acidic coiled-coil containing protein 3 [Source:MGI Symbol;Acc:MGI:1341163]
NM_133762	Ncapg2	0.829464	1.42257e-06	6.57164e-05	Baseline	non-SMC condensin II complex, subunit G2 [Source:MGI Symbol;Acc:MGI:1923294]
NM_026405	Rab32	0.679491	1.47146e-06	6.77047e-05	Baseline	RAB32, member RAS oncogene family [Source:MGI Symbol;Acc:MGI:1915094]
NM_133769	Cyfip2	0.647221	1.50733e-06	6.92168e-05	Baseline	cytoplasmic FMR1 interacting protein 2 [Source:MGI Symbol;Acc:MGI:1924134]
NM_198933	Pou2f1	22.6428	1.54315e-06	7.07211e-05	Upregulated	POU domain, class 2, transcription factor 1 [Source:MGI Symbol;Acc:MGI:101898]
NM_013488	Cd4	1.01724	1.5487e-06	7.08346e-05	Baseline	CD4 antigen [Source:MGI Symbol;Acc:MGI:88335]
NM_008108	Gdf3	7.15942	1.57353e-06	7.17739e-05	Upregulated	growth differentiation factor 3 [Source:MGI Symbol;Acc:MGI:95686]
NM_009784	Cacna2d1	22.6237	1.57546e-06	7.17739e-05	Upregulated	calcium channel, voltage-dependent, alpha2/delta subunit 1 [Source:MGI Symbol;Acc:MGI:88295]
NM_007972	F10	19.7377	1.60108e-06	7.27968e-05	Upregulated	coagulation factor X [Source:MGI Symbol;Acc:MGI:103107]
NM_011333	Ccl2	3.09107	1.65966e-06	7.5312e-05	Upregulated	chemokine (C-C motif) ligand 2 [Source:MGI Symbol;Acc:MGI:98259]
NM_010071	Dok2	0.806308	1.7178e-06	7.7797e-05	Baseline	docking protein 2 [Source:MGI Symbol;Acc:MGI:1332623]
NM_183046	Kif20b	0.718722	1.74192e-06	7.8735e-05	Baseline	kinesin family member 20B [Source:MGI Symbol;Acc:MGI:2444576]
NM_001290991	Ctdspl2	22.5229	1.75322e-06	7.90906e-05	Upregulated	CTD (carboxy-terminal domain, RNA polymerase II, polypeptide A) small phosphatase like 2 [Source:MGI Symbol;Acc:MGI:1196405]
NM_172563	Hlf	-1.10213	1.76202e-06	7.93322e-05	Baseline	hepatic leukemia factor [Source:MGI Symbol;Acc:MGI:96108]
NM_023735	Actr3	0.424115	1.78298e-06	8.01194e-05	Baseline	ARP3 actin-related protein 3 [Source:MGI Symbol;Acc:MGI:1921367]
NM_030205	Coro7	0.383006	1.79199e-06	8.03674e-05	Baseline	coronin 7 [Source:MGI Symbol;Acc:MGI:1926135]
NM_146167	Gimap7	1.44205	1.80555e-06	8.08185e-05	Baseline	GTPase, IMAP family member 7 [Source:MGI Symbol;Acc:MGI:1349657]
NM_001042408	Txnl4a	22.4524	1.88856e-06	8.43702e-05	Upregulated	thioredoxin-like 4A [Source:MGI Symbol;Acc:MGI:1351613]
NM_145545	Gbp7	7.24745	1.90734e-06	8.50445e-05	Upregulated	guanylate binding protein 7 [Source:MGI Symbol;Acc:MGI:2444421]
NM_139198	Plac8	0.850406	1.91427e-06	8.51886e-05	Baseline	placenta-specific 8 [Source:MGI Symbol;Acc:MGI:2445289]
NM_013563	Il2rg	0.565215	1.95119e-06	8.64976e-05	Baseline	interleukin 2 receptor, gamma chain [Source:MGI Symbol;Acc:MGI:96551]
NM_001289710	Sh3glb2	19.9681	1.94875e-06	8.64976e-05	Upregulated	SH3-domain GRB2-like endophilin B2 [Source:MGI Symbol;Acc:MGI:2385131]
NM_010689	Lat	1.00946	1.97153e-06	8.72317e-05	Baseline	linker for activation of T cells [Source:MGI Symbol;Acc:MGI:1342293]
NM_010185	Fcer1g	1.04929	2.00732e-06	8.86452e-05	Baseline	Fc receptor, IgE, high affinity I, gamma polypeptide [Source:MGI Symbol;Acc:MGI:95496]
NM_010864	Myo5a	0.557915	2.01203e-06	8.8683e-05	Baseline	myosin VA [Source:MGI Symbol;Acc:MGI:105976]
NM_009982	Ctsc	0.733089	2.02279e-06	8.89871e-05	Baseline	cathepsin C [Source:MGI Symbol;Acc:MGI:109553]
NM_001286744	Pacsin1	19.3619	2.08078e-06	9.1364e-05	Upregulated	protein kinase C and casein kinase substrate in neurons 1 [Source:MGI Symbol;Acc:MGI:1345181]
NM_013640	Psmb10	0.627215	2.13728e-06	9.36666e-05	Baseline	proteasome (prosome, macropain) subunit, beta type 10 [Source:MGI Symbol;Acc:MGI:1096380]
NM_198934	Pou2f1	22.3266	2.15416e-06	9.42271e-05	Upregulated	POU domain, class 2, transcription factor 1 [Source:MGI Symbol;Acc:MGI:101898]
NM_011930	Clcn7	0.489121	2.18878e-06	9.556e-05	Baseline	chloride channel, voltage-sensitive 7 [Source:MGI Symbol;Acc:MGI:1347048]
NM_026729	Ict1	-0.320525	2.20426e-06	9.6054e-05	Baseline	-
NM_145434	Nr1d1	-0.646407	2.22527e-06	9.64227e-05	Baseline	nuclear receptor subfamily 1, group D, member 1 [Source:MGI Symbol;Acc:MGI:2444210]
NM_001281472	Psme2b	0.505515	2.21834e-06	9.64227e-05	Baseline	protease (prosome, macropain) activator subunit 2B [Source:MGI Symbol;Acc:MGI:1341073]
NM_001291019	Sirpa	1.25455	2.2216e-06	9.64227e-05	Baseline	signal-regulatory protein alpha [Source:MGI Symbol;Acc:MGI:108563]
NM_001271360	Arrb2	22.286	2.24859e-06	9.72503e-05	Upregulated	arrestin, beta 2 [Source:MGI Symbol;Acc:MGI:99474]
NM_001252647	4833439L19Rik	19.9692	2.25738e-06	9.74476e-05	Upregulated	RIKEN cDNA 4833439L19 gene [Source:MGI Symbol;Acc:MGI:1921162]
NM_007569	Btg1	0.608365	2.34519e-06	0.000101049	Baseline	BTG anti-proliferation factor 1 [Source:MGI Symbol;Acc:MGI:88215]
NM_029615	Med27	3.41326	2.40265e-06	0.000103332	Upregulated	mediator complex subunit 27 [Source:MGI Symbol;Acc:MGI:1916225]
NM_001306204	Ints7	-22.2192	2.42808e-06	0.000104231	Downregulated	integrator complex subunit 7 [Source:MGI Symbol;Acc:MGI:1924315]
NM_013461	Adra1a	-10.3004	2.45093e-06	0.000104821	Downregulated	adrenergic receptor, alpha 1a [Source:MGI Symbol;Acc:MGI:104773]
NM_205819	Tlr11	1.50104	2.45015e-06	0.000104821	Baseline	toll-like receptor 11 [Source:MGI Symbol;Acc:MGI:3045226]
NM_019626	Cbln1	6.85253	2.45895e-06	0.00010497	Upregulated	cerebellin 1 precursor protein [Source:MGI Symbol;Acc:MGI:88281]
NM_011612	Tnfrsf9	-20.1295	2.49491e-06	0.000106112	Downregulated	tumor necrosis factor receptor superfamily, member 9 [Source:MGI Symbol;Acc:MGI:1101059]
NM_001013391	Cpsf6	0.23282	2.49474e-06	0.000106112	Baseline	cleavage and polyadenylation specific factor 6 [Source:MGI Symbol;Acc:MGI:1913948]
NM_016891	Ppp2r1a	-0.155138	2.57517e-06	0.000109324	Baseline	protein phosphatase 2, regulatory subunit A, alpha [Source:MGI Symbol;Acc:MGI:1926334]
NM_001277328	Sox6	22.1478	2.59826e-06	0.000110101	Upregulated	SRY (sex determining region Y)-box 6 [Source:MGI Symbol;Acc:MGI:98368]
NM_009114	S100a9	22.1356	2.63021e-06	0.000111251	Upregulated	S100 calcium binding protein A9 (calgranulin B) [Source:MGI Symbol;Acc:MGI:1338947]
NM_001037709	Rusc2	-7.61979	2.64533e-06	0.000111685	Downregulated	RUN and SH3 domain containing 2 [Source:MGI Symbol;Acc:MGI:2140371]
NM_001287015	Rnpc3	19.3448	2.68545e-06	0.000113172	Upregulated	RNA-binding region (RNP1, RRM) containing 3 [Source:MGI Symbol;Acc:MGI:1914475]
NR_045437	2700054A10Rik	-22.0755	2.82153e-06	0.000118474	Downregulated	RIKEN cDNA 2700054A10 gene [Source:MGI Symbol;Acc:MGI:1919828]
NM_001291021	Sirpa	0.96602	2.81866e-06	0.000118474	Baseline	signal-regulatory protein alpha [Source:MGI Symbol;Acc:MGI:108563]
NM_009858	Cd8b1	1.07068	2.88302e-06	0.000120616	Baseline	CD8 antigen, beta chain 1 [Source:MGI Symbol;Acc:MGI:88347]
NR_102388	C130046K22Rik	9.19822	2.87993e-06	0.000120616	Upregulated	RIKEN cDNA C130046K22 gene [Source:MGI Symbol;Acc:MGI:3026935]
NM_001160049	Dusp27	-22.0368	2.93855e-06	0.000122716	Downregulated	dual specificity phosphatase 27 (putative) [Source:MGI Symbol;Acc:MGI:2685055]
NM_011706	Trpv2	0.409294	2.94824e-06	0.000122898	Baseline	transient receptor potential cation channel, subfamily V, member 2 [Source:MGI Symbol;Acc:MGI:1341836]
NM_019696	Cpxm1	0.451485	2.99011e-06	0.000124214	Baseline	carboxypeptidase X 1 (M14 family) [Source:MGI Symbol;Acc:MGI:1934569]
NM_023052_1	Ccl21c	19.6359	2.99058e-06	0.000124214	Upregulated	-
NM_020590	Gabarapl1	-0.285036	3.0176e-06	0.000125111	Baseline	gamma-aminobutyric acid (GABA) A receptor-associated protein-like 1 [Source:MGI Symbol;Acc:MGI:1914980]
NM_001290438	Zscan22	-21.9873	3.0919e-06	0.000127961	Downregulated	zinc finger and SCAN domain containing 22 [Source:MGI Symbol;Acc:MGI:2443312]
NM_008788	Pcolce	-0.303767	3.10445e-06	0.000128251	Baseline	procollagen C-endopeptidase enhancer protein [Source:MGI Symbol;Acc:MGI:105099]
NM_010654	Klrd1	1.05426	3.11532e-06	0.000128469	Baseline	killer cell lectin-like receptor, subfamily D, member 1 [Source:MGI Symbol;Acc:MGI:1196275]
NM_011401	Slc2a3	0.744973	3.13195e-06	0.000128925	Baseline	solute carrier family 2 (facilitated glucose transporter), member 3 [Source:MGI Symbol;Acc:MGI:95757]
NM_013482	Btk	0.760299	3.17593e-06	0.000130502	Baseline	Bruton agammaglobulinemia tyrosine kinase [Source:MGI Symbol;Acc:MGI:88216]
NM_027450	Glipr2	0.828988	3.1982e-06	0.000131183	Baseline	GLI pathogenesis-related 2 [Source:MGI Symbol;Acc:MGI:1917770]
NM_133949	Ptov1	-0.278134	3.2254e-06	0.00013183	Baseline	prostate tumor over expressed gene 1 [Source:MGI Symbol;Acc:MGI:1933946]
NM_053214	Myo1f	0.814895	3.22296e-06	0.00013183	Baseline	myosin IF [Source:MGI Symbol;Acc:MGI:107711]
NM_001242368	F10	1.60144	3.23414e-06	0.000131953	Baseline	coagulation factor X [Source:MGI Symbol;Acc:MGI:103107]
NM_053117	Pard6g	-0.362	3.29927e-06	0.000134372	Baseline	par-6 family cell polarity regulator gamma [Source:MGI Symbol;Acc:MGI:2135606]
NM_001139512	Raly	21.9137	3.30817e-06	0.000134497	Upregulated	hnRNP-associated with lethal yellow [Source:MGI Symbol;Acc:MGI:97850]
NM_001146325	Tigit	2.20294	3.39466e-06	0.000137771	Upregulated	T cell immunoreceptor with Ig and ITIM domains [Source:MGI Symbol;Acc:MGI:3642260]
NM_028109	Tpx2	9.48251	3.46843e-06	0.000140517	Upregulated	TPX2, microtubule-associated [Source:MGI Symbol;Acc:MGI:1919369]
NM_001146323	Hps3	21.858	3.50772e-06	0.00014186	Upregulated	HPS3, biogenesis of lysosomal organelles complex 2 subunit 1 [Source:MGI Symbol;Acc:MGI:2153839]
NM_007388	Acp5	1.26117	3.51541e-06	0.000141922	Baseline	acid phosphatase 5, tartrate resistant [Source:MGI Symbol;Acc:MGI:87883]
NM_029000	Gvin1	-5.36697	3.54883e-06	0.00014302	Downregulated	GTPase, very large interferon inducible 1 [Source:MGI Symbol;Acc:MGI:1921808]
NM_007798	Ctsb	0.409164	3.59177e-06	0.000144498	Baseline	cathepsin B [Source:MGI Symbol;Acc:MGI:88561]
NM_013549	Hist2h2aa1	-21.8391	3.60674e-06	0.000144847	Downregulated	-
NM_011641	Trp63	-21.7606	3.61564e-06	0.000144953	Downregulated	transformation related protein 63 [Source:MGI Symbol;Acc:MGI:1330810]
NM_009912	Ccr1	1.09428	3.62987e-06	0.00014527	Baseline	chemokine (C-C motif) receptor 1 [Source:MGI Symbol;Acc:MGI:104618]
NM_013520	Flt3l	0.369824	3.65309e-06	0.000145946	Baseline	FMS-like tyrosine kinase 3 ligand [Source:MGI Symbol;Acc:MGI:95560]
NM_027530	Rufy3	-21.8223	3.6694e-06	0.000146344	Downregulated	RUN and FYVE domain containing 3 [Source:MGI Symbol;Acc:MGI:106484]
NR_040453	Gm17757	1.55857	3.69572e-06	0.000147139	Baseline	-
NM_030599	Klrb1b	1.26477	3.7637e-06	0.000149588	Baseline	killer cell lectin-like receptor subfamily B member 1B [Source:MGI Symbol;Acc:MGI:107539]
NM_001127363	Inpp5a	-0.303806	3.80272e-06	0.000150878	Baseline	inositol polyphosphate-5-phosphatase A [Source:MGI Symbol;Acc:MGI:2686961]
NM_001111275	Igf1	0.805863	3.87133e-06	0.000153336	Baseline	insulin-like growth factor 1 [Source:MGI Symbol;Acc:MGI:96432]
NM_010186	Fcgr1	1.29457	3.92292e-06	0.000155113	Baseline	Fc receptor, IgG, high affinity I [Source:MGI Symbol;Acc:MGI:95498]
NM_001081363	Cenpf	1.09806	3.94854e-06	0.000155859	Baseline	centromere protein F [Source:MGI Symbol;Acc:MGI:1313302]
NM_153161	BC037034	0.661322	3.99709e-06	0.000157167	Baseline	-
NM_026785	Ube2c	1.26214	4.00769e-06	0.000157167	Baseline	ubiquitin-conjugating enzyme E2C [Source:MGI Symbol;Acc:MGI:1915862]
NM_001302675	Lair1	19.514	3.99976e-06	0.000157167	Upregulated	leukocyte-associated Ig-like receptor 1 [Source:MGI Symbol;Acc:MGI:105492]
NR_130178	Hus1	21.7277	4.00894e-06	0.000157167	Upregulated	HUS1 checkpoint clamp component [Source:MGI Symbol;Acc:MGI:1277962]
NR_104477	Rab43	21.7099	4.08143e-06	0.000159737	Upregulated	RAB43, member RAS oncogene family [Source:MGI Symbol;Acc:MGI:1917084]
NM_015731	Atp9a	-0.316895	4.18114e-06	0.000163362	Baseline	ATPase, class II, type 9A [Source:MGI Symbol;Acc:MGI:1330826]
NM_175026	Pyhin1	1.34194	4.30309e-06	0.00016784	Baseline	-
NM_001038604	Clec5a	6.71319	4.31031e-06	0.00016784	Upregulated	C-type lectin domain family 5, member a [Source:MGI Symbol;Acc:MGI:1345151]
NM_001278269	Fyb	1.03382	4.40832e-06	0.000171367	Baseline	FYN binding protein [Source:MGI Symbol;Acc:MGI:1346327]
NM_001004164	Gnptab	0.336369	4.46195e-06	0.000172687	Baseline	N-acetylglucosamine-1-phosphate transferase, alpha and beta subunits [Source:MGI Symbol;Acc:MGI:3643902]
NM_010370	Gzma	0.821105	4.46248e-06	0.000172687	Baseline	granzyme A [Source:MGI Symbol;Acc:MGI:109266]
NM_013532	Lilrb4a	1.11992	4.46474e-06	0.000172687	Baseline	leukocyte immunoglobulin-like receptor, subfamily B, member 4A [Source:MGI Symbol;Acc:MGI:102701]
NM_001161428	Unc93b1	21.5916	4.60166e-06	0.000177684	Upregulated	unc-93 homolog B1, TLR signaling regulator [Source:MGI Symbol;Acc:MGI:1859307]
NM_007609	Casp4	0.677043	4.6187e-06	0.000178044	Baseline	caspase 4, apoptosis-related cysteine peptidase [Source:MGI Symbol;Acc:MGI:107700]
NM_010156	Samd9l	0.541422	4.69864e-06	0.000180522	Baseline	sterile alpha motif domain containing 9-like [Source:MGI Symbol;Acc:MGI:1343184]
NM_153159	Zc3h12a	0.722611	4.69107e-06	0.000180522	Baseline	zinc finger CCCH type containing 12A [Source:MGI Symbol;Acc:MGI:2385891]
NM_008548	Man1a	0.451597	4.75041e-06	0.000182207	Baseline	mannosidase 1, alpha [Source:MGI Symbol;Acc:MGI:104677]
NM_016970	Klrg1	0.966294	4.78291e-06	0.000182542	Baseline	killer cell lectin-like receptor subfamily G, member 1 [Source:MGI Symbol;Acc:MGI:1355294]
NM_030098	Rnase6	1.07205	4.77161e-06	0.000182542	Baseline	ribonuclease, RNase A family, 6 [Source:MGI Symbol;Acc:MGI:1925666]
NM_001271359	Arrb2	21.554	4.78259e-06	0.000182542	Upregulated	arrestin, beta 2 [Source:MGI Symbol;Acc:MGI:99474]
NM_170758	Cd300a	0.737657	4.96426e-06	0.000189151	Baseline	CD300A molecule [Source:MGI Symbol;Acc:MGI:2443411]
NM_001277321	Ilf3	-21.4705	5.26166e-06	0.000200151	Downregulated	interleukin enhancer binding factor 3 [Source:MGI Symbol;Acc:MGI:1339973]
NM_001177402	Cebpzos	18.9939	5.32024e-06	0.000202047	Upregulated	CCAAT/enhancer binding protein (C/EBP), zeta, opposite strand [Source:MGI Symbol;Acc:MGI:1915804]
NM_007955	Ptprv	1.62272	5.55501e-06	0.000210615	Baseline	protein tyrosine phosphatase, receptor type, V [Source:MGI Symbol;Acc:MGI:108027]
NM_027799	Ankrd40	-0.234664	5.57635e-06	0.000210731	Baseline	ankyrin repeat domain 40 [Source:MGI Symbol;Acc:MGI:1918702]
NM_001310088	Adnp	21.4022	5.57463e-06	0.000210731	Upregulated	activity-dependent neuroprotective protein [Source:MGI Symbol;Acc:MGI:1338758]
NM_199311	Clec4a1	1.01313	5.60227e-06	0.000211364	Baseline	C-type lectin domain family 4, member a1 [Source:MGI Symbol;Acc:MGI:3036291]
NM_001105197	Tfe3	20.19	5.65399e-06	0.000212967	Upregulated	transcription factor E3 [Source:MGI Symbol;Acc:MGI:98511]
NM_009164	Sh3bp1	0.60736	5.71476e-06	0.000214905	Baseline	SH3-domain binding protein 1 [Source:MGI Symbol;Acc:MGI:104603]
NM_178785	Rasal3	0.883825	5.72943e-06	0.000215105	Baseline	RAS protein activator like 3 [Source:MGI Symbol;Acc:MGI:2444128]
NM_001130477	Srrm1	-11.495	5.80282e-06	0.000217507	Downregulated	serine/arginine repetitive matrix 1 [Source:MGI Symbol;Acc:MGI:1858303]
NM_001005422	Stmnd1	-0.530964	5.91997e-06	0.000221538	Baseline	stathmin domain containing 1 [Source:MGI Symbol;Acc:MGI:2686420]
NM_033509	Vangl2	-0.532933	6.03695e-06	0.000225549	Baseline	VANGL planar cell polarity 2 [Source:MGI Symbol;Acc:MGI:2135272]
NM_001083928	Tle3	0.475171	6.07233e-06	0.000226504	Baseline	transducin-like enhancer of split 3 [Source:MGI Symbol;Acc:MGI:104634]
NM_019722	Arl2	-0.303993	6.11579e-06	0.000227756	Baseline	ADP-ribosylation factor-like 2 [Source:MGI Symbol;Acc:MGI:1928393]
NM_172728	Creb5	0.844057	6.12686e-06	0.0002278	Baseline	cAMP responsive element binding protein 5 [Source:MGI Symbol;Acc:MGI:2443973]
NM_153820	Arhgap15	0.800937	6.18076e-06	0.000229435	Baseline	Rho GTPase activating protein 15 [Source:MGI Symbol;Acc:MGI:1923367]
NM_001205314	Stat1	1.51777	6.22139e-06	0.000230572	Baseline	signal transducer and activator of transcription 1 [Source:MGI Symbol;Acc:MGI:103063]
NM_007523	Bak1	0.51324	6.26418e-06	0.000231785	Baseline	BCL2-antagonist/killer 1 [Source:MGI Symbol;Acc:MGI:1097161]
NM_001289552	Tgfb1i1	-21.2936	6.29856e-06	0.000232683	Downregulated	transforming growth factor beta 1 induced transcript 1 [Source:MGI Symbol;Acc:MGI:102784]
NM_007805	Cyb561	-0.208561	6.34096e-06	0.000233875	Baseline	cytochrome b-561 [Source:MGI Symbol;Acc:MGI:103253]
NM_010494	Icam2	-0.262624	6.36589e-06	0.000234045	Baseline	intercellular adhesion molecule 2 [Source:MGI Symbol;Acc:MGI:96394]
NM_001301250	Capn5	21.2706	6.36106e-06	0.000234045	Upregulated	calpain 5 [Source:MGI Symbol;Acc:MGI:1100859]
NM_001159884	Dnajb2	-21.277	6.40456e-06	0.000235092	Downregulated	DnaJ heat shock protein family (Hsp40) member B2 [Source:MGI Symbol;Acc:MGI:1928739]
NM_177914	Dgkk	6.68936	6.42313e-06	0.000235399	Upregulated	diacylglycerol kinase kappa [Source:MGI Symbol;Acc:MGI:3580254]
NM_010301	Gna11	-0.248487	6.43955e-06	0.000235626	Baseline	guanine nucleotide binding protein, alpha 11 [Source:MGI Symbol;Acc:MGI:95766]
NM_001199843	Ift43	-0.360792	6.55428e-06	0.000239444	Baseline	intraflagellar transport 43 [Source:MGI Symbol;Acc:MGI:1923661]
NM_183390	Klhl6	0.684478	6.65619e-06	0.000242017	Baseline	kelch-like 6 [Source:MGI Symbol;Acc:MGI:2686922]
NM_001302955	Ubtf	21.2258	6.65508e-06	0.000242017	Upregulated	upstream binding transcription factor, RNA polymerase I [Source:MGI Symbol;Acc:MGI:98512]
NR_130640	Msh5	21.2273	6.64398e-06	0.000242017	Upregulated	mutS homolog 5 [Source:MGI Symbol;Acc:MGI:1329021]
NM_001164289	Phf11c	1.57473	6.82117e-06	0.000247294	Baseline	PHD finger protein 11C [Source:MGI Symbol;Acc:MGI:3648476]
NM_001037723	Adcy7	2.27804	6.82278e-06	0.000247294	Upregulated	adenylate cyclase 7 [Source:MGI Symbol;Acc:MGI:102891]
NM_010262	Gbx2	6.6848	6.85628e-06	0.000247729	Upregulated	gastrulation brain homeobox 2 [Source:MGI Symbol;Acc:MGI:95668]
NM_001161457	Cbfb	18.3628	6.84614e-06	0.000247729	Upregulated	core binding factor beta [Source:MGI Symbol;Acc:MGI:99851]
NM_017373	Nfil3	1.04733	6.92325e-06	0.000249367	Baseline	nuclear factor, interleukin 3, regulated [Source:MGI Symbol;Acc:MGI:109495]
NM_001291481	Mdk	21.1879	6.91345e-06	0.000249367	Upregulated	midkine [Source:MGI Symbol;Acc:MGI:96949]
NM_011434	Sod1	-0.281599	6.96284e-06	0.000250401	Baseline	superoxide dismutase 1, soluble [Source:MGI Symbol;Acc:MGI:98351]
NM_016711	Tmod2	-0.338861	7.08506e-06	0.0002544	Baseline	tropomodulin 2 [Source:MGI Symbol;Acc:MGI:1355335]
NM_023065	Ifi30	0.681303	7.11841e-06	0.0002552	Baseline	interferon gamma inducible protein 30 [Source:MGI Symbol;Acc:MGI:2137648]
NM_011854	Oasl2	0.888832	7.19752e-06	0.000257635	Baseline	2'-5' oligoadenylate synthetase-like 2 [Source:MGI Symbol;Acc:MGI:1344390]
NM_010686	Laptm5	0.683107	7.42023e-06	0.000265195	Baseline	lysosomal-associated protein transmembrane 5 [Source:MGI Symbol;Acc:MGI:108046]
NM_009515	Was	0.695023	7.4522e-06	0.000265926	Baseline	Wiskott-Aldrich syndrome [Source:MGI Symbol;Acc:MGI:105059]
NM_027426	Draxin	2.17494	7.59925e-06	0.000270754	Upregulated	dorsal inhibitory axon guidance protein [Source:MGI Symbol;Acc:MGI:1917683]
NM_010593	Jup	-0.392542	7.61325e-06	0.000270834	Baseline	junction plakoglobin [Source:MGI Symbol;Acc:MGI:96650]
NM_031247	Gimap3	0.940009	7.65605e-06	0.000271937	Baseline	GTPase, IMAP family member 3 [Source:MGI Symbol;Acc:MGI:1932723]
NM_010422	Hexb	0.414464	7.74279e-06	0.000274173	Baseline	hexosaminidase B [Source:MGI Symbol;Acc:MGI:96074]
NM_022325	Ctsz	0.667553	7.73107e-06	0.000274173	Baseline	cathepsin Z [Source:MGI Symbol;Acc:MGI:1891190]
NM_001081223	Rbbp8	0.337791	7.80466e-06	0.00027594	Baseline	retinoblastoma binding protein 8, endonuclease [Source:MGI Symbol;Acc:MGI:2442995]
NM_018807	Plagl2	0.34337	7.83438e-06	0.000276567	Baseline	pleiomorphic adenoma gene-like 2 [Source:MGI Symbol;Acc:MGI:1933165]
NM_153060	Spns2	-0.367909	7.86448e-06	0.000277205	Baseline	spinster homolog 2 [Source:MGI Symbol;Acc:MGI:2384936]
NM_017376	Tef	-1.23887	7.9722e-06	0.000280573	Baseline	thyrotroph embryonic factor [Source:MGI Symbol;Acc:MGI:98663]
NM_001293630	Slc37a4	-3.32261	8.06558e-06	0.000283426	Downregulated	solute carrier family 37 (glucose-6-phosphate transporter), member 4 [Source:MGI Symbol;Acc:MGI:1316650]
NM_001081280	Nlrc3	0.876227	8.12069e-06	0.000284929	Baseline	NLR family, CARD domain containing 3 [Source:MGI Symbol;Acc:MGI:2444070]
NM_010427	Hgf	21.0246	8.13416e-06	0.000284968	Upregulated	hepatocyte growth factor [Source:MGI Symbol;Acc:MGI:96079]
NM_001170853	Mndal	0.674112	8.15747e-06	0.000285351	Baseline	myeloid nuclear differentiation antigen like [Source:MGI Symbol;Acc:MGI:3780953]
NM_001289766	Zap70	8.61194	8.25567e-06	0.000288348	Upregulated	zeta-chain (TCR) associated protein kinase [Source:MGI Symbol;Acc:MGI:99613]
NM_010104	Edn1	-0.646547	8.37343e-06	0.000292018	Baseline	endothelin 1 [Source:MGI Symbol;Acc:MGI:95283]
NM_009797	Capza1	0.39665	8.52839e-06	0.000296564	Baseline	capping protein (actin filament) muscle Z-line, alpha 1 [Source:MGI Symbol;Acc:MGI:106227]
NM_001252601	Irf7	1.49957	8.52949e-06	0.000296564	Baseline	interferon regulatory factor 7 [Source:MGI Symbol;Acc:MGI:1859212]
NM_010851	Myd88	0.448417	8.60633e-06	0.000298785	Baseline	myeloid differentiation primary response gene 88 [Source:MGI Symbol;Acc:MGI:108005]
NM_030711	Erap1	0.448985	8.64785e-06	0.000299775	Baseline	endoplasmic reticulum aminopeptidase 1 [Source:MGI Symbol;Acc:MGI:1933403]
NM_001037759	Sgk3	20.9256	8.9705e-06	0.000310492	Upregulated	serum/glucocorticoid regulated kinase 3 [Source:MGI Symbol;Acc:MGI:2182368]
NM_001127367	Dnajb6	9.45927	9.02537e-06	0.000311923	Upregulated	DnaJ heat shock protein family (Hsp40) member B6 [Source:MGI Symbol;Acc:MGI:1344381]
NM_029005	Mlkl	0.650256	9.1373e-06	0.000315319	Baseline	mixed lineage kinase domain-like [Source:MGI Symbol;Acc:MGI:1921818]
NM_146243	Actr2	0.292277	9.17793e-06	0.000316247	Baseline	ARP2 actin-related protein 2 [Source:MGI Symbol;Acc:MGI:1913963]
NM_030152	Nol3	-0.395377	9.36838e-06	0.000322328	Baseline	nucleolar protein 3 (apoptosis repressor with CARD domain) [Source:MGI Symbol;Acc:MGI:1925938]
NM_010394	H2-Q7	-6.06055	9.60389e-06	0.000329939	Downregulated	histocompatibility 2, Q region locus 7 [Source:MGI Symbol;Acc:MGI:95936]
NM_009855	Cd80	1.91019	9.71114e-06	0.000333127	Baseline	CD80 antigen [Source:MGI Symbol;Acc:MGI:101775]
NM_022423	Rnf187	-0.11375	1.01535e-05	0.000347782	Baseline	ring finger protein 187 [Source:MGI Symbol;Acc:MGI:1914224]
NM_001293783	Ddx60	0.882694	1.03246e-05	0.000353118	Baseline	DExD/H box helicase 60 [Source:MGI Symbol;Acc:MGI:2384570]
NM_177782	Prex1	0.375056	1.05361e-05	0.00035982	Baseline	phosphatidylinositol-3,4,5-trisphosphate-dependent Rac exchange factor 1 [Source:MGI Symbol;Acc:MGI:3040696]
NM_008374	Il9r	20.7542	1.06197e-05	0.000362139	Upregulated	interleukin 9 receptor [Source:MGI Symbol;Acc:MGI:96564]
NM_010194	Fes	0.446772	1.07502e-05	0.000366048	Baseline	feline sarcoma oncogene [Source:MGI Symbol;Acc:MGI:95514]
NM_001177407_3	Gm8898	20.7297	1.0893e-05	0.00037036	Upregulated	-
NM_152803	Hpse	1.41685	1.1032e-05	0.000374536	Baseline	heparanase [Source:MGI Symbol;Acc:MGI:1343124]
NM_001302649	Ifi203	0.503352	1.10768e-05	0.000375505	Baseline	interferon activated gene 203 [Source:MGI Symbol;Acc:MGI:96428]
NM_007534	Bcl2a1b	1.12868	1.13109e-05	0.000382876	Baseline	B cell leukemia/lymphoma 2 related protein A1b [Source:MGI Symbol;Acc:MGI:1278326]
NR_073551	Sema6c	20.6697	1.15347e-05	0.00038988	Upregulated	sema domain, transmembrane domain (TM), and cytoplasmic domain, (semaphorin) 6C [Source:MGI Symbol;Acc:MGI:1338032]
NM_001033245	Hk3	1.17177	1.17239e-05	0.000395694	Baseline	hexokinase 3 [Source:MGI Symbol;Acc:MGI:2670962]
NR_046286	H2-T10	0.83569	1.18747e-05	0.000400198	Baseline	histocompatibility 2, T region locus 10 [Source:MGI Symbol;Acc:MGI:95942]
NM_177618	Wscd1	-0.474746	1.19182e-05	0.000401079	Baseline	WSC domain containing 1 [Source:MGI Symbol;Acc:MGI:2448493]
NM_029495	Epsti1	0.985486	1.20898e-05	0.00040626	Baseline	epithelial stromal interaction 1 (breast) [Source:MGI Symbol;Acc:MGI:1915168]
NM_001033419	Ceacam16	2.19807	1.22878e-05	0.000412312	Upregulated	carcinoembryonic antigen-related cell adhesion molecule 16 [Source:MGI Symbol;Acc:MGI:2685615]
NM_013524	Fut7	8.1688	1.23447e-05	0.000413621	Upregulated	fucosyltransferase 7 [Source:MGI Symbol;Acc:MGI:107692]
NM_007647	Entpd5	9.67191	1.25334e-05	0.000419331	Upregulated	ectonucleoside triphosphate diphosphohydrolase 5 [Source:MGI Symbol;Acc:MGI:1321385]
NM_009736	Bag1	-0.235652	1.25633e-05	0.000419723	Baseline	BCL2-associated athanogene 1 [Source:MGI Symbol;Acc:MGI:108047]
NM_001271567	Cdc7	19.7969	1.27091e-05	0.00042398	Upregulated	cell division cycle 7 (S. cerevisiae) [Source:MGI Symbol;Acc:MGI:1309511]
NM_145990	Cdk5rap2	0.285307	1.27628e-05	0.000425157	Baseline	CDK5 regulatory subunit associated protein 2 [Source:MGI Symbol;Acc:MGI:2384875]
NM_013486	Cd2	0.709146	1.28806e-05	0.000428462	Baseline	CD2 antigen [Source:MGI Symbol;Acc:MGI:88320]
NM_001039472	Kif21b	0.575501	1.29648e-05	0.000430639	Baseline	kinesin family member 21B [Source:MGI Symbol;Acc:MGI:109234]
NM_009712	Arsb	0.417541	1.30453e-05	0.000432448	Baseline	arylsulfatase B [Source:MGI Symbol;Acc:MGI:88075]
NM_175563	Prr11	0.898198	1.30567e-05	0.000432448	Baseline	proline rich 11 [Source:MGI Symbol;Acc:MGI:2444496]
NM_009963	Cry2	-0.433857	1.31683e-05	0.000435517	Baseline	cryptochrome 2 (photolyase-like) [Source:MGI Symbol;Acc:MGI:1270859]
NM_001291050	Gpcpd1	20.5272	1.32529e-05	0.000437686	Upregulated	glycerophosphocholine phosphodiesterase 1 [Source:MGI Symbol;Acc:MGI:104898]
NM_001033122	Cd69	1.06134	1.33214e-05	0.00043932	Baseline	CD69 antigen [Source:MGI Symbol;Acc:MGI:88343]
NM_026752	Zfyve21	-0.524528	1.33547e-05	0.00043948	Baseline	zinc finger, FYVE domain containing 21 [Source:MGI Symbol;Acc:MGI:1915770]
NM_025735	Map1lc3a	-0.368783	1.33707e-05	0.00043948	Baseline	microtubule-associated protein 1 light chain 3 alpha [Source:MGI Symbol;Acc:MGI:1915661]
NM_080708	Bmp2k	0.35209	1.33834e-05	0.00043948	Baseline	BMP2 inducible kinase [Source:MGI Symbol;Acc:MGI:2155456]
NM_001081746	Gm7609	1.98746	1.36319e-05	0.000447002	Baseline	predicted pseudogene 7609 [Source:MGI Symbol;Acc:MGI:3644536]
NM_001164560	Trmt1	20.4783	1.39211e-05	0.000455838	Upregulated	tRNA methyltransferase 1 [Source:MGI Symbol;Acc:MGI:1289155]
NM_001081110	Cd8a	1.56637	1.40988e-05	0.000461	Baseline	CD8 antigen, alpha chain [Source:MGI Symbol;Acc:MGI:88346]
NM_175403	Mlec	0.259239	1.42458e-05	0.000465148	Baseline	malectin [Source:MGI Symbol;Acc:MGI:1924015]
NM_010824	Mpo	6.56514	1.51373e-05	0.000493558	Upregulated	myeloperoxidase [Source:MGI Symbol;Acc:MGI:97137]
NM_144822	Micu1	-0.201326	1.51611e-05	0.000493634	Baseline	mitochondrial calcium uptake 1 [Source:MGI Symbol;Acc:MGI:2384909]
NM_153164	Cnot1	20.3727	1.53849e-05	0.000500217	Upregulated	CCR4-NOT transcription complex, subunit 1 [Source:MGI Symbol;Acc:MGI:2442402]
NM_001042651	Dcun1d2	20.3633	1.55286e-05	0.000504176	Upregulated	DCN1, defective in cullin neddylation 1, domain containing 2 (S. cerevisiae) [Source:MGI Symbol;Acc:MGI:2142792]
NR_003967	Gm4759	1.20792	1.58662e-05	0.000514415	Baseline	-
NM_022324	Sdf2l1	0.599715	1.62796e-05	0.000527073	Baseline	stromal cell-derived factor 2-like 1 [Source:MGI Symbol;Acc:MGI:2149842]
NM_133851	Nusap1	1.27189	1.6763e-05	0.000541964	Baseline	nucleolar and spindle associated protein 1 [Source:MGI Symbol;Acc:MGI:2675669]
NM_009852	Cd6	1.28305	1.68187e-05	0.000543004	Baseline	CD6 antigen [Source:MGI Symbol;Acc:MGI:103566]
NM_008039	Fpr2	1.39337	1.70073e-05	0.000548325	Baseline	formyl peptide receptor 2 [Source:MGI Symbol;Acc:MGI:1278319]
NM_133729	Stk26	0.589699	1.76562e-05	0.000568452	Baseline	serine/threonine kinase 26 [Source:MGI Symbol;Acc:MGI:1917665]
NM_011905	Tlr2	0.987273	1.77121e-05	0.000569457	Baseline	toll-like receptor 2 [Source:MGI Symbol;Acc:MGI:1346060]
NM_026280	Mxra7	-0.312336	1.82827e-05	0.000586981	Baseline	matrix-remodelling associated 7 [Source:MGI Symbol;Acc:MGI:1914872]
NM_007536	Bcl2a1d	1.23414	1.83597e-05	0.000588633	Baseline	B cell leukemia/lymphoma 2 related protein A1d [Source:MGI Symbol;Acc:MGI:1278325]
NM_177086	Zmat4	20.1775	1.8609e-05	0.000595798	Upregulated	zinc finger, matrin type 4 [Source:MGI Symbol;Acc:MGI:2443497]
NM_172272	Pars2	20.1489	1.91459e-05	0.000612137	Upregulated	prolyl-tRNA synthetase (mitochondrial)(putative) [Source:MGI Symbol;Acc:MGI:2386296]
NM_178928	Afap1l1	-0.413902	1.92455e-05	0.000614471	Baseline	actin filament associated protein 1-like 1 [Source:MGI Symbol;Acc:MGI:2147199]
NM_199015	Phf11d	0.637943	1.94646e-05	0.000620606	Baseline	PHD finger protein 11D [Source:MGI Symbol;Acc:MGI:1277133]
NM_054039	Foxp3	20.0895	2.01933e-05	0.000642951	Upregulated	forkhead box P3 [Source:MGI Symbol;Acc:MGI:1891436]
NM_007832	Dck	0.579372	2.03362e-05	0.000645715	Baseline	deoxycytidine kinase [Source:MGI Symbol;Acc:MGI:102726]
NM_001130190	Sgce	10.531	2.03216e-05	0.000645715	Upregulated	sarcoglycan, epsilon [Source:MGI Symbol;Acc:MGI:1329042]
NM_001085385	1600014C10Rik	1.32078	2.04731e-05	0.000649168	Baseline	RIKEN cDNA 1600014C10 gene [Source:MGI Symbol;Acc:MGI:1919494]
NM_011662	Tyrobp	0.695221	2.06661e-05	0.000654387	Baseline	TYRO protein tyrosine kinase binding protein [Source:MGI Symbol;Acc:MGI:1277211]
NM_001024721	BC094916	1.08858	2.10998e-05	0.000666581	Baseline	-
NM_001177407	Gm8898	20.0435	2.1109e-05	0.000666581	Upregulated	-
NM_183195	Marveld1	-0.302241	2.13802e-05	0.000673904	Baseline	MARVEL (membrane-associating) domain containing 1 [Source:MGI Symbol;Acc:MGI:2147570]
NM_008491	Lcn2	1.62413	2.13993e-05	0.000673904	Baseline	lipocalin 2 [Source:MGI Symbol;Acc:MGI:96757]
NM_001012236	Trex1	0.960344	2.15406e-05	0.000677428	Baseline	three prime repair exonuclease 1 [Source:MGI Symbol;Acc:MGI:1328317]
NM_001004363	Nuak1	-0.31603	2.19722e-05	0.000689059	Baseline	NUAK family, SNF1-like kinase, 1 [Source:MGI Symbol;Acc:MGI:1925226]
NM_001146120	Psap	0.573334	2.19413e-05	0.000689059	Baseline	prosaposin [Source:MGI Symbol;Acc:MGI:97783]
NM_001289651	Gid8	5.88958	2.20001e-05	0.000689059	Upregulated	GID complex subunit 8 [Source:MGI Symbol;Acc:MGI:1923675]
NM_009382	Thy1	0.913966	2.2128e-05	0.000692123	Baseline	thymus cell antigen 1, theta [Source:MGI Symbol;Acc:MGI:98747]
NM_021716	Fign	19.9857	2.22867e-05	0.000696143	Upregulated	fidgetin [Source:MGI Symbol;Acc:MGI:1890647]
NM_007544	Bid	0.820474	2.23708e-05	0.000697822	Baseline	BH3 interacting domain death agonist [Source:MGI Symbol;Acc:MGI:108093]
NM_009007	Rac1	-0.152038	2.24283e-05	0.000698671	Baseline	Rac family small GTPase 1 [Source:MGI Symbol;Acc:MGI:97845]
NM_053086	Nolc1	-8.85494	2.25182e-05	0.000699994	Downregulated	nucleolar and coiled-body phosphoprotein 1 [Source:MGI Symbol;Acc:MGI:1918019]
NM_007490	Art2a-ps	7.0379	2.25315e-05	0.000699994	Upregulated	-
NM_008466	Kpna3	0.402698	2.26302e-05	0.000702115	Baseline	karyopherin (importin) alpha 3 [Source:MGI Symbol;Acc:MGI:1100863]
NM_001305990	Cnpy3	19.9623	2.2801e-05	0.000706464	Upregulated	canopy FGF signaling regulator 3 [Source:MGI Symbol;Acc:MGI:1919279]
NM_011945	Map3k1	0.266542	2.29907e-05	0.000711386	Baseline	mitogen-activated protein kinase kinase kinase 1 [Source:MGI Symbol;Acc:MGI:1346872]
NM_144526	Fam64a	1.06643	2.32876e-05	0.000719607	Baseline	-
NM_009773	Bub1b	1.14489	2.33289e-05	0.000719915	Baseline	BUB1B, mitotic checkpoint serine/threonine kinase [Source:MGI Symbol;Acc:MGI:1333889]
NM_007591	Calr	0.262916	2.3493e-05	0.000724012	Baseline	calreticulin [Source:MGI Symbol;Acc:MGI:88252]
NM_172892	Slc13a4	-0.972345	2.37159e-05	0.000729906	Baseline	solute carrier family 13 (sodium/sulfate symporters), member 4 [Source:MGI Symbol;Acc:MGI:2442367]
NM_001289525	Lrrc40	19.9094	2.39897e-05	0.000737346	Upregulated	leucine rich repeat containing 40 [Source:MGI Symbol;Acc:MGI:1914394]
NM_030175	Hhipl2	-6.26572	2.53169e-05	0.000777105	Downregulated	hedgehog interacting protein-like 2 [Source:MGI Symbol;Acc:MGI:1926022]
NR_033450	Serpina3h	0.714174	2.5406e-05	0.000778801	Baseline	serine (or cysteine) peptidase inhibitor, clade A, member 3H [Source:MGI Symbol;Acc:MGI:2182839]
NM_145373	Sectm1a	3.88562	2.59873e-05	0.000795565	Upregulated	secreted and transmembrane 1A [Source:MGI Symbol;Acc:MGI:2384805]
NM_009842	Cd151	-0.397201	2.61219e-05	0.000798623	Baseline	CD151 antigen [Source:MGI Symbol;Acc:MGI:1096360]
NM_001271411	Nfam1	0.706427	2.64998e-05	0.000809104	Baseline	Nfat activating molecule with ITAM motif 1 [Source:MGI Symbol;Acc:MGI:1921289]
NM_001267695	Ctss	1.22924	2.67703e-05	0.000816281	Baseline	cathepsin S [Source:MGI Symbol;Acc:MGI:107341]
NM_178931	Tnfrsf14	0.596011	2.69214e-05	0.000819803	Baseline	tumor necrosis factor receptor superfamily, member 14 (herpesvirus entry mediator) [Source:MGI Symbol;Acc:MGI:2675303]
NM_145227	Oas2	1.27939	2.76097e-05	0.000839656	Baseline	2'-5' oligoadenylate synthetase 2 [Source:MGI Symbol;Acc:MGI:2180852]
NM_001112701	Cyth2	0.861181	2.78042e-05	0.000844457	Baseline	cytohesin 2 [Source:MGI Symbol;Acc:MGI:1334255]
NM_011190	Psme2	0.7307	2.78919e-05	0.000844968	Baseline	proteasome (prosome, macropain) activator subunit 2 (PA28 beta) [Source:MGI Symbol;Acc:MGI:1096365]
NM_001038018	Grk6	0.800571	2.79183e-05	0.000844968	Baseline	G protein-coupled receptor kinase 6 [Source:MGI Symbol;Acc:MGI:1347078]
NM_001126182	Naip2	7.17831	2.7931e-05	0.000844968	Upregulated	NLR family, apoptosis inhibitory protein 2 [Source:MGI Symbol;Acc:MGI:1298226]
NM_008354	Il12rb2	1.49502	2.807e-05	0.000848061	Baseline	interleukin 12 receptor, beta 2 [Source:MGI Symbol;Acc:MGI:1270861]
NM_001134459	Prickle2	6.66112	2.81318e-05	0.000848815	Upregulated	prickle planar cell polarity protein 2 [Source:MGI Symbol;Acc:MGI:1925144]
NM_010303	Gna13	0.300948	2.86961e-05	0.000864709	Baseline	guanine nucleotide binding protein, alpha 13 [Source:MGI Symbol;Acc:MGI:95768]
NM_025376	Tmem8c	6.41794	2.8905e-05	0.000869868	Upregulated	-
NM_009318	Tapbp	0.65215	2.90637e-05	0.000872365	Baseline	TAP binding protein [Source:MGI Symbol;Acc:MGI:1201689]
NM_001306128	Sh2b3	19.7047	2.90608e-05	0.000872365	Upregulated	SH2B adaptor protein 3 [Source:MGI Symbol;Acc:MGI:893598]
NM_009656	Aldh2	-0.325253	3.06682e-05	0.000919329	Baseline	aldehyde dehydrogenase 2, mitochondrial [Source:MGI Symbol;Acc:MGI:99600]
NM_001162432	Lck	8.03599	3.12088e-05	0.000934319	Upregulated	lymphocyte protein tyrosine kinase [Source:MGI Symbol;Acc:MGI:96756]
NM_001302116	Usp3	19.6241	3.13411e-05	0.000937063	Upregulated	ubiquitin specific peptidase 3 [Source:MGI Symbol;Acc:MGI:2152450]
NM_012057	Irf5	0.753644	3.1431e-05	0.000938534	Baseline	interferon regulatory factor 5 [Source:MGI Symbol;Acc:MGI:1350924]
NM_009399	Tnfrsf11a	0.601898	3.20779e-05	0.000956611	Baseline	tumor necrosis factor receptor superfamily, member 11a, NFKB activator [Source:MGI Symbol;Acc:MGI:1314891]
NM_001277149	Chd7	0.296894	3.2217e-05	0.000959518	Baseline	chromodomain helicase DNA binding protein 7 [Source:MGI Symbol;Acc:MGI:2444748]
NM_001144855	Ppfia4	0.797448	3.25115e-05	0.00096704	Baseline	protein tyrosine phosphatase, receptor type, f polypeptide (PTPRF), interacting protein (liprin), alpha 4 [Source:MGI Symbol;Acc:MGI:1915757]
NM_019514	Astn2	-1.19857	3.3744e-05	0.00100241	Baseline	astrotactin 2 [Source:MGI Symbol;Acc:MGI:1889277]
NM_001163576	Parp10	0.944322	3.39227e-05	0.00100642	Baseline	poly (ADP-ribose) polymerase family, member 10 [Source:MGI Symbol;Acc:MGI:3712326]
NM_009764	Brca1	0.968912	3.40088e-05	0.00100768	Baseline	breast cancer 1, early onset [Source:MGI Symbol;Acc:MGI:104537]
NM_001080793	Ash2l	19.5307	3.41859e-05	0.00101162	Upregulated	ASH2 like histone lysine methyltransferase complex subunit [Source:MGI Symbol;Acc:MGI:1344416]
NM_029555	Gstk1	-0.38906	3.46303e-05	0.00102346	Baseline	glutathione S-transferase kappa 1 [Source:MGI Symbol;Acc:MGI:1923513]
NM_181732	Aida	0.320817	3.49817e-05	0.00103252	Baseline	axin interactor, dorsalization associated [Source:MGI Symbol;Acc:MGI:1919737]
NM_001162503	Sqrdl	-0.231193	3.54427e-05	0.00104479	Baseline	-
NM_029834	Ppp1r12c	-0.17775	3.58676e-05	0.00105596	Baseline	protein phosphatase 1, regulatory subunit 12C [Source:MGI Symbol;Acc:MGI:1924258]
NM_011413	C4a	0.894324	3.61929e-05	0.00106418	Baseline	complement component 4A (Rodgers blood group) [Source:MGI Symbol;Acc:MGI:98320]
NM_207671	Zfp318	0.408963	3.63394e-05	0.00106713	Baseline	zinc finger protein 318 [Source:MGI Symbol;Acc:MGI:1889348]
NM_001145929	Thap3	-9.50554	3.64805e-05	0.00106991	Downregulated	THAP domain containing, apoptosis associated protein 3 [Source:MGI Symbol;Acc:MGI:1917126]
NM_172883	Mfsd7a	0.91818	3.6624e-05	0.00107243	Baseline	major facilitator superfamily domain containing 7A [Source:MGI Symbol;Acc:MGI:2442629]
NM_001198794	AB124611	1.20589	3.66595e-05	0.00107243	Baseline	cDNA sequence AB124611 [Source:MGI Symbol;Acc:MGI:3043001]
NM_145211	Oas1a	1.0618	3.69542e-05	0.00107968	Baseline	2'-5' oligoadenylate synthetase 1A [Source:MGI Symbol;Acc:MGI:2180860]
NM_148950	Pknox2	-2.00225	3.81947e-05	0.00111406	Downregulated	Pbx/knotted 1 homeobox 2 [Source:MGI Symbol;Acc:MGI:2445415]
NM_016692	Incenp	0.530986	3.82276e-05	0.00111406	Baseline	inner centromere protein [Source:MGI Symbol;Acc:MGI:1313288]
NM_029116	Kbtbd11	0.329852	3.86809e-05	0.00112443	Baseline	kelch repeat and BTB (POZ) domain containing 11 [Source:MGI Symbol;Acc:MGI:1922151]
NM_019438	Ncapg	1.58547	3.86736e-05	0.00112443	Baseline	non-SMC condensin I complex, subunit G [Source:MGI Symbol;Acc:MGI:1930197]
NM_001289442	Grap2	1.13364	3.8837e-05	0.00112754	Baseline	GRB2-related adaptor protein 2 [Source:MGI Symbol;Acc:MGI:1333842]
NM_008206	H2-Oa	1.56398	3.89328e-05	0.0011289	Baseline	histocompatibility 2, O region alpha locus [Source:MGI Symbol;Acc:MGI:95924]
NM_178751	Orai2	0.405528	3.98705e-05	0.00115464	Baseline	ORAI calcium release-activated calcium modulator 2 [Source:MGI Symbol;Acc:MGI:2443195]
NM_001025313	Tapbp	0.578283	3.9938e-05	0.00115515	Baseline	TAP binding protein [Source:MGI Symbol;Acc:MGI:1201689]
NM_001204165	Rapgef4	-8.56364	4.02243e-05	0.00116197	Downregulated	Rap guanine nucleotide exchange factor (GEF) 4 [Source:MGI Symbol;Acc:MGI:1917723]
NM_172598	Wdhd1	0.636449	4.0647e-05	0.00117271	Baseline	WD repeat and HMG-box DNA binding protein 1 [Source:MGI Symbol;Acc:MGI:2443514]
NM_001102430	Arfgef1	0.182538	4.07924e-05	0.00117543	Baseline	ADP-ribosylation factor guanine nucleotide-exchange factor 1(brefeldin A-inhibited) [Source:MGI Symbol;Acc:MGI:2442988]
NM_008879	Lcp1	1.24169	4.14064e-05	0.00119164	Baseline	lymphocyte cytosolic protein 1 [Source:MGI Symbol;Acc:MGI:104808]
NM_001101657_1	Gm11711	1.06307	4.25832e-05	0.00122173	Baseline	-
NM_013730	Slamf1	1.39129	4.26112e-05	0.00122173	Baseline	signaling lymphocytic activation molecule family member 1 [Source:MGI Symbol;Acc:MGI:1351314]
NM_001271500	Il15ra	8.07755	4.25659e-05	0.00122173	Upregulated	interleukin 15 receptor, alpha chain [Source:MGI Symbol;Acc:MGI:104644]
NM_181416	Arhgap11a	0.637789	4.4211e-05	0.00126603	Baseline	Rho GTPase activating protein 11A [Source:MGI Symbol;Acc:MGI:2444300]
NM_008631	Mt4	-18.6876	4.46918e-05	0.00127821	Downregulated	metallothionein 4 [Source:MGI Symbol;Acc:MGI:99692]
NM_027115	Mapk1ip1	19.2045	4.62129e-05	0.00132007	Upregulated	mitogen-activated protein kinase 1 interacting protein 1 [Source:MGI Symbol;Acc:MGI:1916796]
NM_016805	Hnrnpu	0.129621	4.64969e-05	0.00132654	Baseline	heterogeneous nuclear ribonucleoprotein U [Source:MGI Symbol;Acc:MGI:1858195]
NM_001271687	Kcnj15	10.7514	4.66076e-05	0.00132806	Upregulated	potassium inwardly-rectifying channel, subfamily J, member 15 [Source:MGI Symbol;Acc:MGI:1310000]
NM_008083	Gap43	-0.74212	4.67837e-05	0.00133143	Baseline	growth associated protein 43 [Source:MGI Symbol;Acc:MGI:95639]
NM_010336	Lpar1	19.1764	4.74169e-05	0.00134778	Upregulated	lysophosphatidic acid receptor 1 [Source:MGI Symbol;Acc:MGI:108429]
NM_001013026	Ttf2	0.466121	4.77986e-05	0.00135696	Baseline	transcription termination factor, RNA polymerase II [Source:MGI Symbol;Acc:MGI:1921294]
NM_007472	Aqp1	-0.421368	4.8013e-05	0.00136133	Baseline	aquaporin 1 [Source:MGI Symbol;Acc:MGI:103201]
NM_009113	S100a13	-0.363447	4.80707e-05	0.00136133	Baseline	S100 calcium binding protein A13 [Source:MGI Symbol;Acc:MGI:109581]
NM_001162917	Dennd4a	0.404645	4.84437e-05	0.00137021	Baseline	DENN/MADD domain containing 4A [Source:MGI Symbol;Acc:MGI:2142979]
NM_172457	Mob3a	0.423364	4.88386e-05	0.00137969	Baseline	MOB kinase activator 3A [Source:MGI Symbol;Acc:MGI:3050117]
NM_178650	Tbc1d10c	0.748914	4.89529e-05	0.00138123	Baseline	TBC1 domain family, member 10c [Source:MGI Symbol;Acc:MGI:1922072]
NM_001271461	Cd82	9.23384	5.00078e-05	0.00140927	Upregulated	CD82 antigen [Source:MGI Symbol;Acc:MGI:104651]
NR_073549	Sema6c	-19.178	5.01396e-05	0.00141126	Downregulated	sema domain, transmembrane domain (TM), and cytoplasmic domain, (semaphorin) 6C [Source:MGI Symbol;Acc:MGI:1338032]
NM_028712	Rap2b	0.397619	5.03629e-05	0.00141581	Baseline	RAP2B, member of RAS oncogene family [Source:MGI Symbol;Acc:MGI:1921262]
NM_013533	Gpr162	1.91313	5.07218e-05	0.00142416	Baseline	G protein-coupled receptor 162 [Source:MGI Symbol;Acc:MGI:1315214]
NM_001039484	Kcnj10	1.74208	5.28924e-05	0.0014833	Baseline	potassium inwardly-rectifying channel, subfamily J, member 10 [Source:MGI Symbol;Acc:MGI:1194504]
NM_001081678	Zfp800	0.329391	5.31321e-05	0.00148822	Baseline	zinc finger protein 800 [Source:MGI Symbol;Acc:MGI:1889334]
NM_007486	Arhgdib	0.671217	5.48713e-05	0.00153507	Baseline	Rho, GDP dissociation inhibitor (GDI) beta [Source:MGI Symbol;Acc:MGI:101940]
NM_025994	Efhd2	0.452485	5.52516e-05	0.00154383	Baseline	EF hand domain containing 2 [Source:MGI Symbol;Acc:MGI:106504]
NM_011906	Tpra1	-0.243038	5.54272e-05	0.00154686	Baseline	transmembrane protein, adipocyte asscociated 1 [Source:MGI Symbol;Acc:MGI:1345190]
NM_009288	Stk10	0.461574	5.55248e-05	0.00154771	Baseline	serine/threonine kinase 10 [Source:MGI Symbol;Acc:MGI:1099439]
NM_001287800	Fhl1	-8.70639	5.57259e-05	0.00155144	Downregulated	four and a half LIM domains 1 [Source:MGI Symbol;Acc:MGI:1298387]
NM_001081099	Aunip	5.72563	5.62241e-05	0.00156342	Upregulated	aurora kinase A and ninein interacting protein [Source:MGI Symbol;Acc:MGI:1917135]
NR_040364	9430091E24Rik	18.9863	5.64087e-05	0.00156667	Upregulated	RIKEN cDNA 9430091E24 gene [Source:MGI Symbol;Acc:MGI:1924618]
NM_001284519	Cmah	-8.02828	5.69099e-05	0.00157718	Downregulated	cytidine monophospho-N-acetylneuraminic acid hydroxylase [Source:MGI Symbol;Acc:MGI:103227]
NM_033622	Tnfsf13b	0.556937	5.69241e-05	0.00157718	Baseline	tumor necrosis factor (ligand) superfamily, member 13b [Source:MGI Symbol;Acc:MGI:1344376]
NM_008986	Ptrf	-0.343946	5.74028e-05	0.00158854	Baseline	-
NM_010397	H2-T22	1.53584	5.87345e-05	0.00162344	Baseline	histocompatibility 2, T region locus 22 [Source:MGI Symbol;Acc:MGI:95956]
NM_001045526	Scimp	1.0613	5.89492e-05	0.00162547	Baseline	SLP adaptor and CSK interacting membrane protein [Source:MGI Symbol;Acc:MGI:3610314]
NM_175562	Rab39	1.52354	5.89468e-05	0.00162547	Baseline	RAB39, member RAS oncogene family [Source:MGI Symbol;Acc:MGI:2442855]
NM_025877	Slc25a23	-0.276894	5.97801e-05	0.00164642	Baseline	solute carrier family 25 (mitochondrial carrier; phosphate carrier), member 23 [Source:MGI Symbol;Acc:MGI:1914222]
NM_007607	Car4	-0.408734	5.99611e-05	0.00164943	Baseline	carbonic anhydrase 4 [Source:MGI Symbol;Acc:MGI:1096574]
NM_007390	Chrna7	1.04268	6.06164e-05	0.00166547	Baseline	cholinergic receptor, nicotinic, alpha polypeptide 7 [Source:MGI Symbol;Acc:MGI:99779]
NM_001252472	Cd84	1.03152	6.07768e-05	0.00166789	Baseline	CD84 antigen [Source:MGI Symbol;Acc:MGI:1336885]
NR_033207	2010016I18Rik	1.24099	6.23658e-05	0.00170946	Baseline	RIKEN cDNA 2010016I18 gene [Source:MGI Symbol;Acc:MGI:1916456]
NM_153197	Clec4a3	0.77204	6.25793e-05	0.00171328	Baseline	C-type lectin domain family 4, member a3 [Source:MGI Symbol;Acc:MGI:1920399]
NM_007682	Cenpb	-0.250847	6.30844e-05	0.00172505	Baseline	centromere protein B [Source:MGI Symbol;Acc:MGI:88376]
NM_024445	Tsnaxip1	-0.705132	6.44841e-05	0.00176124	Baseline	translin-associated factor X (Tsnax) interacting protein 1 [Source:MGI Symbol;Acc:MGI:1919486]
NM_008968	Ptgis	-0.437368	6.49275e-05	0.00176916	Baseline	prostaglandin I2 (prostacyclin) synthase [Source:MGI Symbol;Acc:MGI:1097156]
NM_172435	P2ry10	0.797995	6.48539e-05	0.00176916	Baseline	purinergic receptor P2Y, G-protein coupled 10 [Source:MGI Symbol;Acc:MGI:1926076]
NM_010304	Gna15	0.997191	6.50643e-05	0.00177047	Baseline	guanine nucleotide binding protein, alpha 15 [Source:MGI Symbol;Acc:MGI:95770]
NM_007691	Chek1	1.39644	6.51292e-05	0.00177047	Baseline	checkpoint kinase 1 [Source:MGI Symbol;Acc:MGI:1202065]
NM_001159418	Irf9	5.91668	6.55301e-05	0.00177927	Upregulated	interferon regulatory factor 9 [Source:MGI Symbol;Acc:MGI:107587]
NM_016972	Slc7a8	0.581887	6.57142e-05	0.00178217	Baseline	solute carrier family 7 (cationic amino acid transporter, y+ system), member 8 [Source:MGI Symbol;Acc:MGI:1355323]
NM_053110	Gpnmb	0.69805	6.68241e-05	0.00181014	Baseline	glycoprotein (transmembrane) nmb [Source:MGI Symbol;Acc:MGI:1934765]
NM_016767	Batf	0.741162	6.72574e-05	0.00181974	Baseline	basic leucine zipper transcription factor, ATF-like [Source:MGI Symbol;Acc:MGI:1859147]
NM_026731	Ppp1r14a	-0.448494	6.85007e-05	0.00185121	Baseline	protein phosphatase 1, regulatory inhibitor subunit 14A [Source:MGI Symbol;Acc:MGI:1931139]
NM_001114361	Eml4	0.273683	6.88977e-05	0.00185975	Baseline	echinoderm microtubule associated protein like 4 [Source:MGI Symbol;Acc:MGI:1926048]
NM_008855	Prkcb	0.658969	6.91896e-05	0.00186545	Baseline	protein kinase C, beta [Source:MGI Symbol;Acc:MGI:97596]
NM_028778	Nuak2	0.605024	7.03362e-05	0.00189415	Baseline	NUAK family, SNF1-like kinase, 2 [Source:MGI Symbol;Acc:MGI:1921387]
NM_177820	Apol10b	1.89351	7.09092e-05	0.00190735	Baseline	apolipoprotein L 10B [Source:MGI Symbol;Acc:MGI:3043522]
NM_024184	Asf1b	1.28888	7.23147e-05	0.00194289	Baseline	anti-silencing function 1B histone chaperone [Source:MGI Symbol;Acc:MGI:1914179]
NM_001293784	March1	0.997432	7.27982e-05	0.0019536	Baseline	-
NM_144902	Slc35a3	0.241333	7.33663e-05	0.00196656	Baseline	solute carrier family 35 (UDP-N-acetylglucosamine (UDP-GlcNAc) transporter), member 3 [Source:MGI Symbol;Acc:MGI:1917648]
NR_015465	C920009B18Rik	1.24199	7.35491e-05	0.00196917	Baseline	RIKEN cDNA C920009B18 gene [Source:MGI Symbol;Acc:MGI:3583961]
NM_001291126	Phf23	-9.36507	7.36386e-05	0.00196928	Downregulated	PHD finger protein 23 [Source:MGI Symbol;Acc:MGI:1925496]
NM_008176	Cxcl1	2.02362	7.37376e-05	0.00196964	Upregulated	chemokine (C-X-C motif) ligand 1 [Source:MGI Symbol;Acc:MGI:108068]
NM_021041	Abcc9	17.0753	7.39179e-05	0.00197217	Upregulated	ATP-binding cassette, sub-family C (CFTR/MRP), member 9 [Source:MGI Symbol;Acc:MGI:1352630]
NM_010401	Hal	1.67151	7.42185e-05	0.0019779	Baseline	histidine ammonia lyase [Source:MGI Symbol;Acc:MGI:96010]
NM_027154	Tmbim1	-0.236397	7.4723e-05	0.00198675	Baseline	transmembrane BAX inhibitor motif containing 1 [Source:MGI Symbol;Acc:MGI:1916910]
NM_175231	Whsc1	1.10586	7.46756e-05	0.00198675	Baseline	-
NM_029021	Ocstamp	2.39259	7.55242e-05	0.00200574	Upregulated	osteoclast stimulatory transmembrane protein [Source:MGI Symbol;Acc:MGI:1921864]
NM_030261	Sesn3	0.515272	7.56521e-05	0.00200683	Baseline	sestrin 3 [Source:MGI Symbol;Acc:MGI:1922997]
NM_001276719	Ackr2	-0.348228	7.73162e-05	0.00204861	Baseline	atypical chemokine receptor 2 [Source:MGI Symbol;Acc:MGI:1891697]
NM_001177572	Slc25a13	2.63285	7.74476e-05	0.00204974	Upregulated	solute carrier family 25 (mitochondrial carrier, adenine nucleotide translocator), member 13 [Source:MGI Symbol;Acc:MGI:1354721]
NM_008434	Kcnq1	-0.383853	7.75517e-05	0.00205014	Baseline	potassium voltage-gated channel, subfamily Q, member 1 [Source:MGI Symbol;Acc:MGI:108083]
NM_011331	Ccl12	1.65231	7.80096e-05	0.00205988	Baseline	chemokine (C-C motif) ligand 12 [Source:MGI Symbol;Acc:MGI:108224]
NM_028742	Ifltd1	-0.879583	7.81614e-05	0.00206153	Baseline	-
NM_001290282	Rcor3	-5.38786	7.87701e-05	0.00207521	Downregulated	REST corepressor 3 [Source:MGI Symbol;Acc:MGI:2441920]
NM_027977	Apmap	-0.19987	7.92164e-05	0.00208459	Baseline	adipocyte plasma membrane associated protein [Source:MGI Symbol;Acc:MGI:1919131]
NM_013739	Dok3	0.595629	7.9539e-05	0.00209069	Baseline	docking protein 3 [Source:MGI Symbol;Acc:MGI:1351490]
NM_011937	Gnpda1	0.33723	7.99549e-05	0.00209718	Baseline	glucosamine-6-phosphate deaminase 1 [Source:MGI Symbol;Acc:MGI:1347054]
NM_001038499	Arsi	1.55922	7.99678e-05	0.00209718	Baseline	arylsulfatase i [Source:MGI Symbol;Acc:MGI:2670959]
NM_001164820	Slc52a3	7.96075	8.03634e-05	0.002103	Upregulated	solute carrier protein family 52, member 3 [Source:MGI Symbol;Acc:MGI:1916948]
NM_001130177	Tnnt2	7.98338	8.03723e-05	0.002103	Upregulated	troponin T2, cardiac [Source:MGI Symbol;Acc:MGI:104597]
NM_008413	Jak2	0.369101	8.08087e-05	0.00211202	Baseline	Janus kinase 2 [Source:MGI Symbol;Acc:MGI:96629]
NM_001271540	Myh14	4.46597	8.36766e-05	0.0021845	Upregulated	myosin, heavy polypeptide 14 [Source:MGI Symbol;Acc:MGI:1919210]
NM_001163283	Zbtb5	-18.6257	8.41492e-05	0.00219387	Downregulated	zinc finger and BTB domain containing 5 [Source:MGI Symbol;Acc:MGI:1924601]
NM_145391	Tapbpl	0.524281	8.4226e-05	0.00219387	Baseline	TAP binding protein-like [Source:MGI Symbol;Acc:MGI:2384853]
NM_027107	Ten1	-0.321489	8.50287e-05	0.00221228	Baseline	TEN1 telomerase capping complex subunit [Source:MGI Symbol;Acc:MGI:1916785]
NM_134142	Tmem109	-0.237218	8.59046e-05	0.00223084	Baseline	transmembrane protein 109 [Source:MGI Symbol;Acc:MGI:1915789]
NM_001177369	Nfkb2	0.681067	8.59354e-05	0.00223084	Baseline	nuclear factor of kappa light polypeptide gene enhancer in B cells 2, p49/p100 [Source:MGI Symbol;Acc:MGI:1099800]
NM_001190830	Jak3	0.711711	8.75631e-05	0.00227053	Baseline	Janus kinase 3 [Source:MGI Symbol;Acc:MGI:99928]
NM_015783	Isg15	1.11256	8.81064e-05	0.00228205	Baseline	ISG15 ubiquitin-like modifier [Source:MGI Symbol;Acc:MGI:1855694]
NM_133764	Atp6v0e2	-0.212593	8.86863e-05	0.00228936	Baseline	ATPase, H+ transporting, lysosomal V0 subunit E2 [Source:MGI Symbol;Acc:MGI:1923502]
NM_001177899	Skap1	0.805675	8.8543e-05	0.00228936	Baseline	src family associated phosphoprotein 1 [Source:MGI Symbol;Acc:MGI:1925723]
NM_023137	Ubd	4.37238	8.86016e-05	0.00228936	Upregulated	ubiquitin D [Source:MGI Symbol;Acc:MGI:1344410]
NM_001114332	Slc16a10	0.423315	8.9349e-05	0.00230131	Baseline	solute carrier family 16 (monocarboxylic acid transporters), member 10 [Source:MGI Symbol;Acc:MGI:1919722]
NM_001110162	Cdca2	1.37914	8.93296e-05	0.00230131	Baseline	cell division cycle associated 2 [Source:MGI Symbol;Acc:MGI:1919787]
NM_001039522	Leo1	0.534261	9.03887e-05	0.00232549	Baseline	Leo1, Paf1/RNA polymerase II complex component [Source:MGI Symbol;Acc:MGI:2685031]
NM_177158	Rinl	0.515206	9.13885e-05	0.00234859	Baseline	Ras and Rab interactor-like [Source:MGI Symbol;Acc:MGI:2444024]
NM_028608	Glipr1	0.658155	9.18259e-05	0.00235721	Baseline	GLI pathogenesis-related 1 (glioma) [Source:MGI Symbol;Acc:MGI:1920940]
NM_007659	Cdk1	1.15068	9.30989e-05	0.00238723	Baseline	cyclin-dependent kinase 1 [Source:MGI Symbol;Acc:MGI:88351]
NM_011125	Pltp	-0.410723	9.43936e-05	0.00241773	Baseline	phospholipid transfer protein [Source:MGI Symbol;Acc:MGI:103151]
NM_207231	Arl5c	0.745703	9.49314e-05	0.00242881	Baseline	ADP-ribosylation factor-like 5C [Source:MGI Symbol;Acc:MGI:3028577]
NM_008842	Pim1	0.696349	9.53773e-05	0.00243751	Baseline	proviral integration site 1 [Source:MGI Symbol;Acc:MGI:97584]
NM_001081127	Adamts14	0.552023	9.68377e-05	0.0024721	Baseline	a disintegrin-like and metallopeptidase (reprolysin type) with thrombospondin type 1 motif, 14 [Source:MGI Symbol;Acc:MGI:2179942]
NM_012018	Cntrl	0.307176	9.70579e-05	0.00247498	Baseline	centriolin [Source:MGI Symbol;Acc:MGI:1889576]
NM_133223	Rac3	-0.542581	9.72215e-05	0.00247641	Baseline	Rac family small GTPase 3 [Source:MGI Symbol;Acc:MGI:2180784]
NM_008562	Mcl1	0.232142	9.78451e-05	0.00248954	Baseline	myeloid cell leukemia sequence 1 [Source:MGI Symbol;Acc:MGI:101769]
NM_023596	Slc29a3	0.458757	9.81362e-05	0.0024942	Baseline	solute carrier family 29 (nucleoside transporters), member 3 [Source:MGI Symbol;Acc:MGI:1918529]
NM_212435	Foxp2	-8.08963	9.85229e-05	0.00249852	Downregulated	forkhead box P2 [Source:MGI Symbol;Acc:MGI:2148705]
NR_110362	L3mbtl2	5.37264	9.85149e-05	0.00249852	Upregulated	L3MBTL2 polycomb repressive complex 1 subunit [Source:MGI Symbol;Acc:MGI:2443584]
NM_001146275	Iigp1	4.35394	9.86981e-05	0.00250021	Upregulated	interferon inducible GTPase 1 [Source:MGI Symbol;Acc:MGI:1926259]
NM_001033536	Rfx7	0.335997	9.94703e-05	0.002517	Baseline	regulatory factor X, 7 [Source:MGI Symbol;Acc:MGI:2442675]
NM_018732	Scn3a	-0.561273	0.000100943	0.00255146	Baseline	sodium channel, voltage-gated, type III, alpha [Source:MGI Symbol;Acc:MGI:98249]
NM_028773	Sash3	0.647453	0.000101055	0.0025515	Baseline	SAM and SH3 domain containing 3 [Source:MGI Symbol;Acc:MGI:1921381]
NM_009071	Rock1	0.238991	0.000101731	0.00256576	Baseline	Rho-associated coiled-coil containing protein kinase 1 [Source:MGI Symbol;Acc:MGI:107927]
NR_073191	Il15ra	7.86391	0.000102906	0.00259257	Upregulated	interleukin 15 receptor, alpha chain [Source:MGI Symbol;Acc:MGI:104644]
NM_172785	Zc3h12d	0.971917	0.000104631	0.00263314	Baseline	zinc finger CCCH type containing 12D [Source:MGI Symbol;Acc:MGI:3045313]
NM_018812	Pias3	-9.4167	0.00010534	0.00264809	Downregulated	protein inhibitor of activated STAT 3 [Source:MGI Symbol;Acc:MGI:1913126]
NM_011410	Slfn4	1.65031	0.000106559	0.00267581	Baseline	schlafen 4 [Source:MGI Symbol;Acc:MGI:1329010]
NM_013825	Ly75	0.921918	0.000106685	0.00267605	Baseline	lymphocyte antigen 75 [Source:MGI Symbol;Acc:MGI:106662]
NM_010877	Ncf2	0.651322	0.000107524	0.00269419	Baseline	neutrophil cytosolic factor 2 [Source:MGI Symbol;Acc:MGI:97284]
NM_009898	Coro1a	0.684731	0.000109897	0.00275064	Baseline	coronin, actin binding protein 1A [Source:MGI Symbol;Acc:MGI:1345961]
NM_011487	Stat4	0.740186	0.000110593	0.00276507	Baseline	signal transducer and activator of transcription 4 [Source:MGI Symbol;Acc:MGI:103062]
NM_015747	Slc20a1	0.347759	0.00011167	0.00278897	Baseline	solute carrier family 20, member 1 [Source:MGI Symbol;Acc:MGI:108392]
NR_033496	Lrp8	2.1405	0.000113	0.00281758	Upregulated	low density lipoprotein receptor-related protein 8, apolipoprotein e receptor [Source:MGI Symbol;Acc:MGI:1340044]
NR_131201	Ggnbp2os	8.22325	0.00011306	0.00281758	Upregulated	-
NM_001168578	Tceal8	-4.06704	0.000113596	0.00282788	Downregulated	transcription elongation factor A (SII)-like 8 [Source:MGI Symbol;Acc:MGI:1913934]
NM_001177577	Gm1045	-5.38229	0.000114227	0.00284053	Downregulated	-
NM_173762	Cenpe	1.23679	0.000114614	0.00284707	Baseline	centromere protein E [Source:MGI Symbol;Acc:MGI:1098230]
NM_030150	Dhx58	0.704806	0.000116181	0.00288289	Baseline	DEXH (Asp-Glu-X-His) box polypeptide 58 [Source:MGI Symbol;Acc:MGI:1931560]
NM_010734	Lst1	1.0576	0.000116852	0.00289643	Baseline	leukocyte specific transcript 1 [Source:MGI Symbol;Acc:MGI:1096324]
NM_010809	Mmp3	0.567772	0.000117346	0.00290553	Baseline	matrix metallopeptidase 3 [Source:MGI Symbol;Acc:MGI:97010]
NM_025863	Trim59	0.815948	0.00011778	0.00291003	Baseline	tripartite motif-containing 59 [Source:MGI Symbol;Acc:MGI:1914199]
NM_011496	Aurkb	0.828814	0.000117709	0.00291003	Baseline	aurora kinase B [Source:MGI Symbol;Acc:MGI:107168]
NM_009370	Tgfbr1	0.390394	0.00011908	0.00293901	Baseline	transforming growth factor, beta receptor I [Source:MGI Symbol;Acc:MGI:98728]
NM_007952	Pdia3	0.200267	0.00011942	0.00294425	Baseline	protein disulfide isomerase associated 3 [Source:MGI Symbol;Acc:MGI:95834]
NM_146251	Pnpla7	0.31087	0.000119833	0.00295128	Baseline	patatin-like phospholipase domain containing 7 [Source:MGI Symbol;Acc:MGI:2385325]
NM_017407	Spag5	0.976158	0.000120433	0.00296287	Baseline	sperm associated antigen 5 [Source:MGI Symbol;Acc:MGI:1927470]
NM_173413	Rab8b	0.364457	0.000121806	0.00299187	Baseline	RAB8B, member RAS oncogene family [Source:MGI Symbol;Acc:MGI:2442982]
NM_001163621	Apol6	2.10692	0.000121871	0.00299187	Upregulated	apolipoprotein L 6 [Source:MGI Symbol;Acc:MGI:1919189]
NM_001033272	Spata13	0.317967	0.000123501	0.00302867	Baseline	spermatogenesis associated 13 [Source:MGI Symbol;Acc:MGI:104838]
NM_175242	Ppp1r18	0.503091	0.000124369	0.0030467	Baseline	protein phosphatase 1, regulatory subunit 18 [Source:MGI Symbol;Acc:MGI:1923698]
NM_015738	Galr3	2.02442	0.000124838	0.00305495	Upregulated	galanin receptor 3 [Source:MGI Symbol;Acc:MGI:1329003]
NM_007630	Ccnb2	0.894365	0.000128231	0.00313465	Baseline	cyclin B2 [Source:MGI Symbol;Acc:MGI:88311]
NM_144532	Cabp4	3.85457	0.000130807	0.00319425	Upregulated	calcium binding protein 4 [Source:MGI Symbol;Acc:MGI:1920910]
NR_045346	Arhgap27os3	1.02879	0.000131248	0.00320162	Baseline	Rho GTPase activating protein 27, opposite strand 3 [Source:MGI Symbol;Acc:MGI:3650159]
NM_027184	Ipmk	-0.278173	0.000131764	0.00321081	Baseline	inositol polyphosphate multikinase [Source:MGI Symbol;Acc:MGI:1916968]
NM_001018079	Lce3f	-17.2908	0.00013244	0.00321638	Downregulated	late cornified envelope 3F [Source:MGI Symbol;Acc:MGI:1916770]
NM_011836	Lamc3	-0.484023	0.000132551	0.00321638	Baseline	laminin gamma 3 [Source:MGI Symbol;Acc:MGI:1344394]
NM_001285459	Fmn1	0.606012	0.000132505	0.00321638	Baseline	formin 1 [Source:MGI Symbol;Acc:MGI:101815]
NM_013545	Ptpn6	0.908661	0.000132368	0.00321638	Baseline	protein tyrosine phosphatase, non-receptor type 6 [Source:MGI Symbol;Acc:MGI:96055]
NM_010468	Hoxd3	5.65229	0.000132984	0.0032235	Upregulated	homeobox D3 [Source:MGI Symbol;Acc:MGI:96207]
NM_172295	Mab21l3	3.0262	0.000136487	0.00330494	Upregulated	mab-21-like 3 [Source:MGI Symbol;Acc:MGI:2446273]
NM_001293684	Zwint	-0.548297	0.000137019	0.00331434	Baseline	ZW10 interactor [Source:MGI Symbol;Acc:MGI:1289227]
NM_027289	Nt5dc2	-0.429474	0.00013779	0.0033295	Baseline	5'-nucleotidase domain containing 2 [Source:MGI Symbol;Acc:MGI:1917271]
NM_009763	Bst1	0.620248	0.000138102	0.00333353	Baseline	bone marrow stromal cell antigen 1 [Source:MGI Symbol;Acc:MGI:105370]
NM_211355	Smek1	0.678371	0.000139398	0.0033613	Baseline	-
NM_001161714	Tgm1	4.9522	0.000139597	0.00336258	Upregulated	transglutaminase 1, K polypeptide [Source:MGI Symbol;Acc:MGI:98730]
NM_009857	Cd8a	0.846747	0.000141012	0.00339312	Baseline	CD8 antigen, alpha chain [Source:MGI Symbol;Acc:MGI:88346]
NM_144522	Tbc1d10b	0.226213	0.000142123	0.00341272	Baseline	TBC1 domain family, member 10b [Source:MGI Symbol;Acc:MGI:1915699]
NM_134015	Fbxw11	8.64722	0.000142017	0.00341272	Upregulated	F-box and WD-40 domain protein 11 [Source:MGI Symbol;Acc:MGI:2144023]
NM_001270537	Bin2	0.625457	0.000143836	0.00345026	Baseline	bridging integrator 2 [Source:MGI Symbol;Acc:MGI:3611448]
NM_134152	Lpxn	0.925387	0.000144004	0.0034507	Baseline	leupaxin [Source:MGI Symbol;Acc:MGI:2147677]
NM_001001183	Tmem204	-0.41345	0.000144787	0.00346586	Baseline	transmembrane protein 204 [Source:MGI Symbol;Acc:MGI:3039635]
NM_144948	Rbm7	0.329474	0.000145054	0.00346696	Baseline	RNA binding motif protein 7 [Source:MGI Symbol;Acc:MGI:1914260]
NM_054055	Slc13a3	2.63074	0.000145133	0.00346696	Upregulated	solute carrier family 13 (sodium-dependent dicarboxylate transporter), member 3 [Source:MGI Symbol;Acc:MGI:2149635]
NM_011181	Cyth2	-2.62363	0.000147858	0.0035284	Downregulated	cytohesin 2 [Source:MGI Symbol;Acc:MGI:1334255]
NM_001302939	Sh2b2	4.23021	0.000148485	0.00353969	Upregulated	SH2B adaptor protein 2 [Source:MGI Symbol;Acc:MGI:1345171]
NM_001291286	l7Rn6	-8.14099	0.000149253	0.00355432	Downregulated	-
NM_001012520	Klri1	2.6389	0.00014964	0.00355985	Upregulated	killer cell lectin-like receptor family I member 1 [Source:MGI Symbol;Acc:MGI:3530275]
NM_025705	Dcbld1	-0.277364	0.000150027	0.00356539	Baseline	discoidin, CUB and LCCL domain containing 1 [Source:MGI Symbol;Acc:MGI:1913936]
NM_001170395	Cd163	-4.40681	0.000151221	0.00359006	Downregulated	CD163 antigen [Source:MGI Symbol;Acc:MGI:2135946]
NR_033136	Atf5	-0.263937	0.000153757	0.0036465	Baseline	activating transcription factor 5 [Source:MGI Symbol;Acc:MGI:2141857]
NM_175476	Arhgap25	-1.2494	0.000154351	0.00365308	Baseline	Rho GTPase activating protein 25 [Source:MGI Symbol;Acc:MGI:2443687]
NM_025844	Chordc1	0.260617	0.000154237	0.00365308	Baseline	cysteine and histidine-rich domain (CHORD)-containing, zinc-binding protein 1 [Source:MGI Symbol;Acc:MGI:1914167]
NM_178045	Rassf4	0.676333	0.000156777	0.00370534	Baseline	Ras association (RalGDS/AF-6) domain family member 4 [Source:MGI Symbol;Acc:MGI:2386853]
NM_007488	Arnt2	1.03631	0.000156881	0.00370534	Baseline	aryl hydrocarbon receptor nuclear translocator 2 [Source:MGI Symbol;Acc:MGI:107188]
NM_001166379	Armcx1	8.16035	0.000157555	0.00371745	Upregulated	armadillo repeat containing, X-linked 1 [Source:MGI Symbol;Acc:MGI:1925498]
NM_138606	Pim2	0.685341	0.000158341	0.00373217	Baseline	proviral integration site 2 [Source:MGI Symbol;Acc:MGI:97587]
NM_013831	Pstpip2	0.683098	0.000158721	0.00373731	Baseline	proline-serine-threonine phosphatase-interacting protein 2 [Source:MGI Symbol;Acc:MGI:1335088]
NM_007489	Arntl	1.48732	0.000160372	0.00377235	Baseline	aryl hydrocarbon receptor nuclear translocator-like [Source:MGI Symbol;Acc:MGI:1096381]
NM_011632	Traf3	0.300824	0.000162193	0.00381129	Baseline	TNF receptor-associated factor 3 [Source:MGI Symbol;Acc:MGI:108041]
NM_031256	Plekha3	-0.19734	0.000164182	0.00385018	Baseline	pleckstrin homology domain-containing, family A (phosphoinositide binding specific) member 3 [Source:MGI Symbol;Acc:MGI:1932515]
NM_019781	Pex14	-0.15531	0.000164065	0.00385018	Baseline	peroxisomal biogenesis factor 14 [Source:MGI Symbol;Acc:MGI:1927868]
NM_001271603	Socs1	1.30285	0.000166524	0.00390113	Baseline	suppressor of cytokine signaling 1 [Source:MGI Symbol;Acc:MGI:1354910]
NM_007499	Atm	0.38749	0.000167116	0.00390706	Baseline	ataxia telangiectasia mutated [Source:MGI Symbol;Acc:MGI:107202]
NM_177353	Slc9a7	0.761345	0.000167074	0.00390706	Baseline	solute carrier family 9 (sodium/hydrogen exchanger), member 7 [Source:MGI Symbol;Acc:MGI:2444530]
NM_010188	Fcgr3	0.806166	0.00016939	0.0039562	Baseline	Fc receptor, IgG, low affinity III [Source:MGI Symbol;Acc:MGI:95500]
NM_009850	Cd3g	1.15206	0.000170153	0.00397	Baseline	CD3 antigen, gamma polypeptide [Source:MGI Symbol;Acc:MGI:88333]
NM_001110825	Foxp4	0.586218	0.000170928	0.00398406	Baseline	forkhead box P4 [Source:MGI Symbol;Acc:MGI:1921373]
NM_178164	Ptbp3	0.263338	0.000172691	0.00402108	Baseline	polypyrimidine tract binding protein 3 [Source:MGI Symbol;Acc:MGI:1923334]
NM_011952	Mapk3	-0.267063	0.000173523	0.00403638	Baseline	mitogen-activated protein kinase 3 [Source:MGI Symbol;Acc:MGI:1346859]
NM_011616	Cd40lg	1.07427	0.000175341	0.00407455	Baseline	CD40 ligand [Source:MGI Symbol;Acc:MGI:88337]
NM_183276	Nbeal2	0.284724	0.000176379	0.00409454	Baseline	neurobeachin-like 2 [Source:MGI Symbol;Acc:MGI:2448554]
NM_009987	Cx3cr1	0.919178	0.000176812	0.00410048	Baseline	chemokine (C-X3-C motif) receptor 1 [Source:MGI Symbol;Acc:MGI:1333815]
NR_073442	Rchy1	2.00186	0.000177788	0.00411896	Upregulated	ring finger and CHY zinc finger domain containing 1 [Source:MGI Symbol;Acc:MGI:1915348]
NM_026780	Syf2	-0.20586	0.000178386	0.00412866	Baseline	SYF2 homolog, RNA splicing factor (S. cerevisiae) [Source:MGI Symbol;Acc:MGI:1915842]
NM_008324	Ido1	6.54335	0.000179799	0.00415719	Upregulated	indoleamine 2,3-dioxygenase 1 [Source:MGI Symbol;Acc:MGI:96416]
NM_133655	Cd81	-0.138355	0.000180925	0.00417903	Baseline	CD81 antigen [Source:MGI Symbol;Acc:MGI:1096398]
NM_173402	Rgs12	-0.253012	0.000181276	0.00418296	Baseline	regulator of G-protein signaling 12 [Source:MGI Symbol;Acc:MGI:1918979]
NM_019826	Ivd	-0.30482	0.000186	0.00428767	Baseline	isovaleryl coenzyme A dehydrogenase [Source:MGI Symbol;Acc:MGI:1929242]
NM_025998	Nkain1	-0.61215	0.000187495	0.00431621	Baseline	Na+/K+ transporting ATPase interacting 1 [Source:MGI Symbol;Acc:MGI:1914399]
NM_001285488	Mknk1	17.6285	0.000187612	0.00431621	Upregulated	MAP kinase-interacting serine/threonine kinase 1 [Source:MGI Symbol;Acc:MGI:894316]
NM_001110330	Fiz1	-7.74759	0.000188736	0.00433473	Downregulated	Flt3 interacting zinc finger protein 1 [Source:MGI Symbol;Acc:MGI:1344336]
NM_028281	Pcbd2	-0.342241	0.000188794	0.00433473	Baseline	pterin 4 alpha carbinolamine dehydratase/dimerization cofactor of hepatocyte nuclear factor 1 alpha (TCF1) 2 [Source:MGI Symbol;Acc:MGI:1919812]
NM_001291041	Il21	6.98722	0.000191143	0.0043843	Upregulated	interleukin 21 [Source:MGI Symbol;Acc:MGI:1890474]
NM_032544	Gtpbp3	0.198221	0.000191956	0.00439858	Baseline	GTP binding protein 3 [Source:MGI Symbol;Acc:MGI:1917609]
NM_001017983	Foxred2	6.64364	0.000192639	0.00440984	Upregulated	FAD-dependent oxidoreductase domain containing 2 [Source:MGI Symbol;Acc:MGI:106315]
NM_008279	Map4k1	0.706227	0.000196612	0.00449632	Baseline	mitogen-activated protein kinase kinase kinase kinase 1 [Source:MGI Symbol;Acc:MGI:1346882]
NM_026609	Leprotl1	0.136267	0.000197395	0.00450976	Baseline	leptin receptor overlapping transcript-like 1 [Source:MGI Symbol;Acc:MGI:1915442]
NM_001110320	Cd72	1.55165	0.00019872	0.00453105	Baseline	CD72 antigen [Source:MGI Symbol;Acc:MGI:88345]
NM_011337	Ccl3	1.94975	0.000198631	0.00453105	Baseline	chemokine (C-C motif) ligand 3 [Source:MGI Symbol;Acc:MGI:98260]
NM_001033208	Myzap	-0.432479	0.000199914	0.00455377	Baseline	myocardial zonula adherens protein [Source:MGI Symbol;Acc:MGI:2142908]
NM_001161790	Mefv	1.65004	0.000200505	0.00456272	Baseline	Mediterranean fever [Source:MGI Symbol;Acc:MGI:1859396]
NM_145494	Me2	0.361957	0.000203194	0.00461936	Baseline	malic enzyme 2, NAD(+)-dependent, mitochondrial [Source:MGI Symbol;Acc:MGI:2147351]
NM_009807	Casp1	0.796591	0.000203846	0.00462961	Baseline	caspase 1 [Source:MGI Symbol;Acc:MGI:96544]
NM_010846	Mx1	1.46288	0.000206734	0.00469059	Baseline	MX dynamin-like GTPase 1 [Source:MGI Symbol;Acc:MGI:97243]
NM_007604	Capza2	0.1716	0.000206956	0.004691	Baseline	capping protein (actin filament) muscle Z-line, alpha 2 [Source:MGI Symbol;Acc:MGI:106222]
NM_001293791	Ints10	-5.25991	0.000207475	0.00469815	Downregulated	integrator complex subunit 10 [Source:MGI Symbol;Acc:MGI:1918135]
NM_001164042	Smad5	-8.83451	0.000208001	0.00470545	Downregulated	SMAD family member 5 [Source:MGI Symbol;Acc:MGI:1328787]
NM_027556	Cep192	0.277348	0.000210249	0.00475162	Baseline	centrosomal protein 192 [Source:MGI Symbol;Acc:MGI:1918049]
NM_011355	Spi1	0.602246	0.000212502	0.00479784	Baseline	spleen focus forming virus (SFFV) proviral integration oncogene [Source:MGI Symbol;Acc:MGI:98282]
NM_001033217	Prickle1	-0.409499	0.000212793	0.00479972	Baseline	prickle planar cell polarity protein 1 [Source:MGI Symbol;Acc:MGI:1916034]
NM_001166627_1	Dynlt1f	-6.58675	0.00021367	0.00480634	Downregulated	dynein light chain Tctex-type 1F [Source:MGI Symbol;Acc:MGI:3780996]
NM_026433	Tmem100	-0.391438	0.000213712	0.00480634	Baseline	transmembrane protein 100 [Source:MGI Symbol;Acc:MGI:1915138]
NM_172442	Dtx4	0.350463	0.000213322	0.00480634	Baseline	deltex 4, E3 ubiquitin ligase [Source:MGI Symbol;Acc:MGI:2672905]
NM_023395	Wfdc1	-0.370488	0.000216665	0.00486799	Baseline	WAP four-disulfide core domain 1 [Source:MGI Symbol;Acc:MGI:1915116]
NM_001044719	D17Wsu92e	-0.430002	0.000220281	0.00494442	Baseline	-
NM_133838	Ehd4	-0.430926	0.000223128	0.00500346	Baseline	EH-domain containing 4 [Source:MGI Symbol;Acc:MGI:1919619]
NM_001268286	Ptprc	1.09533	0.000225817	0.00505883	Baseline	protein tyrosine phosphatase, receptor type, C [Source:MGI Symbol;Acc:MGI:97810]
NM_153533	Tns2	-0.396434	0.000228628	0.00511683	Baseline	tensin 2 [Source:MGI Symbol;Acc:MGI:2387586]
NM_001146309	Dbnl	0.252701	0.000229898	0.00514026	Baseline	drebrin-like [Source:MGI Symbol;Acc:MGI:700006]
NM_001247984	Lcp1	-2.00929	0.00023401	0.00522207	Downregulated	lymphocyte cytosolic protein 1 [Source:MGI Symbol;Acc:MGI:104808]
NM_019949	Ube2l6	0.555053	0.000233999	0.00522207	Baseline	ubiquitin-conjugating enzyme E2L 6 [Source:MGI Symbol;Acc:MGI:1914500]
NM_022029	Nrgn	1.0541	0.000234594	0.00523005	Baseline	neurogranin [Source:MGI Symbol;Acc:MGI:1927184]
NM_153799	Edc3	-0.207101	0.000236191	0.00526056	Baseline	enhancer of mRNA decapping 3 [Source:MGI Symbol;Acc:MGI:2142951]
NM_001081957	Wfdc17	1.23082	0.000236904	0.00527135	Baseline	WAP four-disulfide core domain 17 [Source:MGI Symbol;Acc:MGI:3649773]
NM_026106	Dr1	0.199922	0.000239513	0.00531981	Baseline	down-regulator of transcription 1 [Source:MGI Symbol;Acc:MGI:1100515]
NM_010278	Gfi1	1.35439	0.000239544	0.00531981	Baseline	growth factor independent 1 transcription repressor [Source:MGI Symbol;Acc:MGI:103170]
NM_016922	Gal3st1	-1.72638	0.000239775	0.00531983	Baseline	galactose-3-O-sulfotransferase 1 [Source:MGI Symbol;Acc:MGI:1858277]
NM_178647	Cggbp1	0.197877	0.000241806	0.00535972	Baseline	CGG triplet repeat binding protein 1 [Source:MGI Symbol;Acc:MGI:2146370]
NM_134034	Smek2	0.196895	0.000242417	0.00536811	Baseline	-
NM_177545	Vangl1	-0.279316	0.000243428	0.00538532	Baseline	VANGL planar cell polarity 1 [Source:MGI Symbol;Acc:MGI:2159344]
NM_026064	Myl12a	-0.275789	0.000244275	0.00539888	Baseline	myosin, light chain 12A, regulatory, non-sarcomeric [Source:MGI Symbol;Acc:MGI:1914518]
NR_003363	Gm6548	0.46689	0.000244837	0.00540095	Baseline	predicted gene 6548 [Source:MGI Symbol;Acc:MGI:3644071]
NM_175688	A530099J19Rik	1.4814	0.000244793	0.00540095	Baseline	-
NM_021396	Pdcd1lg2	1.71362	0.000245642	0.00541352	Baseline	programmed cell death 1 ligand 2 [Source:MGI Symbol;Acc:MGI:1930125]
NM_021887	Il21r	1.09377	0.000247252	0.00544379	Baseline	interleukin 21 receptor [Source:MGI Symbol;Acc:MGI:1890475]
NM_010615	Kif11	1.1807	0.000248547	0.00546709	Baseline	kinesin family member 11 [Source:MGI Symbol;Acc:MGI:1098231]
NM_183091	Tonsl	0.51732	0.000249721	0.00548767	Baseline	tonsoku-like, DNA repair protein [Source:MGI Symbol;Acc:MGI:1919999]
NM_010517	Igfbp4	-0.256613	0.000251077	0.00551222	Baseline	insulin-like growth factor binding protein 4 [Source:MGI Symbol;Acc:MGI:96439]
NM_013484	C2	0.601235	0.000251516	0.0055166	Baseline	complement component 2 (within H-2S) [Source:MGI Symbol;Acc:MGI:88226]
NM_010242	Fut4	0.411725	0.000253219	0.00554339	Baseline	fucosyltransferase 4 [Source:MGI Symbol;Acc:MGI:95594]
NM_009909	Cxcr2	0.686764	0.000253097	0.00554339	Baseline	chemokine (C-X-C motif) receptor 2 [Source:MGI Symbol;Acc:MGI:105303]
NM_027085	Clic3	-0.375483	0.000256103	0.00560121	Baseline	chloride intracellular channel 3 [Source:MGI Symbol;Acc:MGI:1916704]
NM_009008	Rac2	0.658641	0.00025661	0.00560698	Baseline	Rac family small GTPase 2 [Source:MGI Symbol;Acc:MGI:97846]
NM_011932	Dapp1	0.649848	0.000257801	0.00562768	Baseline	dual adaptor for phosphotyrosine and 3-phosphoinositides 1 [Source:MGI Symbol;Acc:MGI:1347063]
NM_001303610	Hus1	-0.552231	0.000259707	0.00566392	Baseline	HUS1 checkpoint clamp component [Source:MGI Symbol;Acc:MGI:1277962]
NM_181589	Ckap2l	0.949616	0.000260997	0.00568667	Baseline	cytoskeleton associated protein 2-like [Source:MGI Symbol;Acc:MGI:1917716]
NM_001033337	Ttc38	-0.255502	0.000262472	0.00570803	Baseline	tetratricopeptide repeat domain 38 [Source:MGI Symbol;Acc:MGI:2146198]
NM_133810	Stk17b	0.525146	0.000262438	0.00570803	Baseline	serine/threonine kinase 17b (apoptosis-inducing) [Source:MGI Symbol;Acc:MGI:2138162]
NM_145588	Kif22	0.781071	0.000264148	0.00573906	Baseline	kinesin family member 22 [Source:MGI Symbol;Acc:MGI:109233]
NM_001161624	Cdkn1c	-1.69177	0.000264829	0.00574843	Baseline	cyclin-dependent kinase inhibitor 1C (P57) [Source:MGI Symbol;Acc:MGI:104564]
NM_029357	Pcdh1	-0.402455	0.000265632	0.00576044	Baseline	protocadherin 1 [Source:MGI Symbol;Acc:MGI:104692]
NM_001081038	Btbd16	5.549	0.000267426	0.00579389	Upregulated	BTB (POZ) domain containing 16 [Source:MGI Symbol;Acc:MGI:3045247]
NM_008365	Il18r1	0.488983	0.000269876	0.00584148	Baseline	interleukin 18 receptor 1 [Source:MGI Symbol;Acc:MGI:105383]
NM_024183	Fip1l1	0.93597	0.000272133	0.00588482	Baseline	FIP1 like 1 (S. cerevisiae) [Source:MGI Symbol;Acc:MGI:1914149]
NM_001253736	Pdlim2	-0.254657	0.000272766	0.00588745	Baseline	PDZ and LIM domain 2 [Source:MGI Symbol;Acc:MGI:2384850]
NM_030710	Slamf6	0.796607	0.00027269	0.00588745	Baseline	SLAM family member 6 [Source:MGI Symbol;Acc:MGI:1353620]
NM_144557	Myrip	-0.49185	0.00027625	0.00595591	Baseline	myosin VIIA and Rab interacting protein [Source:MGI Symbol;Acc:MGI:2384407]
NM_008400	Itgal	2.08082	0.000276454	0.00595591	Upregulated	integrin alpha L [Source:MGI Symbol;Acc:MGI:96606]
NM_001204910	AI607873	0.63622	0.000279194	0.00600713	Baseline	-
NM_199007	Sgol2a	1.01646	0.000279353	0.00600713	Baseline	-
NM_008080	B4galnt1	0.465934	0.000279914	0.00601358	Baseline	beta-1,4-N-acetyl-galactosaminyl transferase 1 [Source:MGI Symbol;Acc:MGI:1342057]
NM_001025103	Cracr2b	-0.416534	0.000280427	0.006019	Baseline	calcium release activated channel regulator 2B [Source:MGI Symbol;Acc:MGI:2446129]
NM_133979	Ano10	-0.16957	0.000280992	0.00602551	Baseline	anoctamin 10 [Source:MGI Symbol;Acc:MGI:2143103]
NM_008372	Il7r	0.682147	0.000283022	0.00606259	Baseline	interleukin 7 receptor [Source:MGI Symbol;Acc:MGI:96562]
NM_001290711	Ebf1	7.2683	0.000283247	0.00606259	Upregulated	early B cell factor 1 [Source:MGI Symbol;Acc:MGI:95275]
NM_023055	Slc9a3r2	-0.374358	0.00028438	0.00608119	Baseline	solute carrier family 9 (sodium/hydrogen exchanger), member 3 regulator 2 [Source:MGI Symbol;Acc:MGI:1890662]
NM_001193619	Cldn7	7.36816	0.000285075	0.0060904	Upregulated	claudin 7 [Source:MGI Symbol;Acc:MGI:1859285]
NM_028044	Cnn3	-0.260007	0.000287435	0.00613515	Baseline	calponin 3, acidic [Source:MGI Symbol;Acc:MGI:1919244]
NM_031181	Siglece	0.615128	0.000289601	0.00617566	Baseline	sialic acid binding Ig-like lectin E [Source:MGI Symbol;Acc:MGI:1932475]
NM_010807	Marcksl1	0.630612	0.000297004	0.00632766	Baseline	MARCKS-like 1 [Source:MGI Symbol;Acc:MGI:97143]
NM_008011	Fgfr4	-0.444589	0.000298256	0.00634847	Baseline	fibroblast growth factor receptor 4 [Source:MGI Symbol;Acc:MGI:95525]
NM_177897	B4galnt4	2.73709	0.000302067	0.00642365	Upregulated	beta-1,4-N-acetyl-galactosaminyl transferase 4 [Source:MGI Symbol;Acc:MGI:2652891]
NM_001081033	Pde11a	5.42026	0.000303129	0.0064403	Upregulated	phosphodiesterase 11A [Source:MGI Symbol;Acc:MGI:3036251]
NM_001278601	Tnf	4.96374	0.000306223	0.00650004	Upregulated	tumor necrosis factor [Source:MGI Symbol;Acc:MGI:104798]
NM_010346	Grb7	-0.301796	0.000306903	0.00650849	Baseline	growth factor receptor bound protein 7 [Source:MGI Symbol;Acc:MGI:102683]
NM_025626	Fam107b	0.359453	0.00031424	0.00664574	Baseline	family with sequence similarity 107, member B [Source:MGI Symbol;Acc:MGI:1913790]
NM_011206	Ptpn18	0.412898	0.000314133	0.00664574	Baseline	protein tyrosine phosphatase, non-receptor type 18 [Source:MGI Symbol;Acc:MGI:108410]
NM_009890	Ch25h	1.47843	0.000313696	0.00664574	Baseline	cholesterol 25-hydroxylase [Source:MGI Symbol;Acc:MGI:1333869]
NM_008467	Kpna4	0.147511	0.000315931	0.00667538	Baseline	karyopherin (importin) alpha 4 [Source:MGI Symbol;Acc:MGI:1100848]
NM_011925	Adgre5	-0.410896	0.00031664	0.00668423	Baseline	adhesion G protein-coupled receptor E5 [Source:MGI Symbol;Acc:MGI:1347095]
NM_027106	Avpi1	-0.271955	0.00031703	0.00668635	Baseline	arginine vasopressin-induced 1 [Source:MGI Symbol;Acc:MGI:1916784]
NM_172162	Hinfp	0.30167	0.000318386	0.0067088	Baseline	histone H4 transcription factor [Source:MGI Symbol;Acc:MGI:2429620]
NM_001161817	Myo1b	-4.8242	0.000321682	0.00677207	Downregulated	myosin IB [Source:MGI Symbol;Acc:MGI:107752]
NM_139142	Slc6a20a	1.11327	0.000323378	0.00680155	Baseline	solute carrier family 6 (neurotransmitter transporter), member 20A [Source:MGI Symbol;Acc:MGI:2143217]
NM_178087	Pml	0.808317	0.000324822	0.0068257	Baseline	promyelocytic leukemia [Source:MGI Symbol;Acc:MGI:104662]
NM_013538	Cdca3	0.814811	0.000329475	0.00691364	Baseline	cell division cycle associated 3 [Source:MGI Symbol;Acc:MGI:1315198]
NM_001177755	Pfkfb3	1.25066	0.000329607	0.00691364	Baseline	6-phosphofructo-2-kinase/fructose-2,6-biphosphatase 3 [Source:MGI Symbol;Acc:MGI:2181202]
NM_194346	Rnf31	0.312298	0.000330614	0.00692846	Baseline	ring finger protein 31 [Source:MGI Symbol;Acc:MGI:1934704]
NM_172624	Dpp9	0.20143	0.000331373	0.00693806	Baseline	dipeptidylpeptidase 9 [Source:MGI Symbol;Acc:MGI:2443967]
NM_177751	Cnksr2	-0.789277	0.000333437	0.00697496	Baseline	connector enhancer of kinase suppressor of Ras 2 [Source:MGI Symbol;Acc:MGI:2661175]
NM_011189	Psme1	0.468619	0.000334264	0.00698591	Baseline	proteasome (prosome, macropain) activator subunit 1 (PA28 alpha) [Source:MGI Symbol;Acc:MGI:1096367]
NM_025783	Chmp3	-0.181117	0.000336177	0.00701952	Baseline	charged multivesicular body protein 3 [Source:MGI Symbol;Acc:MGI:1913950]
NM_153139	Slc36a1	0.289282	0.000342829	0.00715194	Baseline	solute carrier family 36 (proton/amino acid symporter), member 1 [Source:MGI Symbol;Acc:MGI:2445299]
NM_013542	Gzmb	1.24071	0.000343955	0.00716894	Baseline	granzyme B [Source:MGI Symbol;Acc:MGI:109267]
NM_010299	Gm2a	0.421624	0.000345046	0.00718519	Baseline	GM2 ganglioside activator protein [Source:MGI Symbol;Acc:MGI:95762]
NM_021384	Rsad2	1.23255	0.000348908	0.00725906	Baseline	radical S-adenosyl methionine domain containing 2 [Source:MGI Symbol;Acc:MGI:1929628]
NM_198616	Ccdc85b	-0.416969	0.000351956	0.00731139	Baseline	coiled-coil domain containing 85B [Source:MGI Symbol;Acc:MGI:2147607]
NM_010208	Fgr	0.776327	0.000352058	0.00731139	Baseline	FGR proto-oncogene, Src family tyrosine kinase [Source:MGI Symbol;Acc:MGI:95527]
NM_172666	Agps	0.195664	0.000357969	0.00742746	Baseline	alkylglycerone phosphate synthase [Source:MGI Symbol;Acc:MGI:2443065]
NM_011889	Sept3	0.629795	0.000358553	0.00743288	Baseline	-
NM_029419	Apol7a	1.39263	0.000360768	0.00747207	Baseline	apolipoprotein L 7a [Source:MGI Symbol;Acc:MGI:1923011]
NM_001025606	Tmem171	1.22939	0.000361578	0.00748213	Baseline	transmembrane protein 171 [Source:MGI Symbol;Acc:MGI:2685751]
NM_009378	Thbd	-0.449953	0.000362963	0.00750406	Baseline	thrombomodulin [Source:MGI Symbol;Acc:MGI:98736]
NM_138671	Nadk	1.13532	0.000365505	0.00754983	Baseline	NAD kinase [Source:MGI Symbol;Acc:MGI:2183149]
NM_001033978	H2-Eb2	1.9352	0.000369855	0.00763284	Baseline	histocompatibility 2, class II antigen E beta2 [Source:MGI Symbol;Acc:MGI:95902]
NM_017395	Rfx5	0.359481	0.00037495	0.00773108	Baseline	regulatory factor X, 5 (influences HLA class II expression) [Source:MGI Symbol;Acc:MGI:1858421]
NM_028876	Tmed5	0.304983	0.000376335	0.00775271	Baseline	transmembrane p24 trafficking protein 5 [Source:MGI Symbol;Acc:MGI:1921586]
NM_010229	Flt3	0.97658	0.000376707	0.00775345	Baseline	FMS-like tyrosine kinase 3 [Source:MGI Symbol;Acc:MGI:95559]
NM_030694	Ifitm2	-0.204772	0.000377324	0.0077592	Baseline	interferon induced transmembrane protein 2 [Source:MGI Symbol;Acc:MGI:1933382]
NM_001136081	Ssrp1	-5.23958	0.000377994	0.00776606	Downregulated	structure specific recognition protein 1 [Source:MGI Symbol;Acc:MGI:107912]
NM_183031	Gpr183	0.672133	0.000379798	0.00779617	Baseline	G protein-coupled receptor 183 [Source:MGI Symbol;Acc:MGI:2442034]
NM_023850	Chst1	-0.328916	0.000381446	0.00782304	Baseline	carbohydrate sulfotransferase 1 [Source:MGI Symbol;Acc:MGI:1924219]
NM_001077190	Abi1	-10.8034	0.00038269	0.00784158	Downregulated	abl interactor 1 [Source:MGI Symbol;Acc:MGI:104913]
NM_033314	Slco2a1	-0.43216	0.000385072	0.00788337	Baseline	solute carrier organic anion transporter family, member 2a1 [Source:MGI Symbol;Acc:MGI:1346021]
NM_023168	Grina	0.338797	0.000387364	0.00792327	Baseline	glutamate receptor, ionotropic, N-methyl D-aspartate-associated protein 1 (glutamate binding) [Source:MGI Symbol;Acc:MGI:1913418]
NM_013771	Yme1l1	0.197048	0.000389688	0.00794963	Baseline	YME1-like 1 (S. cerevisiae) [Source:MGI Symbol;Acc:MGI:1351651]
NM_138630	Arhgap4	1.26143	0.000389235	0.00794963	Baseline	Rho GTPase activating protein 4 [Source:MGI Symbol;Acc:MGI:2159577]
NM_172453	Pif1	1.75123	0.000389394	0.00794963	Baseline	PIF1 5'-to-3' DNA helicase [Source:MGI Symbol;Acc:MGI:2143057]
NM_008037	Fosl2	0.324667	0.000394607	0.00804287	Baseline	fos-like antigen 2 [Source:MGI Symbol;Acc:MGI:102858]
NM_001039509	Pnkd	-10.3041	0.00039809	0.00810668	Downregulated	paroxysmal nonkinesiogenic dyskinesia [Source:MGI Symbol;Acc:MGI:1930773]
NM_080461	Zfp358	-0.30846	0.000400043	0.00813208	Baseline	zinc finger protein 358 [Source:MGI Symbol;Acc:MGI:2153740]
NM_001081216	Phip	0.290517	0.000399723	0.00813208	Baseline	pleckstrin homology domain interacting protein [Source:MGI Symbol;Acc:MGI:1932404]
NM_009101	Rras	-0.190661	0.000404315	0.00821169	Baseline	related RAS viral (r-ras) oncogene [Source:MGI Symbol;Acc:MGI:98179]
NM_001033484	Iqgap3	0.686353	0.000405858	0.00823577	Baseline	IQ motif containing GTPase activating protein 3 [Source:MGI Symbol;Acc:MGI:3028642]
NM_001081032	Gm8909	1.00821	0.000407531	0.00826245	Baseline	predicted gene 8909 [Source:MGI Symbol;Acc:MGI:3704134]
NM_013467	Aldh1a1	-0.404318	0.000412307	0.00835194	Baseline	aldehyde dehydrogenase family 1, subfamily A1 [Source:MGI Symbol;Acc:MGI:1353450]
NM_010496	Id2	0.372785	0.000414189	0.00838269	Baseline	inhibitor of DNA binding 2 [Source:MGI Symbol;Acc:MGI:96397]
NM_001040396	Selt	0.126259	0.000414655	0.00838477	Baseline	-
NM_027835	Ifih1	0.414802	0.000416248	0.00840223	Baseline	interferon induced with helicase C domain 1 [Source:MGI Symbol;Acc:MGI:1918836]
NM_173738	Zfp940	0.66027	0.000415912	0.00840223	Baseline	zinc finger protein 940 [Source:MGI Symbol;Acc:MGI:2446235]
NM_011338	Ccl9	0.690958	0.000424413	0.00855955	Baseline	chemokine (C-C motif) ligand 9 [Source:MGI Symbol;Acc:MGI:104533]
NM_153090	Fcrl1	-7.93104	0.000430732	0.00867939	Downregulated	Fc receptor-like 1 [Source:MGI Symbol;Acc:MGI:2442862]
NM_009828	Ccna2	0.987404	0.000431167	0.00868058	Baseline	cyclin A2 [Source:MGI Symbol;Acc:MGI:108069]
NM_001111324	Nedd9	0.519826	0.000435517	0.00876051	Baseline	neural precursor cell expressed, developmentally down-regulated gene 9 [Source:MGI Symbol;Acc:MGI:97302]
NM_134010	Nup107	0.272178	0.000437182	0.00878633	Baseline	nucleoporin 107 [Source:MGI Symbol;Acc:MGI:2143854]
NM_001253737	Fcer2a	4.51773	0.000438544	0.00880603	Upregulated	Fc receptor, IgE, low affinity II, alpha polypeptide [Source:MGI Symbol;Acc:MGI:95497]
NM_207624	Ace	-0.552558	0.000439015	0.0088078	Baseline	angiotensin I converting enzyme (peptidyl-dipeptidase A) 1 [Source:MGI Symbol;Acc:MGI:87874]
NM_172488	Lacc1	0.625574	0.000440809	0.00883611	Baseline	laccase domain containing 1 [Source:MGI Symbol;Acc:MGI:2445077]
NM_181545	Slfn8	1.36035	0.000442342	0.00885915	Baseline	schlafen 8 [Source:MGI Symbol;Acc:MGI:2672859]
NM_026647	Zdhhc21	0.342604	0.00044421	0.00888112	Baseline	zinc finger, DHHC domain containing 21 [Source:MGI Symbol;Acc:MGI:1915518]
NM_213615	A530032D15Rik	1.69055	0.000444198	0.00888112	Baseline	RIKEN cDNA A530032D15Rik gene [Source:MGI Symbol;Acc:MGI:3037746]
NM_019750	Nat6	-0.315906	0.000446309	0.00891534	Baseline	-
NM_001166432	Hnrnpf	1.91282	0.00044788	0.00893898	Baseline	heterogeneous nuclear ribonucleoprotein F [Source:MGI Symbol;Acc:MGI:2138741]
NM_026560	Cdca8	1.1473	0.000448522	0.00894405	Baseline	cell division cycle associated 8 [Source:MGI Symbol;Acc:MGI:1196274]
NM_001291058	Cd68	0.892905	0.000451052	0.00898674	Baseline	CD68 antigen [Source:MGI Symbol;Acc:MGI:88342]
NM_009351	Tep1	0.344123	0.000453484	0.00901959	Baseline	telomerase associated protein 1 [Source:MGI Symbol;Acc:MGI:109573]
NM_144905	6330416G13Rik	0.471534	0.000453202	0.00901959	Baseline	-
NM_001101443	Prrt4	-0.51093	0.000455171	0.00904535	Baseline	proline-rich transmembrane protein 4 [Source:MGI Symbol;Acc:MGI:2141677]
NM_027855	Atraid	-0.235563	0.000468123	0.00929473	Baseline	all-trans retinoic acid induced differentiation factor [Source:MGI Symbol;Acc:MGI:1918918]
NR_033498	AI504432	0.522059	0.000469023	0.00930458	Baseline	expressed sequence AI504432 [Source:MGI Symbol;Acc:MGI:2139742]
NM_001099319	Gm12942	0.453531	0.000472901	0.00937344	Baseline	-
NM_022427	Gpr88	0.951978	0.000474091	0.00938896	Baseline	G-protein coupled receptor 88 [Source:MGI Symbol;Acc:MGI:1927653]
NM_201407	Dennd4b	0.381428	0.000476984	0.00943815	Baseline	DENN/MADD domain containing 4B [Source:MGI Symbol;Acc:MGI:2446201]
NM_183162	Helz2	0.363207	0.000479291	0.00947566	Baseline	helicase with zinc finger 2, transcriptional coactivator [Source:MGI Symbol;Acc:MGI:2385169]
NM_007721	Ccr10	1.65742	0.000480874	0.00949881	Baseline	chemokine (C-C motif) receptor 10 [Source:MGI Symbol;Acc:MGI:1096320]
NM_146235	Ercc6l	0.893758	0.00048413	0.00955494	Baseline	excision repair cross-complementing rodent repair deficiency complementation group 6 like [Source:MGI Symbol;Acc:MGI:2654144]
NM_001164359	Erlin1	-1.58205	0.000484995	0.00955564	Baseline	ER lipid raft associated 1 [Source:MGI Symbol;Acc:MGI:2387613]
NM_031376	Pik3ap1	0.72351	0.000484909	0.00955564	Baseline	phosphoinositide-3-kinase adaptor protein 1 [Source:MGI Symbol;Acc:MGI:1933177]
NM_009795	Capns1	-0.194013	0.00048756	0.00959798	Baseline	calpain, small subunit 1 [Source:MGI Symbol;Acc:MGI:88266]
NM_010231	Fmo1	-0.490769	0.000490779	0.0096531	Baseline	flavin containing monooxygenase 1 [Source:MGI Symbol;Acc:MGI:1310002]
NM_001033243	Ccdc114	-0.476549	0.000491735	0.00966366	Baseline	-
NM_026388	Tprgl	-0.204471	0.000495055	0.00972062	Baseline	transformation related protein 63 regulated like [Source:MGI Symbol;Acc:MGI:1915058]
NM_033037	Cdo1	-0.500636	0.000497767	0.00976555	Baseline	cysteine dioxygenase 1, cytosolic [Source:MGI Symbol;Acc:MGI:105925]
NM_009445	Ttk	1.7718	0.000499478	0.00979079	Baseline	Ttk protein kinase [Source:MGI Symbol;Acc:MGI:1194921]
NM_020578	Ehd3	-0.229904	0.000500769	0.00980775	Baseline	EH-domain containing 3 [Source:MGI Symbol;Acc:MGI:1928900]
NM_001289687	Arhgef3	1.04001	0.000504041	0.00986346	Baseline	Rho guanine nucleotide exchange factor (GEF) 3 [Source:MGI Symbol;Acc:MGI:1918954]
NM_028019	Rnf135	0.31233	0.000505568	0.00988494	Baseline	ring finger protein 135 [Source:MGI Symbol;Acc:MGI:1919206]
NM_018753	Ywhab	-0.107437	0.000509441	0.00995223	Baseline	tyrosine 3-monooxygenase/tryptophan 5-monooxygenase activation protein, beta polypeptide [Source:MGI Symbol;Acc:MGI:1891917]
NM_001199188	Snx5	0.508215	0.000513255	0.0100183	Baseline	sorting nexin 5 [Source:MGI Symbol;Acc:MGI:1916428]
NM_001033212	Rprml	-0.414783	0.000514508	0.0100257	Baseline	reprimo-like [Source:MGI Symbol;Acc:MGI:2144486]
NM_173185	Csnk1g1	0.298664	0.000514367	0.0100257	Baseline	casein kinase 1, gamma 1 [Source:MGI Symbol;Acc:MGI:2660884]
NM_025972	Naaa	0.471909	0.000515906	0.0100445	Baseline	N-acylethanolamine acid amidase [Source:MGI Symbol;Acc:MGI:1914361]
NM_001104530	Med7	7.6818	0.000520067	0.0101169	Upregulated	mediator complex subunit 7 [Source:MGI Symbol;Acc:MGI:1913463]
NM_025526	Iscu	-0.192614	0.000522942	0.0101643	Baseline	iron-sulfur cluster assembly enzyme [Source:MGI Symbol;Acc:MGI:1913633]
NM_008021	Foxm1	0.480846	0.000524015	0.0101766	Baseline	forkhead box M1 [Source:MGI Symbol;Acc:MGI:1347487]
NM_001042489	Hvcn1	0.734731	0.000524977	0.0101867	Baseline	hydrogen voltage-gated channel 1 [Source:MGI Symbol;Acc:MGI:1921346]
NM_028440	Abracl	0.444529	0.000525695	0.010192	Baseline	ABRA C-terminal like [Source:MGI Symbol;Acc:MGI:1920362]
NM_172468	Snx30	0.33112	0.0005275	0.0102184	Baseline	sorting nexin family member 30 [Source:MGI Symbol;Acc:MGI:2443882]
NM_173441	Iws1	0.261944	0.000529595	0.0102418	Baseline	IWS1, SUPT6 interacting protein [Source:MGI Symbol;Acc:MGI:1920723]
NM_011201	Ptpn1	0.30669	0.000529496	0.0102418	Baseline	protein tyrosine phosphatase, non-receptor type 1 [Source:MGI Symbol;Acc:MGI:97805]
NM_026730	Gpihbp1	-0.459008	0.000530421	0.010242	Baseline	GPI-anchored HDL-binding protein 1 [Source:MGI Symbol;Acc:MGI:1915703]
NM_019992	Stap1	0.867729	0.000530493	0.010242	Baseline	signal transducing adaptor family member 1 [Source:MGI Symbol;Acc:MGI:1926193]
NM_023275	Rhoj	-0.213496	0.000535092	0.0103221	Baseline	ras homolog family member J [Source:MGI Symbol;Acc:MGI:1931551]
NM_198899	Uggt1	0.156768	0.000539506	0.0103986	Baseline	UDP-glucose glycoprotein glucosyltransferase 1 [Source:MGI Symbol;Acc:MGI:2443162]
NM_026481	Tppp3	-0.272779	0.000543068	0.0104585	Baseline	tubulin polymerization-promoting protein family member 3 [Source:MGI Symbol;Acc:MGI:1915221]
NM_029078	Pcf11	0.189598	0.000544079	0.0104692	Baseline	PCF11 cleavage and polyadenylation factor subunit [Source:MGI Symbol;Acc:MGI:1919579]
NM_025797	Cyb5a	-0.238136	0.000545777	0.0104931	Baseline	cytochrome b5 type A (microsomal) [Source:MGI Symbol;Acc:MGI:1926952]
NM_145402	Tmem51	0.406328	0.000549445	0.0105373	Baseline	transmembrane protein 51 [Source:MGI Symbol;Acc:MGI:2384874]
NM_010575	Itga2b	0.948036	0.00054904	0.0105373	Baseline	integrin alpha 2b [Source:MGI Symbol;Acc:MGI:96601]
NM_001038653	Slc16a3	1.44763	0.000548576	0.0105373	Baseline	solute carrier family 16 (monocarboxylic acid transporters), member 3 [Source:MGI Symbol;Acc:MGI:1933438]
NM_010438	Hk1	6.84586	0.000552334	0.0105839	Upregulated	hexokinase 1 [Source:MGI Symbol;Acc:MGI:96103]
NM_011400	Slc2a1	0.556515	0.000554078	0.0106085	Baseline	solute carrier family 2 (facilitated glucose transporter), member 1 [Source:MGI Symbol;Acc:MGI:95755]
NM_146107	Actr1b	-0.157435	0.000554708	0.0106117	Baseline	ARP1 actin-related protein 1B, centractin beta [Source:MGI Symbol;Acc:MGI:1917446]
NM_009252	Serpina3n	0.49075	0.00055702	0.0106471	Baseline	serine (or cysteine) peptidase inhibitor, clade A, member 3N [Source:MGI Symbol;Acc:MGI:105045]
NM_007648	Cd3e	0.910127	0.00056189	0.0107313	Baseline	CD3 antigen, epsilon polypeptide [Source:MGI Symbol;Acc:MGI:88332]
NM_020258	Slc37a2	0.910842	0.000562931	0.0107423	Baseline	solute carrier family 37 (glycerol-3-phosphate transporter), member 2 [Source:MGI Symbol;Acc:MGI:1929693]
NM_011659	Tnfrsf4	1.43729	0.000563924	0.0107523	Baseline	tumor necrosis factor receptor superfamily, member 4 [Source:MGI Symbol;Acc:MGI:104512]
NM_025845	Prpf38b	0.210062	0.000569232	0.0108446	Baseline	PRP38 pre-mRNA processing factor 38 (yeast) domain containing B [Source:MGI Symbol;Acc:MGI:1914171]
NM_009856	Cd83	0.738606	0.000569947	0.0108492	Baseline	CD83 antigen [Source:MGI Symbol;Acc:MGI:1328316]
NM_027545	Cwf19l2	0.277431	0.000571713	0.0108739	Baseline	CWF19-like 2, cell cycle control (S. pombe) [Source:MGI Symbol;Acc:MGI:1918023]
NM_172723	Adap1	0.614951	0.000573084	0.010891	Baseline	ArfGAP with dual PH domains 1 [Source:MGI Symbol;Acc:MGI:2442201]
NM_007654	Cd72	1.39614	0.000576822	0.010953	Baseline	CD72 antigen [Source:MGI Symbol;Acc:MGI:88345]
NM_031373	Ogfr	0.32724	0.000582546	0.0110525	Baseline	opioid growth factor receptor [Source:MGI Symbol;Acc:MGI:1919325]
NM_028662	Slc35b2	-0.22353	0.000583647	0.0110643	Baseline	solute carrier family 35, member B2 [Source:MGI Symbol;Acc:MGI:1921086]
NM_013457	Add1	-0.75527	0.000585194	0.0110845	Baseline	adducin 1 (alpha) [Source:MGI Symbol;Acc:MGI:87918]
NM_001136079	Ptger4	0.84353	0.000585691	0.0110849	Baseline	prostaglandin E receptor 4 (subtype EP4) [Source:MGI Symbol;Acc:MGI:104311]
NM_025359	Tspan13	-0.312832	0.000593137	0.0112166	Baseline	tetraspanin 13 [Source:MGI Symbol;Acc:MGI:1913359]
NM_010764	Man2b1	0.318218	0.000597038	0.0112811	Baseline	mannosidase 2, alpha B1 [Source:MGI Symbol;Acc:MGI:107286]
NM_175474	Fam109a	-0.267572	0.000598699	0.0113032	Baseline	-
NM_027711	Iqgap2	0.428013	0.000600481	0.0113276	Baseline	IQ motif containing GTPase activating protein 2 [Source:MGI Symbol;Acc:MGI:2449975]
NM_134158	AF251705	0.761184	0.000602369	0.0113539	Baseline	-
NM_025809	Clec14a	-0.522938	0.00060398	0.011375	Baseline	C-type lectin domain family 14, member a [Source:MGI Symbol;Acc:MGI:1914114]
NM_020052	Scube2	-0.455057	0.000608456	0.0114499	Baseline	signal peptide, CUB domain, EGF-like 2 [Source:MGI Symbol;Acc:MGI:1928765]
NM_010830	Msh6	0.279525	0.000609604	0.0114622	Baseline	mutS homolog 6 [Source:MGI Symbol;Acc:MGI:1343961]
NM_022331	Herpud1	-0.300502	0.000614712	0.0115488	Baseline	homocysteine-inducible, endoplasmic reticulum stress-inducible, ubiquitin-like domain member 1 [Source:MGI Symbol;Acc:MGI:1927406]
NM_026168	Ergic2	0.159384	0.000615781	0.01155	Baseline	ERGIC and golgi 2 [Source:MGI Symbol;Acc:MGI:1914706]
NR_104484	Erc1	10.1731	0.000615611	0.01155	Upregulated	ELKS/RAB6-interacting/CAST family member 1 [Source:MGI Symbol;Acc:MGI:2151013]
NM_172498	Ptk2b	0.824169	0.0006166	0.011556	Baseline	PTK2 protein tyrosine kinase 2 beta [Source:MGI Symbol;Acc:MGI:104908]
NM_001039072	Ldb3	-16.5264	0.000619612	0.011603	Downregulated	LIM domain binding 3 [Source:MGI Symbol;Acc:MGI:1344412]
NM_031182	Tfap4	-0.451477	0.000629434	0.0117678	Baseline	transcription factor AP4 [Source:MGI Symbol;Acc:MGI:103239]
NM_026969	Sec31a	-0.0815959	0.000629086	0.0117678	Baseline	Sec31 homolog A (S. cerevisiae) [Source:MGI Symbol;Acc:MGI:1916412]
NM_007806	Cyba	0.529558	0.000635121	0.0118497	Baseline	cytochrome b-245, alpha polypeptide [Source:MGI Symbol;Acc:MGI:1316658]
NM_001130416	Hdac6	0.80154	0.000635354	0.0118497	Baseline	histone deacetylase 6 [Source:MGI Symbol;Acc:MGI:1333752]
NM_013553	Hoxc4	6.37795	0.000635242	0.0118497	Upregulated	homeobox C4 [Source:MGI Symbol;Acc:MGI:96195]
NM_016907	Spint1	-0.204833	0.00063875	0.0119034	Baseline	serine protease inhibitor, Kunitz type 1 [Source:MGI Symbol;Acc:MGI:1338033]
NM_001082412	Slc25a53	-1.60465	0.000653518	0.0121687	Baseline	solute carrier family 25, member 53 [Source:MGI Symbol;Acc:MGI:1914312]
NR_028427	5830416P10Rik	0.818982	0.000657057	0.0122248	Baseline	-
NM_008148	Gp5	0.708639	0.000657644	0.0122258	Baseline	glycoprotein 5 (platelet) [Source:MGI Symbol;Acc:MGI:1096363]
NM_028127	Frmd6	-0.275544	0.000659096	0.0122429	Baseline	FERM domain containing 6 [Source:MGI Symbol;Acc:MGI:2442579]
NM_030180	Usp54	-0.283519	0.00065981	0.0122463	Baseline	ubiquitin specific peptidase 54 [Source:MGI Symbol;Acc:MGI:1926037]
NM_001033131	Krtdap	16.1336	0.000662635	0.0122889	Upregulated	keratinocyte differentiation associated protein [Source:MGI Symbol;Acc:MGI:1928282]
NM_008265	Hoxa4	-0.456427	0.000663294	0.0122912	Baseline	homeobox A4 [Source:MGI Symbol;Acc:MGI:96176]
NM_019704	Tmem115	-0.207398	0.000666821	0.0123367	Baseline	transmembrane protein 115 [Source:MGI Symbol;Acc:MGI:1930765]
NM_026827	Tmem219	0.714734	0.000666502	0.0123367	Baseline	transmembrane protein 219 [Source:MGI Symbol;Acc:MGI:1915992]
NM_175639	Wdr43	0.244742	0.000667733	0.0123437	Baseline	WD repeat domain 43 [Source:MGI Symbol;Acc:MGI:1919765]
NM_026960	Gsdmd	0.362016	0.000672715	0.0124159	Baseline	gasdermin D [Source:MGI Symbol;Acc:MGI:1916396]
NM_022321	Parvg	0.617896	0.000672466	0.0124159	Baseline	parvin, gamma [Source:MGI Symbol;Acc:MGI:2158329]
NM_178780	Ric3	5.36961	0.000673647	0.0124231	Upregulated	RIC3 acetylcholine receptor chaperone [Source:MGI Symbol;Acc:MGI:2443887]
NM_008943	Psen1	0.173528	0.000680124	0.0125326	Baseline	presenilin 1 [Source:MGI Symbol;Acc:MGI:1202717]
NM_001081371	Dmxl1	0.324719	0.00068633	0.0126368	Baseline	Dmx-like 1 [Source:MGI Symbol;Acc:MGI:2443926]
NM_172767	Vwa5a	0.270239	0.000688133	0.0126599	Baseline	von Willebrand factor A domain containing 5A [Source:MGI Symbol;Acc:MGI:1915026]
NM_178309	Brip1	0.731286	0.000691982	0.0127206	Baseline	BRCA1 interacting protein C-terminal helicase 1 [Source:MGI Symbol;Acc:MGI:2442836]
NM_027395	Basp1	0.813216	0.000693213	0.012733	Baseline	brain abundant, membrane attached signal protein 1 [Source:MGI Symbol;Acc:MGI:1917600]
NM_145145	Pomt1	0.271803	0.000698179	0.012814	Baseline	protein-O-mannosyltransferase 1 [Source:MGI Symbol;Acc:MGI:2138994]
NM_001289542	Sh2b1	-0.885524	0.000701324	0.0128291	Baseline	SH2B adaptor protein 1 [Source:MGI Symbol;Acc:MGI:1201407]
NM_012003	Cops7a	-0.21281	0.000701089	0.0128291	Baseline	COP9 signalosome subunit 7A [Source:MGI Symbol;Acc:MGI:1349400]
NM_011103	Prkcd	0.328211	0.000701783	0.0128291	Baseline	protein kinase C, delta [Source:MGI Symbol;Acc:MGI:97598]
NM_178394	Jakmip1	0.701351	0.000701343	0.0128291	Baseline	janus kinase and microtubule interacting protein 1 [Source:MGI Symbol;Acc:MGI:1923321]
NM_027411	Spdl1	1.77112	0.000700394	0.0128291	Baseline	spindle apparatus coiled-coil protein 1 [Source:MGI Symbol;Acc:MGI:1917635]
NM_008892	Pola1	0.49131	0.000705649	0.0128896	Baseline	polymerase (DNA directed), alpha 1 [Source:MGI Symbol;Acc:MGI:99660]
NM_133715	Arhgap27	1.39991	0.000709392	0.0129477	Baseline	Rho GTPase activating protein 27 [Source:MGI Symbol;Acc:MGI:1916903]
NM_001111316	Ptprc	1.08442	0.000714161	0.0130244	Baseline	protein tyrosine phosphatase, receptor type, C [Source:MGI Symbol;Acc:MGI:97810]
NM_029832	Ddrgk1	-0.186037	0.000716539	0.0130574	Baseline	DDRGK domain containing 1 [Source:MGI Symbol;Acc:MGI:1924256]
NM_019429	Prss16	1.80893	0.000719258	0.0130966	Baseline	protease, serine 16 (thymus) [Source:MGI Symbol;Acc:MGI:1859181]
NM_001103182	Lin9	0.694361	0.000722619	0.0131432	Baseline	lin-9 homolog (C. elegans) [Source:MGI Symbol;Acc:MGI:1919818]
NM_011364	Sh2d1a	1.20152	0.000722956	0.0131432	Baseline	SH2 domain containing 1A [Source:MGI Symbol;Acc:MGI:1328352]
NM_010620	Kif15	1.26129	0.000729423	0.0132503	Baseline	kinesin family member 15 [Source:MGI Symbol;Acc:MGI:1098258]
NM_134095	Desi1	0.197109	0.000731996	0.0132761	Baseline	desumoylating isopeptidase 1 [Source:MGI Symbol;Acc:MGI:106313]
NM_133708	Gmppa	0.229394	0.000731631	0.0132761	Baseline	GDP-mannose pyrophosphorylase A [Source:MGI Symbol;Acc:MGI:1916330]
NM_146119	Fam129b	-0.220709	0.00073482	0.0133169	Baseline	-
NM_011852	Oas1g	1.2567	0.000738594	0.0133748	Baseline	2'-5' oligoadenylate synthetase 1G [Source:MGI Symbol;Acc:MGI:97429]
NM_001159410	Guk1	-6.17601	0.000746492	0.0135072	Downregulated	guanylate kinase 1 [Source:MGI Symbol;Acc:MGI:95871]
NM_011062	Pdpk1	0.158443	0.000748271	0.0135287	Baseline	3-phosphoinositide dependent protein kinase 1 [Source:MGI Symbol;Acc:MGI:1338068]
NM_177472	Slx4	0.248149	0.000749811	0.013546	Baseline	SLX4 structure-specific endonuclease subunit homolog (S. cerevisiae) [Source:MGI Symbol;Acc:MGI:106299]
NM_153088	Ctdsp1	-0.170987	0.000752023	0.0135747	Baseline	CTD (carboxy-terminal domain, RNA polymerase II, polypeptide A) small phosphatase 1 [Source:MGI Symbol;Acc:MGI:2654470]
NM_153408	Neurl3	0.62547	0.000752577	0.0135747	Baseline	neuralized E3 ubiquitin protein ligase 3 [Source:MGI Symbol;Acc:MGI:2429944]
NM_178660	Rbms3	-1.97094	0.000753902	0.0135773	Baseline	RNA binding motif, single stranded interacting protein [Source:MGI Symbol;Acc:MGI:2444477]
NM_173442	Gcnt1	0.616135	0.000753603	0.0135773	Baseline	glucosaminyl (N-acetyl) transferase 1, core 2 [Source:MGI Symbol;Acc:MGI:95676]
NM_010341	Nmur1	-1.30849	0.000756144	0.0136071	Baseline	neuromedin U receptor 1 [Source:MGI Symbol;Acc:MGI:1341898]
NM_001168290	Sugp2	0.381389	0.000762973	0.0137192	Baseline	SURP and G patch domain containing 2 [Source:MGI Symbol;Acc:MGI:2678085]
NM_011625	Ppp1r13b	-0.260989	0.000763758	0.0137226	Baseline	protein phosphatase 1, regulatory subunit 13B [Source:MGI Symbol;Acc:MGI:1336199]
NM_138741	Sdpr	-0.337435	0.000765027	0.013724	Baseline	-
NM_144919	Hdac11	-0.28203	0.000764862	0.013724	Baseline	histone deacetylase 11 [Source:MGI Symbol;Acc:MGI:2385252]
NM_013871	Mapk12	-0.248538	0.000767204	0.0137524	Baseline	mitogen-activated protein kinase 12 [Source:MGI Symbol;Acc:MGI:1353438]
NM_178615	Rgmb	-0.211281	0.000768961	0.0137732	Baseline	repulsive guidance molecule family member B [Source:MGI Symbol;Acc:MGI:1916049]
NM_001253874	Itgal	1.87456	0.000781477	0.0139865	Baseline	integrin alpha L [Source:MGI Symbol;Acc:MGI:96606]
NM_173739	Galnt18	-0.379435	0.000783922	0.0140194	Baseline	polypeptide N-acetylgalactosaminyltransferase 18 [Source:MGI Symbol;Acc:MGI:2446239]
NM_001033141	Ecscr	-0.344147	0.000791551	0.0141448	Baseline	endothelial cell surface expressed chemotaxis and apoptosis regulator [Source:MGI Symbol;Acc:MGI:1915795]
NM_008359	Il17ra	0.466835	0.000797476	0.0142397	Baseline	interleukin 17 receptor A [Source:MGI Symbol;Acc:MGI:107399]
NM_001099628	Atad2b	0.293252	0.000804802	0.0143594	Baseline	ATPase family, AAA domain containing 2B [Source:MGI Symbol;Acc:MGI:2444798]
NM_146162	Tmem119	-0.557481	0.000805849	0.0143669	Baseline	transmembrane protein 119 [Source:MGI Symbol;Acc:MGI:2385228]
NM_001044704	Zscan21	-8.68223	0.000809024	0.0144124	Downregulated	zinc finger and SCAN domain containing 21 [Source:MGI Symbol;Acc:MGI:99182]
NM_008397	Itga6	0.374324	0.000813401	0.0144792	Baseline	integrin alpha 6 [Source:MGI Symbol;Acc:MGI:96605]
NM_007690	Chd1	0.264489	0.000814603	0.0144894	Baseline	chromodomain helicase DNA binding protein 1 [Source:MGI Symbol;Acc:MGI:88393]
NM_027192	Ttl	-0.319427	0.000821583	0.0146023	Baseline	tubulin tyrosine ligase [Source:MGI Symbol;Acc:MGI:1916987]
NM_144500	Osbpl2	-0.228935	0.000823215	0.01462	Baseline	oxysterol binding protein-like 2 [Source:MGI Symbol;Acc:MGI:2442832]
NM_173187	2310035C23Rik	0.267103	0.000825544	0.0146399	Baseline	-
NM_001033196	Znfx1	0.337722	0.000825604	0.0146399	Baseline	zinc finger, NFX1-type containing 1 [Source:MGI Symbol;Acc:MGI:2138982]
NM_009256	Serpinb9	0.456492	0.000827238	0.0146576	Baseline	serine (or cysteine) peptidase inhibitor, clade B, member 9 [Source:MGI Symbol;Acc:MGI:106603]
NM_013674	Irf4	0.722918	0.000830958	0.0147122	Baseline	interferon regulatory factor 4 [Source:MGI Symbol;Acc:MGI:1096873]
NM_021518	Rab2a	-0.109236	0.000834553	0.0147538	Baseline	RAB2A, member RAS oncogene family [Source:MGI Symbol;Acc:MGI:1928750]
NM_001285831	Far1	3.05249	0.000834588	0.0147538	Upregulated	fatty acyl CoA reductase 1 [Source:MGI Symbol;Acc:MGI:1914670]
NM_145209	Oasl1	0.953296	0.000839724	0.0148332	Baseline	2'-5' oligoadenylate synthetase-like 1 [Source:MGI Symbol;Acc:MGI:2180849]
NM_007639	Cd1d1	0.608296	0.000846817	0.014947	Baseline	CD1d1 antigen [Source:MGI Symbol;Acc:MGI:107674]
NM_001159904	Klrb1c	0.705818	0.000848335	0.0149624	Baseline	killer cell lectin-like receptor subfamily B member 1C [Source:MGI Symbol;Acc:MGI:107538]
NM_011349	Sema3f	-0.304982	0.000851379	0.0150046	Baseline	sema domain, immunoglobulin domain (Ig), short basic domain, secreted, (semaphorin) 3F [Source:MGI Symbol;Acc:MGI:1096347]
NM_177780	Dock5	0.485505	0.000861206	0.0151662	Baseline	dedicator of cytokinesis 5 [Source:MGI Symbol;Acc:MGI:2652871]
NM_053195	Slc24a3	-0.243325	0.000865699	0.0152337	Baseline	solute carrier family 24 (sodium/potassium/calcium exchanger), member 3 [Source:MGI Symbol;Acc:MGI:2137513]
NM_021430	Rilpl1	-0.383651	0.000868258	0.015267	Baseline	Rab interacting lysosomal protein-like 1 [Source:MGI Symbol;Acc:MGI:1922945]
NM_001163645	Osbpl3	0.351729	0.000868995	0.0152683	Baseline	oxysterol binding protein-like 3 [Source:MGI Symbol;Acc:MGI:1918970]
NM_199364	Lzts1	-0.630102	0.000885385	0.0155445	Baseline	leucine zipper, putative tumor suppressor 1 [Source:MGI Symbol;Acc:MGI:2684762]
NM_009926	Col11a2	0.999283	0.000888861	0.0155936	Baseline	collagen, type XI, alpha 2 [Source:MGI Symbol;Acc:MGI:88447]
NM_001081392	Mdn1	0.408262	0.00089502	0.0156897	Baseline	midasin AAA ATPase 1 [Source:MGI Symbol;Acc:MGI:1926159]
NM_146240	Rassf9	-0.496097	0.000899581	0.0157577	Baseline	Ras association (RalGDS/AF-6) domain family (N-terminal) member 9 [Source:MGI Symbol;Acc:MGI:2384307]
NM_001281965	Itk	-8.30429	0.000901183	0.0157738	Downregulated	IL2 inducible T cell kinase [Source:MGI Symbol;Acc:MGI:96621]
NM_008342	Igfbp2	-0.589744	0.000902965	0.015793	Baseline	insulin-like growth factor binding protein 2 [Source:MGI Symbol;Acc:MGI:96437]
NM_019861	Ctsf	-0.40304	0.000904121	0.0158012	Baseline	cathepsin F [Source:MGI Symbol;Acc:MGI:1861434]
NM_011596	Atp6v0a2	0.219587	0.000914835	0.0159436	Baseline	ATPase, H+ transporting, lysosomal V0 subunit A2 [Source:MGI Symbol;Acc:MGI:104855]
NM_026184	Ero1lb	0.529608	0.000914107	0.0159436	Baseline	-
NM_211358	Slc35c1	0.579179	0.00091534	0.0159436	Baseline	solute carrier family 35, member C1 [Source:MGI Symbol;Acc:MGI:2443301]
NM_001164709	Syvn1	3.81368	0.000915725	0.0159436	Upregulated	synovial apoptosis inhibitor 1, synoviolin [Source:MGI Symbol;Acc:MGI:1921376]
NM_183368	Sytl3	7.21207	0.000915583	0.0159436	Upregulated	synaptotagmin-like 3 [Source:MGI Symbol;Acc:MGI:1933367]
NM_026842	Ubqln1	0.282345	0.000918183	0.0159743	Baseline	ubiquilin 1 [Source:MGI Symbol;Acc:MGI:1860276]
NM_173038	Tbcel	-0.23769	0.000921805	0.0160176	Baseline	tubulin folding cofactor E-like [Source:MGI Symbol;Acc:MGI:1925543]
NM_001081162	Slc4a11	0.549732	0.000922059	0.0160176	Baseline	solute carrier family 4, sodium bicarbonate transporter-like, member 11 [Source:MGI Symbol;Acc:MGI:2138987]
NM_001173460	Sirpb1b	1.59796	0.000923361	0.0160281	Baseline	signal-regulatory protein beta 1B [Source:MGI Symbol;Acc:MGI:3779828]
NM_029492	Zdhhc20	0.23616	0.000929028	0.0161143	Baseline	zinc finger, DHHC domain containing 20 [Source:MGI Symbol;Acc:MGI:1923215]
NM_027871	Arhgef3	-0.447425	0.000930918	0.016135	Baseline	Rho guanine nucleotide exchange factor (GEF) 3 [Source:MGI Symbol;Acc:MGI:1918954]
NM_019980	Litaf	0.328755	0.000932352	0.0161477	Baseline	LPS-induced TN factor [Source:MGI Symbol;Acc:MGI:1929512]
NM_153459	Dusp7	-0.231775	0.000934717	0.0161765	Baseline	dual specificity phosphatase 7 [Source:MGI Symbol;Acc:MGI:2387100]
NM_001205330	Map4	-0.226401	0.000939688	0.0162503	Baseline	microtubule-associated protein 4 [Source:MGI Symbol;Acc:MGI:97178]
NM_001252534	Ciz1	1.1322	0.000944602	0.0163231	Baseline	CDKN1A interacting zinc finger protein 1 [Source:MGI Symbol;Acc:MGI:1920234]
NM_027260	Vrk2	0.695332	0.000956117	0.0165037	Baseline	vaccinia related kinase 2 [Source:MGI Symbol;Acc:MGI:1917172]
NM_001256518	Zfp672	3.13411	0.000956488	0.0165037	Upregulated	zinc finger protein 672 [Source:MGI Symbol;Acc:MGI:2442105]
NM_001081963	9430020K01Rik	-0.312826	0.000957501	0.0165088	Baseline	-
NM_011452	Serpinb9b	0.654833	0.000965006	0.0166258	Baseline	serine (or cysteine) peptidase inhibitor, clade B, member 9b [Source:MGI Symbol;Acc:MGI:894668]
NM_172894	Ppp6r1	0.161353	0.000965927	0.0166292	Baseline	protein phosphatase 6, regulatory subunit 1 [Source:MGI Symbol;Acc:MGI:2442163]
NM_011636	Plscr1	-0.206036	0.000970014	0.0166871	Baseline	phospholipid scramblase 1 [Source:MGI Symbol;Acc:MGI:893575]
NM_028261	Tmem173	0.887244	0.00097532	0.0167659	Baseline	-
NM_008162	Gpx4	-0.166999	0.00098075	0.0168467	Baseline	glutathione peroxidase 4 [Source:MGI Symbol;Acc:MGI:104767]
NM_023788	Mageh1	-0.385567	0.000983013	0.0168689	Baseline	MAGE family member H1 [Source:MGI Symbol;Acc:MGI:1922875]
NM_021292	Evc	-0.207508	0.000984232	0.0168689	Baseline	EvC ciliary complex subunit 1 [Source:MGI Symbol;Acc:MGI:1890596]
NM_027836	Ms4a7	2.64279	0.000984241	0.0168689	Upregulated	membrane-spanning 4-domains, subfamily A, member 7 [Source:MGI Symbol;Acc:MGI:1918846]
NM_134041	4930427A07Rik	0.630717	0.00098725	0.0169079	Baseline	-
NM_001164314	Wars	0.465592	0.00098827	0.0169128	Baseline	tryptophanyl-tRNA synthetase [Source:MGI Symbol;Acc:MGI:104630]
NM_001037859	Csf1r	0.466805	0.000990536	0.0169391	Baseline	colony stimulating factor 1 receptor [Source:MGI Symbol;Acc:MGI:1339758]
NM_001164205	Tsen34	-8.19122	0.000991838	0.0169487	Downregulated	tRNA splicing endonuclease subunit 34 [Source:MGI Symbol;Acc:MGI:1913328]
NM_009408	Top1	0.134347	0.000999978	0.0170731	Baseline	topoisomerase (DNA) I [Source:MGI Symbol;Acc:MGI:98788]
NM_001005507	Smg7	0.545824	0.0010006	0.0170731	Baseline	Smg-7 homolog, nonsense mediated mRNA decay factor (C. elegans) [Source:MGI Symbol;Acc:MGI:2682334]
NM_001122765	Sirt2	-0.306473	0.00100394	0.0171129	Baseline	sirtuin 2 [Source:MGI Symbol;Acc:MGI:1927664]
NM_133950	Kdelr1	-0.147113	0.00100516	0.0171129	Baseline	KDEL (Lys-Asp-Glu-Leu) endoplasmic reticulum protein retention receptor 1 [Source:MGI Symbol;Acc:MGI:1915387]
NM_172596	Sec24c	0.124459	0.00100508	0.0171129	Baseline	Sec24 related gene family, member C (S. cerevisiae) [Source:MGI Symbol;Acc:MGI:1919746]
NM_011663	Zrsr1	-0.168987	0.00100729	0.0171366	Baseline	zinc finger (CCCH type), RNA binding motif and serine/arginine rich 1 [Source:MGI Symbol;Acc:MGI:98885]
NM_001163502	Elmsan1	0.705786	0.00101042	0.0171771	Baseline	-
NM_021309	Sh2d2a	-5.62297	0.00101235	0.0171972	Downregulated	SH2 domain containing 2A [Source:MGI Symbol;Acc:MGI:1351596]
NM_001305259	Mcm10	0.972034	0.00101782	0.0172775	Baseline	minichromosome maintenance 10 replication initiation factor [Source:MGI Symbol;Acc:MGI:1917274]
NM_133669	Rp2h	0.422048	0.00102081	0.0173154	Baseline	-
NM_009983	Ctsd	0.349572	0.00102512	0.0173758	Baseline	cathepsin D [Source:MGI Symbol;Acc:MGI:88562]
NM_026271	Fibin	-0.535599	0.00102847	0.0174198	Baseline	fin bud initiation factor homolog (zebrafish) [Source:MGI Symbol;Acc:MGI:1914856]
NM_011078	Phf2	-0.146203	0.0010354	0.0175243	Baseline	PHD finger protein 2 [Source:MGI Symbol;Acc:MGI:1338034]
NM_012056	Fkbp9	-0.26264	0.00103842	0.01755	Baseline	FK506 binding protein 9 [Source:MGI Symbol;Acc:MGI:1350921]
NM_177305	Arl4c	0.282996	0.00103845	0.01755	Baseline	ADP-ribosylation factor-like 4C [Source:MGI Symbol;Acc:MGI:2445172]
NM_026473	Tubb6	0.252138	0.00104425	0.0176353	Baseline	tubulin, beta 6 class V [Source:MGI Symbol;Acc:MGI:1915201]
NM_001080941	Zfp429	0.427048	0.00105147	0.0177311	Baseline	zinc finger protein 429 [Source:MGI Symbol;Acc:MGI:1920057]
NM_153137	Traf3ip3	0.734792	0.00105074	0.0177311	Baseline	TRAF3 interacting protein 3 [Source:MGI Symbol;Acc:MGI:2441706]
NM_019664	Kcnj15	5.80506	0.00105494	0.0177767	Upregulated	potassium inwardly-rectifying channel, subfamily J, member 15 [Source:MGI Symbol;Acc:MGI:1310000]
NM_207204	Ninl	0.419479	0.00105695	0.0177976	Baseline	ninein-like [Source:MGI Symbol;Acc:MGI:1925427]
NR_037920	Zfa-ps	1.17756	0.00107523	0.018092	Baseline	zinc finger protein, autosomal, pseudogene [Source:MGI Symbol;Acc:MGI:99153]
NM_133766	Efr3a	0.170489	0.00108344	0.018217	Baseline	EFR3 homolog A [Source:MGI Symbol;Acc:MGI:1923990]
NM_008682	Nedd1	0.323828	0.0010894	0.0183039	Baseline	neural precursor cell expressed, developmentally down-regulated gene 1 [Source:MGI Symbol;Acc:MGI:97293]
NM_033079	M1ap	-1.0564	0.00109233	0.0183398	Baseline	meiosis 1 associated protein [Source:MGI Symbol;Acc:MGI:1315200]
NR_033803	6030408B16Rik	-0.518065	0.00109371	0.0183495	Baseline	-
NM_009001	Rab3a	-0.394366	0.00109548	0.0183618	Baseline	RAB3A, member RAS oncogene family [Source:MGI Symbol;Acc:MGI:97843]
NM_028759	Dcaf6	-0.182435	0.00109604	0.0183618	Baseline	DDB1 and CUL4 associated factor 6 [Source:MGI Symbol;Acc:MGI:1921356]
NM_001113549	Ltbp4	-0.385177	0.00109689	0.0183628	Baseline	latent transforming growth factor beta binding protein 4 [Source:MGI Symbol;Acc:MGI:1321395]
NM_028460	Pear1	-1.68138	0.00109868	0.0183793	Baseline	platelet endothelial aggregation receptor 1 [Source:MGI Symbol;Acc:MGI:1920432]
NM_016780	Itgb3	0.374802	0.00110017	0.018391	Baseline	integrin beta 3 [Source:MGI Symbol;Acc:MGI:96612]
NM_001205313	Stat1	2.22654	0.00110106	0.0183925	Upregulated	signal transducer and activator of transcription 1 [Source:MGI Symbol;Acc:MGI:103063]
NM_001163013	Ythdc2	0.42499	0.00110731	0.0184835	Baseline	YTH domain containing 2 [Source:MGI Symbol;Acc:MGI:2448561]
NM_008518	Ltb	0.821236	0.00111332	0.0185703	Baseline	lymphotoxin B [Source:MGI Symbol;Acc:MGI:104796]
NM_001014996	Cenpj	0.342323	0.00112914	0.0188207	Baseline	centromere protein J [Source:MGI Symbol;Acc:MGI:2684927]
NM_009791	Aspm	0.93064	0.00113391	0.0188866	Baseline	abnormal spindle microtubule assembly [Source:MGI Symbol;Acc:MGI:1334448]
NM_175484	Coro2b	-0.326326	0.00113935	0.0189633	Baseline	coronin, actin binding protein, 2B [Source:MGI Symbol;Acc:MGI:2444283]
NM_023220	Sppl2a	0.260881	0.00114295	0.0190076	Baseline	signal peptide peptidase like 2A [Source:MGI Symbol;Acc:MGI:1913802]
NM_178186	Hist1h2ag	0.930788	0.00114366	0.0190076	Baseline	-
NM_025491	Susd3	0.75771	0.00114511	0.0190181	Baseline	sushi domain containing 3 [Source:MGI Symbol;Acc:MGI:1913579]
NM_011546	Zeb1	-0.274983	0.00114692	0.0190345	Baseline	zinc finger E-box binding homeobox 1 [Source:MGI Symbol;Acc:MGI:1344313]
NM_173443	Vcpip1	0.222414	0.00114848	0.0190466	Baseline	valosin containing protein (p97)/p47 complex interacting protein 1 [Source:MGI Symbol;Acc:MGI:1917925]
NM_001145924	Msantd3	8.6421	0.00115383	0.0191215	Upregulated	Myb/SANT-like DNA-binding domain containing 3 [Source:MGI Symbol;Acc:MGI:1913915]
NM_025286	Slc31a2	0.342694	0.00116025	0.0192141	Baseline	solute carrier family 31, member 2 [Source:MGI Symbol;Acc:MGI:1333844]
NM_028763	Cbx6	-0.21621	0.00116181	0.0192262	Baseline	chromobox 6 [Source:MGI Symbol;Acc:MGI:3512628]
NM_009325	Tbxa2r	-0.89465	0.00117159	0.0193742	Baseline	thromboxane A2 receptor [Source:MGI Symbol;Acc:MGI:98496]
NM_001013367	Prkaa1	0.161826	0.00117618	0.0194361	Baseline	protein kinase, AMP-activated, alpha 1 catalytic subunit [Source:MGI Symbol;Acc:MGI:2145955]
NM_001289699	Prrt3	-5.69447	0.00118418	0.0195188	Downregulated	proline-rich transmembrane protein 3 [Source:MGI Symbol;Acc:MGI:2444810]
NM_001170954	A4galt	-0.701321	0.00118457	0.0195188	Baseline	alpha 1,4-galactosyltransferase [Source:MGI Symbol;Acc:MGI:3512453]
NM_023684	Lime1	0.463034	0.00118363	0.0195188	Baseline	Lck interacting transmembrane adaptor 1 [Source:MGI Symbol;Acc:MGI:1919949]
NM_028129	2610020H08Rik	0.802163	0.00118302	0.0195188	Baseline	-
NM_021299	Ak3	-0.121968	0.00120002	0.0197593	Baseline	adenylate kinase 3 [Source:MGI Symbol;Acc:MGI:1860835]
NM_008679	Ncoa3	0.151541	0.00120444	0.0198178	Baseline	nuclear receptor coactivator 3 [Source:MGI Symbol;Acc:MGI:1276535]
NM_009105	Rsu1	-0.259451	0.00120802	0.0198625	Baseline	Ras suppressor protein 1 [Source:MGI Symbol;Acc:MGI:103040]
NM_001115154	Samd3	1.77012	0.00120942	0.0198714	Baseline	sterile alpha motif domain containing 3 [Source:MGI Symbol;Acc:MGI:2685469]
NM_028207	Dusp3	-0.293812	0.00121098	0.0198829	Baseline	dual specificity phosphatase 3 (vaccinia virus phosphatase VH1-related) [Source:MGI Symbol;Acc:MGI:1919599]
NM_011240	Ranbp2	0.235005	0.00121351	0.019896	Baseline	RAN binding protein 2 [Source:MGI Symbol;Acc:MGI:894323]
NM_009615	Adam17	0.435899	0.00121331	0.019896	Baseline	a disintegrin and metallopeptidase domain 17 [Source:MGI Symbol;Acc:MGI:1096335]
NM_007621	Cbr2	-0.588404	0.0012164	0.0199265	Baseline	carbonyl reductase 2 [Source:MGI Symbol;Acc:MGI:107200]
NM_011399	Slc25a17	-0.205512	0.00121796	0.0199265	Baseline	solute carrier family 25 (mitochondrial carrier, peroxisomal membrane protein), member 17 [Source:MGI Symbol;Acc:MGI:1342248]
NM_001166458	Slc38a1	1.29101	0.00121759	0.0199265	Baseline	solute carrier family 38, member 1 [Source:MGI Symbol;Acc:MGI:2145895]
NM_025831	Pxdc1	-0.263598	0.00122255	0.0199874	Baseline	PX domain containing 1 [Source:MGI Symbol;Acc:MGI:1914145]
NM_001302213	Atp5j	-0.599603	0.00123073	0.0201068	Baseline	ATP synthase, H+ transporting, mitochondrial F0 complex, subunit F [Source:MGI Symbol;Acc:MGI:107777]
NM_001033320	Rltpr	0.771823	0.00123531	0.0201674	Baseline	-
NM_146226	Apeh	0.141562	0.00123813	0.0201992	Baseline	acylpeptide hydrolase [Source:MGI Symbol;Acc:MGI:88041]
NM_010295	Gclc	0.274943	0.00124919	0.0203652	Baseline	glutamate-cysteine ligase, catalytic subunit [Source:MGI Symbol;Acc:MGI:104990]
NM_025279	Hnrnpk	-1.14047	0.00125338	0.0203803	Baseline	heterogeneous nuclear ribonucleoprotein K [Source:MGI Symbol;Acc:MGI:99894]
NM_027194	Tm2d2	-0.200943	0.00125366	0.0203803	Baseline	TM2 domain containing 2 [Source:MGI Symbol;Acc:MGI:1916992]
NM_018797	Plxnc1	0.350194	0.00125325	0.0203803	Baseline	plexin C1 [Source:MGI Symbol;Acc:MGI:1890127]
NR_102723	Cd22	2.7625	0.00125131	0.0203803	Upregulated	CD22 antigen [Source:MGI Symbol;Acc:MGI:88322]
NM_001285429	Eef1d	6.54013	0.00125519	0.0203908	Upregulated	eukaryotic translation elongation factor 1 delta (guanine nucleotide exchange protein) [Source:MGI Symbol;Acc:MGI:1913906]
NM_022994	Dap3	-0.525344	0.00125703	0.0204064	Baseline	death associated protein 3 [Source:MGI Symbol;Acc:MGI:1929538]
NM_001167946	Zfp821	-0.397599	0.00126066	0.0204508	Baseline	zinc finger protein 821 [Source:MGI Symbol;Acc:MGI:1923121]
NR_045265	Toporsos	-0.551018	0.00126548	0.0205144	Baseline	-
NM_009742	Bcl2a1a	0.937698	0.00126635	0.0205144	Baseline	B cell leukemia/lymphoma 2 related protein A1a [Source:MGI Symbol;Acc:MGI:102687]
NM_029545	Dtd2	-0.350413	0.00126778	0.020523	Baseline	D-tyrosyl-tRNA deacylase 2 [Source:MGI Symbol;Acc:MGI:1923485]
NM_145963	Kcnj14	-0.478717	0.00126924	0.0205322	Baseline	potassium inwardly-rectifying channel, subfamily J, member 14 [Source:MGI Symbol;Acc:MGI:2384820]
NM_026776	Vps25	-0.196375	0.00127599	0.0206271	Baseline	vacuolar protein sorting 25 [Source:MGI Symbol;Acc:MGI:106354]
NM_001037713	Xaf1	0.451977	0.00127715	0.0206314	Baseline	XIAP associated factor 1 [Source:MGI Symbol;Acc:MGI:3772572]
NM_017461	Sept1	0.61246	0.00127857	0.0206397	Baseline	-
NM_001256130	Nipa2	0.388999	0.00128192	0.0206794	Baseline	non imprinted in Prader-Willi/Angelman syndrome 2 homolog (human) [Source:MGI Symbol;Acc:MGI:1913918]
NM_153507	Cpne2	0.475487	0.00128324	0.0206862	Baseline	copine II [Source:MGI Symbol;Acc:MGI:2387578]
NM_010119	Ehd1	-0.20505	0.00129617	0.0208801	Baseline	EH-domain containing 1 [Source:MGI Symbol;Acc:MGI:1341878]
NM_153560	Fam102a	0.276796	0.00130399	0.0209767	Baseline	family with sequence similarity 102, member A [Source:MGI Symbol;Acc:MGI:2138935]
NM_001163747	Tmem192	8.26896	0.0013037	0.0209767	Upregulated	transmembrane protein 192 [Source:MGI Symbol;Acc:MGI:1920317]
NM_007494	Ass1	-4.05398	0.00130703	0.020998	Downregulated	argininosuccinate synthetase 1 [Source:MGI Symbol;Acc:MGI:88090]
NM_010500	Ier5	0.399778	0.00130714	0.020998	Baseline	immediate early response 5 [Source:MGI Symbol;Acc:MGI:1337072]
NM_172713	Sdad1	0.337337	0.00131107	0.0210233	Baseline	SDA1 domain containing 1 [Source:MGI Symbol;Acc:MGI:2140779]
NM_009368	Tgfb3	0.338038	0.00131145	0.0210233	Baseline	transforming growth factor, beta 3 [Source:MGI Symbol;Acc:MGI:98727]
NM_001136091	Tcirg1	0.585782	0.00131076	0.0210233	Baseline	T cell, immune regulator 1, ATPase, H+ transporting, lysosomal V0 protein A3 [Source:MGI Symbol;Acc:MGI:1350931]
NM_175149	2310022B05Rik	-0.199431	0.00132089	0.02116	Baseline	RIKEN cDNA 2310022B05 gene [Source:MGI Symbol;Acc:MGI:1916801]
NM_001162989	Phax	6.37817	0.00132451	0.0212031	Upregulated	phosphorylated adaptor for RNA export [Source:MGI Symbol;Acc:MGI:1891839]
NM_183285	Kctd2	-0.191976	0.00133021	0.0212797	Baseline	potassium channel tetramerisation domain containing 2 [Source:MGI Symbol;Acc:MGI:1917632]
NM_172727	Fam221a	-2.94278	0.00133606	0.0213585	Downregulated	family with sequence similarity 221, member A [Source:MGI Symbol;Acc:MGI:2442161]
NM_001082960	Itgam	1.17632	0.0013398	0.0214034	Baseline	integrin alpha M [Source:MGI Symbol;Acc:MGI:96607]
NM_011729	Ercc5	-0.211183	0.00136174	0.0217387	Baseline	excision repair cross-complementing rodent repair deficiency, complementation group 5 [Source:MGI Symbol;Acc:MGI:103582]
NM_009822	Runx1t1	-7.65483	0.00136478	0.0217723	Downregulated	RUNX1 translocation partner 1 [Source:MGI Symbol;Acc:MGI:104793]
NM_001114679	9930111J21Rik1	0.529278	0.00137896	0.0219833	Baseline	RIKEN cDNA 9930111J21 gene 1 [Source:MGI Symbol;Acc:MGI:3041173]
NM_001177782	Gpr174	6.29907	0.00138597	0.0220797	Upregulated	G protein-coupled receptor 174 [Source:MGI Symbol;Acc:MGI:2685222]
NM_022813	Scamp2	0.179079	0.00138918	0.0221156	Baseline	secretory carrier membrane protein 2 [Source:MGI Symbol;Acc:MGI:1346518]
NM_001081382	Zfp777	-0.166113	0.00139302	0.0221614	Baseline	zinc finger protein 777 [Source:MGI Symbol;Acc:MGI:1919556]
NM_001081122	Cep63	-3.85748	0.001404	0.0223206	Downregulated	centrosomal protein 63 [Source:MGI Symbol;Acc:MGI:2158560]
NM_009029	Rb1	0.196232	0.00140801	0.022369	Baseline	RB transcriptional corepressor 1 [Source:MGI Symbol;Acc:MGI:97874]
NM_001290469	Atp1a3	0.432959	0.00141293	0.0224317	Baseline	ATPase, Na+/K+ transporting, alpha 3 polypeptide [Source:MGI Symbol;Acc:MGI:88107]
NM_172422	Fastkd2	0.347064	0.00141764	0.0224755	Baseline	FAST kinase domains 2 [Source:MGI Symbol;Acc:MGI:1922869]
NM_011198	Ptgs2	0.943797	0.0014172	0.0224755	Baseline	prostaglandin-endoperoxide synthase 2 [Source:MGI Symbol;Acc:MGI:97798]
NM_001167680	Rhbdf2	0.314613	0.00141881	0.0224787	Baseline	rhomboid 5 homolog 2 [Source:MGI Symbol;Acc:MGI:2442473]
NM_001015046	Rap1gap2	0.317326	0.00141997	0.0224816	Baseline	RAP1 GTPase activating protein 2 [Source:MGI Symbol;Acc:MGI:3028623]
NM_010758	Mag	0.532021	0.00142112	0.0224844	Baseline	myelin-associated glycoprotein [Source:MGI Symbol;Acc:MGI:96912]
NM_001243968	Ube2m	4.6785	0.00142486	0.0225281	Upregulated	ubiquitin-conjugating enzyme E2M [Source:MGI Symbol;Acc:MGI:108278]
NM_173398	Gpr171	1.21602	0.00143045	0.022601	Baseline	G protein-coupled receptor 171 [Source:MGI Symbol;Acc:MGI:2442043]
NM_001113326	Msr1	3.20724	0.0014348	0.0226541	Upregulated	macrophage scavenger receptor 1 [Source:MGI Symbol;Acc:MGI:98257]
NM_175503	Aard	-0.473807	0.00144771	0.0228423	Baseline	alanine and arginine rich domain containing protein [Source:MGI Symbol;Acc:MGI:2181621]
NM_008905	Ppfibp2	-0.770353	0.00144946	0.0228542	Baseline	PTPRF interacting protein, binding protein 2 (liprin beta 2) [Source:MGI Symbol;Acc:MGI:894649]
NM_001145970	Map7d1	-0.369062	0.00145632	0.0229468	Baseline	MAP7 domain containing 1 [Source:MGI Symbol;Acc:MGI:2384297]
NM_172920	Dpy19l1	0.308049	0.00145865	0.0229677	Baseline	dpy-19-like 1 (C. elegans) [Source:MGI Symbol;Acc:MGI:1915685]
NM_134067	AW209491	1.01082	0.00146199	0.0230047	Baseline	expressed sequence AW209491 [Source:MGI Symbol;Acc:MGI:2145422]
NM_011915	Wif1	-0.588922	0.00147973	0.0232679	Baseline	Wnt inhibitory factor 1 [Source:MGI Symbol;Acc:MGI:1344332]
NM_001289774	Rufy3	0.436575	0.00148528	0.0233393	Baseline	RUN and FYVE domain containing 3 [Source:MGI Symbol;Acc:MGI:106484]
NM_025395	Chchd5	-0.289295	0.00150225	0.0235898	Baseline	coiled-coil-helix-coiled-coil-helix domain containing 5 [Source:MGI Symbol;Acc:MGI:1913420]
NM_001277867	Mphosph9	5.94402	0.00150459	0.0236105	Upregulated	M-phase phosphoprotein 9 [Source:MGI Symbol;Acc:MGI:2443138]
NR_045274	5430437J10Rik	1.9348	0.00151386	0.0237398	Baseline	RIKEN cDNA 5430437J10 gene [Source:MGI Symbol;Acc:MGI:1918682]
NM_008721	Npdc1	-0.245046	0.00151872	0.0237998	Baseline	neural proliferation, differentiation and control 1 [Source:MGI Symbol;Acc:MGI:1099802]
NM_001304832	Maff	4.47549	0.0015207	0.0238147	Upregulated	v-maf musculoaponeurotic fibrosarcoma oncogene family, protein F (avian) [Source:MGI Symbol;Acc:MGI:96910]
NM_001290457	Relb	0.454472	0.00152192	0.0238176	Baseline	avian reticuloendotheliosis viral (v-rel) oncogene related B [Source:MGI Symbol;Acc:MGI:103289]
NM_007752	Cp	0.646593	0.00152524	0.0238533	Baseline	ceruloplasmin [Source:MGI Symbol;Acc:MGI:88476]
NM_001276371	Whrn	6.9864	0.00152754	0.0238731	Upregulated	whirlin [Source:MGI Symbol;Acc:MGI:2682003]
NM_025347	Ypel3	-0.207049	0.00153115	0.0239134	Baseline	yippee like 3 [Source:MGI Symbol;Acc:MGI:1913340]
NM_146120	Gsn	-0.394	0.00153531	0.0239167	Baseline	gelsolin [Source:MGI Symbol;Acc:MGI:95851]
NM_008717	Zfp638	0.328183	0.00153551	0.0239167	Baseline	zinc finger protein 638 [Source:MGI Symbol;Acc:MGI:1203484]
NM_026656	Mcoln2	0.748866	0.00153421	0.0239167	Baseline	mucolipin 2 [Source:MGI Symbol;Acc:MGI:1915529]
NM_198642	5031414D18Rik	0.778587	0.0015334	0.0239167	Baseline	-
NM_032398	Plvap	-0.471641	0.00154442	0.0240392	Baseline	plasmalemma vesicle associated protein [Source:MGI Symbol;Acc:MGI:1890497]
NM_145619	Parp3	0.27837	0.00154826	0.0240827	Baseline	poly (ADP-ribose) polymerase family, member 3 [Source:MGI Symbol;Acc:MGI:1891258]
NM_013552	Hmmr	1.56597	0.001553	0.0241401	Baseline	hyaluronan mediated motility receptor (RHAMM) [Source:MGI Symbol;Acc:MGI:104667]
NM_198014	Slain1	0.675295	0.00155648	0.0241778	Baseline	SLAIN motif family, member 1 [Source:MGI Symbol;Acc:MGI:2145578]
NM_024459	Ppp3r1	0.118111	0.00156317	0.0242491	Baseline	protein phosphatase 3, regulatory subunit B, alpha isoform (calcineurin B, type I) [Source:MGI Symbol;Acc:MGI:107172]
NM_001130457	Tbrg4	1.67144	0.00156219	0.0242491	Baseline	transforming growth factor beta regulated gene 4 [Source:MGI Symbol;Acc:MGI:1100868]
NM_172145	Eva1b	-0.375456	0.00156573	0.0242725	Baseline	eva-1 homolog B (C. elegans) [Source:MGI Symbol;Acc:MGI:1922063]
NM_011066	Per2	-0.742801	0.00157706	0.0244317	Baseline	period circadian clock 2 [Source:MGI Symbol;Acc:MGI:1195265]
NM_145158	Emilin2	0.463441	0.00158469	0.0245334	Baseline	elastin microfibril interfacer 2 [Source:MGI Symbol;Acc:MGI:2389136]
NM_028039	Esco2	1.99123	0.00159143	0.0246213	Upregulated	establishment of sister chromatid cohesion N-acetyltransferase 2 [Source:MGI Symbol;Acc:MGI:1919238]
NM_175113	Trmt6	0.408239	0.00161548	0.0249431	Baseline	tRNA methyltransferase 6 [Source:MGI Symbol;Acc:MGI:1914176]
NM_175507	Slc35g1	0.622039	0.00161414	0.0249431	Baseline	solute carrier family 35, member G1 [Source:MGI Symbol;Acc:MGI:2444789]
NM_001122993	B3galt5	5.42191	0.00161512	0.0249431	Upregulated	UDP-Gal:betaGlcNAc beta 1,3-galactosyltransferase, polypeptide 5 [Source:MGI Symbol;Acc:MGI:2136878]
NM_010261	Rabac1	-0.191251	0.00161853	0.0249735	Baseline	Rab acceptor 1 (prenylated) [Source:MGI Symbol;Acc:MGI:1201692]
NM_001290573	Kmt2b	0.164513	0.00163	0.0251337	Baseline	lysine (K)-specific methyltransferase 2B [Source:MGI Symbol;Acc:MGI:109565]
NM_011539	Tbxas1	0.746794	0.00163203	0.0251481	Baseline	thromboxane A synthase 1, platelet [Source:MGI Symbol;Acc:MGI:98497]
NM_007547	Sirpa	0.624456	0.00163795	0.0252225	Baseline	signal-regulatory protein alpha [Source:MGI Symbol;Acc:MGI:108563]
NM_029441	Cdyl2	0.268524	0.00166211	0.0255774	Baseline	chromodomain protein, Y chromosome-like 2 [Source:MGI Symbol;Acc:MGI:1923046]
NM_028316	Zfp444	-1.40438	0.0016694	0.0256724	Baseline	zinc finger protein 444 [Source:MGI Symbol;Acc:MGI:1923365]
NM_146034	Ctage5	-1.1211	0.00167672	0.0257335	Baseline	-
NM_134023	Tbc1d10a	-0.122947	0.00167588	0.0257335	Baseline	TBC1 domain family, member 10a [Source:MGI Symbol;Acc:MGI:2144164]
NR_110363	C330024D21Rik	5.66951	0.00167645	0.0257335	Upregulated	RIKEN cDNA C330024D21 gene [Source:MGI Symbol;Acc:MGI:2444116]
NM_175362	Card11	0.486885	0.00168208	0.0257987	Baseline	caspase recruitment domain family, member 11 [Source:MGI Symbol;Acc:MGI:1916978]
NM_012021	Prdx5	0.428917	0.00169218	0.0259363	Baseline	peroxiredoxin 5 [Source:MGI Symbol;Acc:MGI:1859821]
NM_008898	Por	-0.420401	0.00171114	0.02614	Baseline	P450 (cytochrome) oxidoreductase [Source:MGI Symbol;Acc:MGI:97744]
NM_001282055	Ddx46	0.152497	0.00171086	0.02614	Baseline	DEAD box helicase 46 [Source:MGI Symbol;Acc:MGI:1920895]
NM_001159724	Pvrl2	0.342387	0.00170956	0.02614	Baseline	-
NM_027988	Noxo1	0.71024	0.00170945	0.02614	Baseline	NADPH oxidase organizer 1 [Source:MGI Symbol;Acc:MGI:1919143]
NM_009689	Birc5	1.20759	0.00170939	0.02614	Baseline	baculoviral IAP repeat-containing 5 [Source:MGI Symbol;Acc:MGI:1203517]
NM_021334	Itgax	0.857259	0.00171307	0.0261522	Baseline	integrin alpha X [Source:MGI Symbol;Acc:MGI:96609]
NM_001130526	Lzts2	-0.362637	0.00173157	0.0264021	Baseline	leucine zipper, putative tumor suppressor 2 [Source:MGI Symbol;Acc:MGI:2385095]
NM_007455	Ap1g2	0.355454	0.00173174	0.0264021	Baseline	adaptor protein complex AP-1, gamma 2 subunit [Source:MGI Symbol;Acc:MGI:1328307]
NM_010221	Fkbp10	-0.375408	0.00174234	0.0265461	Baseline	FK506 binding protein 10 [Source:MGI Symbol;Acc:MGI:104769]
NM_023044	Slc15a3	0.655563	0.00174808	0.0266161	Baseline	solute carrier family 15, member 3 [Source:MGI Symbol;Acc:MGI:1929691]
NM_008528	Blnk	0.865261	0.00175317	0.0266583	Baseline	B cell linker [Source:MGI Symbol;Acc:MGI:96878]
NM_018866	Cxcl13	1.9596	0.00175298	0.0266583	Baseline	chemokine (C-X-C motif) ligand 13 [Source:MGI Symbol;Acc:MGI:1888499]
NM_001101657	Gm11711	3.92902	0.00175529	0.0266597	Upregulated	-
NM_007514	Slc7a2	3.98935	0.00175557	0.0266597	Upregulated	solute carrier family 7 (cationic amino acid transporter, y+ system), member 2 [Source:MGI Symbol;Acc:MGI:99828]
NR_073185	Clip4	-2.97412	0.00175815	0.0266813	Downregulated	CAP-GLY domain containing linker protein family, member 4 [Source:MGI Symbol;Acc:MGI:1919100]
NM_175263	Notum	-0.744895	0.0017624	0.0267282	Baseline	notum palmitoleoyl-protein carboxylesterase [Source:MGI Symbol;Acc:MGI:1924833]
NM_029570	Atp11b	0.254948	0.00178144	0.0269991	Baseline	ATPase, class VI, type 11B [Source:MGI Symbol;Acc:MGI:1923545]
NM_029738	Cluap1	-0.237528	0.00180268	0.0273031	Baseline	clusterin associated protein 1 [Source:MGI Symbol;Acc:MGI:1924029]
NR_106194	Mir8114	-3.08577	0.00180606	0.0273246	Downregulated	microRNA 8114 [Source:MGI Symbol;Acc:MGI:5530764]
NR_110337	Spn	2.3386	0.00180646	0.0273246	Upregulated	sialophorin [Source:MGI Symbol;Acc:MGI:98384]
NM_177337	Arl11	0.686789	0.00180845	0.0273367	Baseline	ADP-ribosylation factor-like 11 [Source:MGI Symbol;Acc:MGI:2444054]
NM_023402	Myl12b	-0.252117	0.00181174	0.0273506	Baseline	myosin, light chain 12B, regulatory [Source:MGI Symbol;Acc:MGI:107494]
NM_079835	Btnl2	2.04225	0.00181135	0.0273506	Upregulated	butyrophilin-like 2 [Source:MGI Symbol;Acc:MGI:1859549]
NM_001159738	Ccl20	3.98769	0.00182045	0.0274639	Upregulated	chemokine (C-C motif) ligand 20 [Source:MGI Symbol;Acc:MGI:1329031]
NM_016933	Ptprcap	0.774145	0.00183193	0.0276192	Baseline	protein tyrosine phosphatase, receptor type, C polypeptide-associated protein [Source:MGI Symbol;Acc:MGI:97811]
NM_198647	Tbc1d22b	0.188801	0.00183333	0.0276222	Baseline	TBC1 domain family, member 22B [Source:MGI Symbol;Acc:MGI:2681867]
NM_144942	Csad	-0.18851	0.00183859	0.0276833	Baseline	cysteine sulfinic acid decarboxylase [Source:MGI Symbol;Acc:MGI:2180098]
NM_010442	Hmox1	0.608216	0.00184796	0.0277889	Baseline	heme oxygenase 1 [Source:MGI Symbol;Acc:MGI:96163]
NR_045741	Gm10432	5.48613	0.00184801	0.0277889	Upregulated	predicted gene 10432 [Source:MGI Symbol;Acc:MGI:3642011]
NM_021297	Tlr4	0.392175	0.00186305	0.0279787	Baseline	toll-like receptor 4 [Source:MGI Symbol;Acc:MGI:96824]
NM_001025599	Trim26	0.403492	0.00186306	0.0279787	Baseline	tripartite motif-containing 26 [Source:MGI Symbol;Acc:MGI:1337056]
NM_026644	Agpat4	-0.220145	0.00187464	0.0281343	Baseline	1-acylglycerol-3-phosphate O-acyltransferase 4 (lysophosphatidic acid acyltransferase, delta) [Source:MGI Symbol;Acc:MGI:1915512]
NM_007802	Ctsk	0.503178	0.00187594	0.0281355	Baseline	cathepsin K [Source:MGI Symbol;Acc:MGI:107823]
NM_133215	Mtmr4	0.21646	0.0018794	0.028169	Baseline	myotubularin related protein 4 [Source:MGI Symbol;Acc:MGI:2180699]
NM_177566	Arhgef15	-0.316815	0.00188881	0.0282733	Baseline	Rho guanine nucleotide exchange factor (GEF) 15 [Source:MGI Symbol;Acc:MGI:3045246]
NM_009994	Cyp1b1	1.05259	0.00188808	0.0282733	Baseline	cytochrome P450, family 1, subfamily b, polypeptide 1 [Source:MGI Symbol;Acc:MGI:88590]
NM_016694	Park2	-0.557329	0.00189054	0.0282808	Baseline	-
NM_010090	Dusp2	0.884989	0.00191145	0.0285751	Baseline	dual specificity phosphatase 2 [Source:MGI Symbol;Acc:MGI:101911]
NM_026979	C1qtnf2	-0.496873	0.00193442	0.0288997	Baseline	C1q and tumor necrosis factor related protein 2 [Source:MGI Symbol;Acc:MGI:1916433]
NM_001252659	Ldlr	4.31201	0.0019389	0.0289479	Upregulated	low density lipoprotein receptor [Source:MGI Symbol;Acc:MGI:96765]
NM_008327	Ifi202b	2.36516	0.00194634	0.0290402	Upregulated	interferon activated gene 202B [Source:MGI Symbol;Acc:MGI:1347083]
NM_008161	Gpx3	-0.31714	0.00194839	0.0290519	Baseline	glutathione peroxidase 3 [Source:MGI Symbol;Acc:MGI:105102]
NM_011614	Tnfsf12	-0.317023	0.00195112	0.0290738	Baseline	tumor necrosis factor (ligand) superfamily, member 12 [Source:MGI Symbol;Acc:MGI:1196259]
NM_001252447	Vrk2	-3.09889	0.00195697	0.0291045	Downregulated	vaccinia related kinase 2 [Source:MGI Symbol;Acc:MGI:1917172]
NM_053273	Ttyh2	-0.273685	0.00195613	0.0291045	Baseline	tweety family member 2 [Source:MGI Symbol;Acc:MGI:2157091]
NM_016715	Crlf2	0.320241	0.00195468	0.0291045	Baseline	cytokine receptor-like factor 2 [Source:MGI Symbol;Acc:MGI:1889506]
NR_045516	Dlg1	-2.83548	0.00196074	0.029123	Downregulated	discs large MAGUK scaffold protein 1 [Source:MGI Symbol;Acc:MGI:107231]
NM_009793	Camk4	0.863536	0.00196036	0.029123	Baseline	calcium/calmodulin-dependent protein kinase IV [Source:MGI Symbol;Acc:MGI:88258]
NM_029250	Etnk1	0.215284	0.00196871	0.0292225	Baseline	ethanolamine kinase 1 [Source:MGI Symbol;Acc:MGI:1922570]
NM_133819	Ppp1r15b	0.140658	0.00198798	0.0294706	Baseline	protein phosphatase 1, regulatory subunit 15B [Source:MGI Symbol;Acc:MGI:2444211]
NM_016758	Rgs14	0.529696	0.00198766	0.0294706	Baseline	regulator of G-protein signaling 14 [Source:MGI Symbol;Acc:MGI:1859709]
NM_007932	Eng	-0.501954	0.00199293	0.0295068	Baseline	endoglin [Source:MGI Symbol;Acc:MGI:95392]
NM_145475	Cerk	0.279216	0.00199426	0.0295068	Baseline	ceramide kinase [Source:MGI Symbol;Acc:MGI:2386052]
NR_073437	Crebzf	1.28847	0.00199377	0.0295068	Baseline	CREB/ATF bZIP transcription factor [Source:MGI Symbol;Acc:MGI:2675296]
NM_001172146	Aimp2	-0.360148	0.00199832	0.029529	Baseline	aminoacyl tRNA synthetase complex-interacting multifunctional protein 2 [Source:MGI Symbol;Acc:MGI:2385237]
NM_001163556	Pou2f2	1.024	0.00199729	0.029529	Baseline	POU domain, class 2, transcription factor 2 [Source:MGI Symbol;Acc:MGI:101897]
NM_001302385	March8	9.09881	0.00200101	0.0295498	Upregulated	-
NM_001038613	Olfm1	-0.771933	0.002008	0.0296341	Baseline	olfactomedin 1 [Source:MGI Symbol;Acc:MGI:1860437]
NM_026192	Calcoco1	-0.206088	0.00201259	0.0296674	Baseline	calcium binding and coiled coil domain 1 [Source:MGI Symbol;Acc:MGI:1914738]
NM_010436	H2afx	0.570988	0.00201283	0.0296674	Baseline	-
NM_001166416	Med23	-8.17785	0.00201956	0.0297475	Downregulated	mediator complex subunit 23 [Source:MGI Symbol;Acc:MGI:1917458]
NM_172491	D130040H23Rik	0.829151	0.00202367	0.0297891	Baseline	RIKEN cDNA D130040H23 gene [Source:MGI Symbol;Acc:MGI:2444324]
NM_011172	Prodh	-0.309627	0.00202568	0.0297997	Baseline	proline dehydrogenase [Source:MGI Symbol;Acc:MGI:97770]
NM_001080126	Casp8	6.78844	0.00203089	0.0298572	Upregulated	caspase 8 [Source:MGI Symbol;Acc:MGI:1261423]
NM_001025577	Maf	0.29274	0.00203393	0.0298828	Baseline	avian musculoaponeurotic fibrosarcoma oncogene homolog [Source:MGI Symbol;Acc:MGI:96909]
NM_011112	Papola	0.16647	0.00203748	0.0299159	Baseline	poly (A) polymerase alpha [Source:MGI Symbol;Acc:MGI:109301]
NM_026896	Med27	-0.319792	0.00204063	0.029931	Baseline	mediator complex subunit 27 [Source:MGI Symbol;Acc:MGI:1916225]
NM_176841	Ccdc88a	0.37481	0.00204111	0.029931	Baseline	coiled coil domain containing 88A [Source:MGI Symbol;Acc:MGI:1925177]
NM_007554	Bmp4	-0.311069	0.00204706	0.0299992	Baseline	bone morphogenetic protein 4 [Source:MGI Symbol;Acc:MGI:88180]
NM_021493	Arhgap23	-0.294314	0.00205049	0.0300304	Baseline	Rho GTPase activating protein 23 [Source:MGI Symbol;Acc:MGI:3697726]
NM_144882	Spats2l	0.362623	0.00206676	0.0302494	Baseline	spermatogenesis associated, serine-rich 2-like [Source:MGI Symbol;Acc:MGI:1914448]
NM_205820	Tlr13	0.824792	0.00207128	0.0302747	Baseline	toll-like receptor 13 [Source:MGI Symbol;Acc:MGI:3045213]
NM_001204281	Hdac7	2.1959	0.00207006	0.0302747	Upregulated	histone deacetylase 7 [Source:MGI Symbol;Acc:MGI:1891835]
NM_001284387	3830406C13Rik	7.17447	0.00207242	0.0302747	Upregulated	RIKEN cDNA 3830406C13 gene [Source:MGI Symbol;Acc:MGI:1917937]
NM_153550	Dirc2	-0.144941	0.0020748	0.0302798	Baseline	-
NM_008098	Mtpn	0.185707	0.0020754	0.0302798	Baseline	myotrophin [Source:MGI Symbol;Acc:MGI:99445]
NM_133212	Tlr8	0.824239	0.00209727	0.0305795	Baseline	toll-like receptor 8 [Source:MGI Symbol;Acc:MGI:2176887]
NM_133898	N4bp2l1	0.291685	0.00210057	0.0306082	Baseline	NEDD4 binding protein 2-like 1 [Source:MGI Symbol;Acc:MGI:2140872]
NM_009466	Ugdh	0.244802	0.00210193	0.0306087	Baseline	UDP-glucose dehydrogenase [Source:MGI Symbol;Acc:MGI:1306785]
NM_145514	Wdr26	0.165337	0.00210537	0.0306344	Baseline	WD repeat domain 26 [Source:MGI Symbol;Acc:MGI:1923825]
NM_178185	Hist1h2ap	0.798088	0.00210635	0.0306344	Baseline	-
NM_008920	Prg2	5.80611	0.00210818	0.0306417	Upregulated	proteoglycan 2, bone marrow [Source:MGI Symbol;Acc:MGI:103294]
NM_001302651	Ifi203	0.503051	0.00211312	0.0306941	Baseline	interferon activated gene 203 [Source:MGI Symbol;Acc:MGI:96428]
NM_133167	Parvb	-0.294194	0.0021177	0.0307026	Baseline	parvin, beta [Source:MGI Symbol;Acc:MGI:2153063]
NM_001033231	Fam195b	-0.170151	0.00211702	0.0307026	Baseline	-
NM_183020	Atxn2l	0.173579	0.00211665	0.0307026	Baseline	ataxin 2-like [Source:MGI Symbol;Acc:MGI:2446242]
NM_177055	A630001G21Rik	0.798141	0.00212408	0.0307585	Baseline	RIKEN cDNA A630001G21 gene [Source:MGI Symbol;Acc:MGI:2443131]
NM_182806	Gpr18	0.918904	0.00212422	0.0307585	Baseline	G protein-coupled receptor 18 [Source:MGI Symbol;Acc:MGI:107859]
NM_007409	Adh1	-0.2631	0.00213752	0.0309316	Baseline	alcohol dehydrogenase 1 (class I) [Source:MGI Symbol;Acc:MGI:87921]
NM_001293769	Mfap3l	8.36964	0.00214797	0.0310634	Upregulated	microfibrillar-associated protein 3-like [Source:MGI Symbol;Acc:MGI:1918556]
NM_029617	Casc5	1.08128	0.00215714	0.0311676	Baseline	-
NM_001110780	Syn1	7.81369	0.00215788	0.0311676	Upregulated	synapsin I [Source:MGI Symbol;Acc:MGI:98460]
NM_001033299	Zfp217	0.200846	0.00215965	0.0311737	Baseline	zinc finger protein 217 [Source:MGI Symbol;Acc:MGI:2685408]
NM_001252600	Irf7	1.4051	0.00216269	0.0311979	Baseline	interferon regulatory factor 7 [Source:MGI Symbol;Acc:MGI:1859212]
NM_001024848	Apol7b	3.13977	0.00217184	0.0313104	Upregulated	apolipoprotein L 7b [Source:MGI Symbol;Acc:MGI:3583950]
NM_053268	Rasa2	0.266911	0.00217673	0.0313612	Baseline	RAS p21 protein activator 2 [Source:MGI Symbol;Acc:MGI:2149960]
NR_038077	1700001G11Rik	-6.34915	0.00218007	0.0313897	Downregulated	RIKEN cDNA 1700001G11 gene [Source:MGI Symbol;Acc:MGI:1916553]
NM_008798	Pdcd1	1.95633	0.00219304	0.0315567	Baseline	programmed cell death 1 [Source:MGI Symbol;Acc:MGI:104879]
NM_028331	C1qtnf6	0.553268	0.00219985	0.031635	Baseline	C1q and tumor necrosis factor related protein 6 [Source:MGI Symbol;Acc:MGI:1919959]
NM_028451	Larp1	0.220392	0.00220333	0.0316654	Baseline	La ribonucleoprotein domain family, member 1 [Source:MGI Symbol;Acc:MGI:1890165]
NM_025757	Gid4	-0.286786	0.00221514	0.0318152	Baseline	GID complex subunit 4, VID24 homolog [Source:MGI Symbol;Acc:MGI:1914021]
NM_007620	Cbr1	-0.291101	0.00222646	0.0319578	Baseline	carbonyl reductase 1 [Source:MGI Symbol;Acc:MGI:88284]
NM_027817	Grap	-0.197418	0.00222941	0.0319803	Baseline	GRB2-related adaptor protein [Source:MGI Symbol;Acc:MGI:1918770]
NM_008906	Ctsa	0.422225	0.00223513	0.0320424	Baseline	cathepsin A [Source:MGI Symbol;Acc:MGI:97748]
NM_001013773	Nxpe5	1.40479	0.00223856	0.0320717	Baseline	neurexophilin and PC-esterase domain family, member 5 [Source:MGI Symbol;Acc:MGI:3584036]
NM_019928	Klk4	5.71673	0.00224047	0.0320791	Upregulated	kallikrein related-peptidase 4 (prostase, enamel matrix, prostate) [Source:MGI Symbol;Acc:MGI:1861379]
NM_001252341	Syt1	-4.23853	0.00224511	0.0321255	Downregulated	synaptotagmin I [Source:MGI Symbol;Acc:MGI:99667]
NM_016745	Atp2a3	-0.411756	0.00224807	0.0321479	Baseline	ATPase, Ca++ transporting, ubiquitous [Source:MGI Symbol;Acc:MGI:1194503]
NM_001252662	Dmtn	-8.86578	0.00226491	0.0323528	Downregulated	dematin actin binding protein [Source:MGI Symbol;Acc:MGI:99670]
NM_177589	Ulk4	-0.490599	0.0022652	0.0323528	Baseline	unc-51-like kinase 4 [Source:MGI Symbol;Acc:MGI:1921622]
NM_172689	Ddx58	0.342049	0.00227011	0.0324028	Baseline	DEAD/H box helicase 58 [Source:MGI Symbol;Acc:MGI:2442858]
NM_009970	Csf2ra	0.555314	0.00227379	0.0324353	Baseline	colony stimulating factor 2 receptor, alpha, low-affinity (granulocyte-macrophage) [Source:MGI Symbol;Acc:MGI:1339754]
NM_001136082	Timeless	1.33905	0.00229705	0.0327468	Baseline	timeless circadian clock 1 [Source:MGI Symbol;Acc:MGI:1321393]
NM_001077514	Slc1a2	0.612076	0.00229995	0.0327679	Baseline	solute carrier family 1 (glial high affinity glutamate transporter), member 2 [Source:MGI Symbol;Acc:MGI:101931]
NM_015790	Icosl	0.418319	0.00231091	0.0329037	Baseline	icos ligand [Source:MGI Symbol;Acc:MGI:1354701]
NM_001170401	Tmem229b	1.00148	0.00232984	0.0331527	Baseline	transmembrane protein 229B [Source:MGI Symbol;Acc:MGI:2444389]
NM_172275	Trafd1	0.698277	0.00233534	0.0332105	Baseline	TRAF type zinc finger domain containing 1 [Source:MGI Symbol;Acc:MGI:1923551]
NM_026799	Drosha	-0.132984	0.00235166	0.033422	Baseline	drosha, ribonuclease type III [Source:MGI Symbol;Acc:MGI:1261425]
NR_004853	Cdk3-ps	-4.02588	0.00235941	0.0335024	Downregulated	-
NM_013921	Prss30	1.32583	0.00236022	0.0335024	Baseline	protease, serine 30 [Source:MGI Symbol;Acc:MGI:1353645]
NM_001081106	Cytl1	-0.395387	0.00237845	0.0337404	Baseline	cytokine-like 1 [Source:MGI Symbol;Acc:MGI:2684993]
NM_001038700	Fnbp1	0.527122	0.00238534	0.0338173	Baseline	formin binding protein 1 [Source:MGI Symbol;Acc:MGI:109606]
NM_001013022	Odf3b	-0.283527	0.00238735	0.0338249	Baseline	outer dense fiber of sperm tails 3B [Source:MGI Symbol;Acc:MGI:1917363]
NM_134059	Ddx41	0.23212	0.00239399	0.0338374	Baseline	DEAD box helicase 41 [Source:MGI Symbol;Acc:MGI:1920185]
NM_152825	Usp45	0.561364	0.0023941	0.0338374	Baseline	ubiquitin specific petidase 45 [Source:MGI Symbol;Acc:MGI:101850]
NM_021411	Rab37	0.894553	0.00239319	0.0338374	Baseline	RAB37, member RAS oncogene family [Source:MGI Symbol;Acc:MGI:1929945]
NM_001278257	Prnd	7.69982	0.00239355	0.0338374	Upregulated	prion like protein doppel [Source:MGI Symbol;Acc:MGI:1346999]
NM_145523	Gca	0.398721	0.00239754	0.0338653	Baseline	grancalcin [Source:MGI Symbol;Acc:MGI:1918521]
NM_001253702	St7l	-10.124	0.00240135	0.0338786	Downregulated	suppression of tumorigenicity 7-like [Source:MGI Symbol;Acc:MGI:2386964]
NM_173028	Vps13a	0.320019	0.00240143	0.0338786	Baseline	vacuolar protein sorting 13A [Source:MGI Symbol;Acc:MGI:2444304]
NM_133815	Lbr	0.184356	0.00240466	0.0338828	Baseline	lamin B receptor [Source:MGI Symbol;Acc:MGI:2138281]
NM_011121	Plk1	0.796086	0.0024034	0.0338828	Baseline	polo like kinase 1 [Source:MGI Symbol;Acc:MGI:97621]
NM_031179	Sf3b1	0.142272	0.00240757	0.033903	Baseline	splicing factor 3b, subunit 1 [Source:MGI Symbol;Acc:MGI:1932339]
NM_134131	Tnfaip8	1.15442	0.00242106	0.0340722	Baseline	tumor necrosis factor, alpha-induced protein 8 [Source:MGI Symbol;Acc:MGI:2147191]
NM_174990	Gimap4	0.417896	0.00242498	0.0341065	Baseline	GTPase, IMAP family member 4 [Source:MGI Symbol;Acc:MGI:1349656]
NM_001013832	Gpr31b	4.36464	0.00245158	0.0344597	Upregulated	G protein-coupled receptor 31, D17Leh66b region [Source:MGI Symbol;Acc:MGI:1354372]
NM_019880	Mtch1	-0.193096	0.00246144	0.0345772	Baseline	mitochondrial carrier 1 [Source:MGI Symbol;Acc:MGI:1929261]
NM_027014	Gins1	0.858542	0.0024638	0.0345893	Baseline	GINS complex subunit 1 (Psf1 homolog) [Source:MGI Symbol;Acc:MGI:1916520]
NM_028262	Setd3	-0.101198	0.00247109	0.0346705	Baseline	SET domain containing 3 [Source:MGI Symbol;Acc:MGI:1289184]
NM_028923	Gle1	-0.195886	0.00247366	0.0346853	Baseline	GLE1 RNA export mediator (yeast) [Source:MGI Symbol;Acc:MGI:1921662]
NM_133821	Phlpp1	-0.289566	0.00247817	0.0347276	Baseline	PH domain and leucine rich repeat protein phosphatase 1 [Source:MGI Symbol;Acc:MGI:2138327]
NM_001289898	Csnk1e	-0.237649	0.00248298	0.0347738	Baseline	casein kinase 1, epsilon [Source:MGI Symbol;Acc:MGI:1351660]
NM_025385	Prr13	0.298648	0.0024901	0.0348523	Baseline	proline rich 13 [Source:MGI Symbol;Acc:MGI:1913401]
NM_198625	Mtss1l	-0.401358	0.00251709	0.0351677	Baseline	-
NM_009531	Xpc	-0.235351	0.00251579	0.0351677	Baseline	xeroderma pigmentosum, complementation group C [Source:MGI Symbol;Acc:MGI:103557]
NM_183168	P2ry6	0.48177	0.00251721	0.0351677	Baseline	pyrimidinergic receptor P2Y, G-protein coupled, 6 [Source:MGI Symbol;Acc:MGI:2673874]
NM_001253803	Smim22	-6.82801	0.00252006	0.0351862	Downregulated	small integral membrane protein 22 [Source:MGI Symbol;Acc:MGI:3643379]
NM_146028	Stac2	0.771334	0.00252314	0.0352079	Baseline	SH3 and cysteine rich domain 2 [Source:MGI Symbol;Acc:MGI:2144518]
NM_025824	Bzw1	0.130855	0.00252542	0.0352184	Baseline	basic leucine zipper and W2 domains 1 [Source:MGI Symbol;Acc:MGI:1914132]
NM_023831	Ift46	-0.181196	0.00253836	0.0353775	Baseline	intraflagellar transport 46 [Source:MGI Symbol;Acc:MGI:1923818]
NM_008688	Nfic	-0.224575	0.00254651	0.0354521	Baseline	nuclear factor I/C [Source:MGI Symbol;Acc:MGI:109591]
NR_026924	1700020N18Rik	5.61158	0.00254679	0.0354521	Upregulated	RIKEN cDNA 1700020N18 gene [Source:MGI Symbol;Acc:MGI:1914336]
NM_025654	Rdm1	-0.259678	0.00255159	0.0354974	Baseline	RAD52 motif 1 [Source:MGI Symbol;Acc:MGI:1913849]
NM_178608	Reep1	-0.419315	0.00256032	0.0355814	Baseline	receptor accessory protein 1 [Source:MGI Symbol;Acc:MGI:1098827]
NM_001013377	Arhgef39	1.20675	0.00256071	0.0355814	Baseline	Rho guanine nucleotide exchange factor (GEF) 39 [Source:MGI Symbol;Acc:MGI:3036286]
NM_178216	Hist2h3c1	-6.02113	0.00258732	0.0359294	Downregulated	-
NM_010638	Klf9	-0.466333	0.00258994	0.0359442	Baseline	Kruppel-like factor 9 [Source:MGI Symbol;Acc:MGI:1333856]
NM_019791	Maged1	-0.14921	0.00259412	0.035959	Baseline	MAGE family member D1 [Source:MGI Symbol;Acc:MGI:1930187]
NM_023672	Ssbp3	4.94027	0.00259413	0.035959	Upregulated	single-stranded DNA binding protein 3 [Source:MGI Symbol;Acc:MGI:1919725]
NM_001285776	Serpinh1	-2.73842	0.00261812	0.036236	Downregulated	serine (or cysteine) peptidase inhibitor, clade H, member 1 [Source:MGI Symbol;Acc:MGI:88283]
NM_001083912	Plekhg2	-1.03252	0.00261852	0.036236	Baseline	pleckstrin homology domain containing, family G (with RhoGef domain) member 2 [Source:MGI Symbol;Acc:MGI:2141874]
NM_178899	Hepacam2	0.664506	0.00261882	0.036236	Baseline	HEPACAM family member 2 [Source:MGI Symbol;Acc:MGI:2141520]
NM_153506	Clec2e	-5.82229	0.00262062	0.036239	Downregulated	C-type lectin domain family 2, member e [Source:MGI Symbol;Acc:MGI:3028921]
NM_027456	Armc9	3.31616	0.00263421	0.0364051	Upregulated	armadillo repeat containing 9 [Source:MGI Symbol;Acc:MGI:1926045]
NM_010733	Lrrn3	-0.533764	0.00264277	0.0365015	Baseline	leucine rich repeat protein 3, neuronal [Source:MGI Symbol;Acc:MGI:106036]
NM_001253872	Itgal	0.719386	0.00264556	0.0365183	Baseline	integrin alpha L [Source:MGI Symbol;Acc:MGI:96606]
NM_199316	Cep162	0.380098	0.00264932	0.0365483	Baseline	centrosomal protein 162 [Source:MGI Symbol;Acc:MGI:1925343]
NM_029186	Tmem180	0.26965	0.00265442	0.0365967	Baseline	-
NM_021876	Eed	0.299284	0.00266174	0.0366651	Baseline	embryonic ectoderm development [Source:MGI Symbol;Acc:MGI:95286]
NM_001291865	Sat1	1.97155	0.00266256	0.0366651	Baseline	spermidine/spermine N1-acetyl transferase 1 [Source:MGI Symbol;Acc:MGI:98233]
NM_010950	Numbl	-0.224051	0.00266535	0.0366815	Baseline	numb-like [Source:MGI Symbol;Acc:MGI:894702]
NM_023544	Rsc1a1	3.30148	0.00267152	0.0367445	Upregulated	regulatory solute carrier protein, family 1, member 1 [Source:MGI Symbol;Acc:MGI:3526447]
NM_023248	Sbds	-0.144148	0.00267951	0.0368325	Baseline	SBDS ribosome maturation factor [Source:MGI Symbol;Acc:MGI:1913961]
NM_007746	Map3k8	0.343383	0.00268315	0.0368605	Baseline	mitogen-activated protein kinase kinase kinase 8 [Source:MGI Symbol;Acc:MGI:1346878]
NM_001109748	Tomm40	-1.30865	0.00268893	0.036918	Baseline	translocase of outer mitochondrial membrane 40 [Source:MGI Symbol;Acc:MGI:1858259]
NM_028601	Zmiz2	0.433267	0.0026948	0.0369766	Baseline	zinc finger, MIZ-type containing 2 [Source:MGI Symbol;Acc:MGI:106374]
NR_131001	5430431A17Rik	-2.6341	0.00270153	0.0370247	Downregulated	RIKEN cDNA 5430431A17 gene [Source:MGI Symbol;Acc:MGI:1918618]
NM_033325	Loxl2	-0.273597	0.0027011	0.0370247	Baseline	lysyl oxidase-like 2 [Source:MGI Symbol;Acc:MGI:2137913]
NM_007459	Ap2a2	-0.139868	0.00271849	0.037235	Baseline	adaptor-related protein complex 2, alpha 2 subunit [Source:MGI Symbol;Acc:MGI:101920]
NM_054043	Msi2	-0.195423	0.00272885	0.0373326	Baseline	musashi RNA-binding protein 2 [Source:MGI Symbol;Acc:MGI:1923876]
NM_018762	Gp9	1.44482	0.0027286	0.0373326	Baseline	glycoprotein 9 (platelet) [Source:MGI Symbol;Acc:MGI:1860137]
NM_001204202	Spp1	-9.03845	0.00273806	0.0373478	Downregulated	secreted phosphoprotein 1 [Source:MGI Symbol;Acc:MGI:98389]
NM_001201367	Tmem200b	-0.574619	0.00273747	0.0373478	Baseline	transmembrane protein 200B [Source:MGI Symbol;Acc:MGI:3646343]
NM_139307	Vasn	-0.346534	0.002737	0.0373478	Baseline	vasorin [Source:MGI Symbol;Acc:MGI:2177651]
NM_001163761	6430548M08Rik	-0.335688	0.00273366	0.0373478	Baseline	RIKEN cDNA 6430548M08 gene [Source:MGI Symbol;Acc:MGI:2443793]
NR_039567	Mir5107	1.275	0.00273185	0.0373478	Baseline	microRNA 5107 [Source:MGI Symbol;Acc:MGI:4950427]
NM_146171	Ncapd2	0.558628	0.00274219	0.037382	Baseline	non-SMC condensin I complex, subunit D2 [Source:MGI Symbol;Acc:MGI:1915548]
NM_028808	P2ry13	0.864845	0.00274614	0.0374137	Baseline	purinergic receptor P2Y, G-protein coupled 13 [Source:MGI Symbol;Acc:MGI:1921441]
NM_145837	Il17d	-0.557544	0.0027556	0.0375185	Baseline	interleukin 17D [Source:MGI Symbol;Acc:MGI:2446510]
NM_010353	Gsg2	1.04524	0.00275709	0.0375185	Baseline	-
NM_024263	Mxra8	-0.35175	0.00276295	0.0375539	Baseline	matrix-remodelling associated 8 [Source:MGI Symbol;Acc:MGI:1922011]
NM_025424	Nenf	-0.216219	0.00276284	0.0375539	Baseline	neuron derived neurotrophic factor [Source:MGI Symbol;Acc:MGI:1913458]
NM_001081020	Adamts6	0.523562	0.00277096	0.0376186	Baseline	a disintegrin-like and metallopeptidase (reprolysin type) with thrombospondin type 1 motif, 6 [Source:MGI Symbol;Acc:MGI:1347348]
NM_001244617	B4galnt1	1.24774	0.00277097	0.0376186	Baseline	beta-1,4-N-acetyl-galactosaminyl transferase 1 [Source:MGI Symbol;Acc:MGI:1342057]
NM_020256	Zbtb33	-0.663107	0.00277668	0.0376297	Baseline	zinc finger and BTB domain containing 33 [Source:MGI Symbol;Acc:MGI:1927290]
NM_001033165	Dnajc25	0.340481	0.00277665	0.0376297	Baseline	DnaJ heat shock protein family (Hsp40) member C25 [Source:MGI Symbol;Acc:MGI:1919679]
NM_013489	Cd84	0.626614	0.00277388	0.0376297	Baseline	CD84 antigen [Source:MGI Symbol;Acc:MGI:1336885]
NM_177186	Slc35e2	0.290571	0.00278714	0.0377492	Baseline	solute carrier family 35, member E2 [Source:MGI Symbol;Acc:MGI:2444240]
NM_021436	Tmeff1	-0.412184	0.00279828	0.0378778	Baseline	transmembrane protein with EGF-like and two follistatin-like domains 1 [Source:MGI Symbol;Acc:MGI:1926810]
NM_007819	Cyp3a13	-2.86771	0.00280827	0.0379633	Downregulated	cytochrome P450, family 3, subfamily a, polypeptide 13 [Source:MGI Symbol;Acc:MGI:88610]
NM_026860	Gkn3	-0.684714	0.00280685	0.0379633	Baseline	gastrokine 3 [Source:MGI Symbol;Acc:MGI:1916138]
NM_001081337	Sipa1l2	-0.352132	0.00280954	0.0379633	Baseline	signal-induced proliferation-associated 1 like 2 [Source:MGI Symbol;Acc:MGI:2676970]
NM_001033244	Fancd2	1.09769	0.00282122	0.0380989	Baseline	Fanconi anemia, complementation group D2 [Source:MGI Symbol;Acc:MGI:2448480]
NM_198297	Trat1	1.76979	0.00282479	0.0381247	Baseline	T cell receptor associated transmembrane adaptor 1 [Source:MGI Symbol;Acc:MGI:1924897]
NM_025520	Lsm5	2.19101	0.00283115	0.0381882	Upregulated	LSM5 homolog, U6 small nuclear RNA and mRNA degradation associated [Source:MGI Symbol;Acc:MGI:1913623]
NM_010166	Eya3	14.2807	0.00283413	0.0382061	Upregulated	EYA transcriptional coactivator and phosphatase 3 [Source:MGI Symbol;Acc:MGI:109339]
NM_178362	Sorbs1	-1.40464	0.00285006	0.0383983	Baseline	sorbin and SH3 domain containing 1 [Source:MGI Symbol;Acc:MGI:700014]
NM_024245	Kif23	0.524863	0.00286297	0.0385497	Baseline	kinesin family member 23 [Source:MGI Symbol;Acc:MGI:1919069]
NM_023785	Ppbp	1.14486	0.00288117	0.0387722	Baseline	pro-platelet basic protein [Source:MGI Symbol;Acc:MGI:1888712]
NM_144862	Lims2	-0.376169	0.00289407	0.0389016	Baseline	LIM and senescent cell antigen like domains 2 [Source:MGI Symbol;Acc:MGI:2385067]
NM_023258	Pycard	0.955831	0.00289471	0.0389016	Baseline	PYD and CARD domain containing [Source:MGI Symbol;Acc:MGI:1931465]
NR_102722	Cd22	4.08302	0.00289585	0.0389016	Upregulated	CD22 antigen [Source:MGI Symbol;Acc:MGI:88322]
NM_153788	Acap1	0.728228	0.00291969	0.039199	Baseline	ArfGAP with coiled-coil, ankyrin repeat and PH domains 1 [Source:MGI Symbol;Acc:MGI:2388270]
NM_011254	Rbp1	-0.299212	0.00293089	0.0393265	Baseline	retinol binding protein 1, cellular [Source:MGI Symbol;Acc:MGI:97876]
NM_001289611	Tasp1	-1.03294	0.0029692	0.0397854	Baseline	taspase, threonine aspartase 1 [Source:MGI Symbol;Acc:MGI:1923062]
NR_037986	Platr22	-0.995685	0.00297027	0.0397854	Baseline	pluripotency associated transcript 22 [Source:MGI Symbol;Acc:MGI:4439804]
NM_025362	Dnajc30	-0.215301	0.00296992	0.0397854	Baseline	DnaJ heat shock protein family (Hsp40) member C30 [Source:MGI Symbol;Acc:MGI:1913364]
NM_139200	Cytip	0.438528	0.00297442	0.0398179	Baseline	cytohesin 1 interacting protein [Source:MGI Symbol;Acc:MGI:2183535]
NM_173429	Zfp775	-0.414164	0.00299064	0.0400118	Baseline	zinc finger protein 775 [Source:MGI Symbol;Acc:MGI:2683557]
NM_027915	Ap2b1	-0.2822	0.00299873	0.0400967	Baseline	adaptor-related protein complex 2, beta 1 subunit [Source:MGI Symbol;Acc:MGI:1919020]
NM_001277116	Rbpj	7.01288	0.00300524	0.0401605	Upregulated	recombination signal binding protein for immunoglobulin kappa J region [Source:MGI Symbol;Acc:MGI:96522]
NM_010107	Efna1	-0.403598	0.00301795	0.040307	Baseline	ephrin A1 [Source:MGI Symbol;Acc:MGI:103236]
NM_026793	Myct1	-0.308985	0.00303763	0.0405463	Baseline	myc target 1 [Source:MGI Symbol;Acc:MGI:1915882]
NM_011653	Tuba1a	-0.182248	0.00304332	0.0405987	Baseline	tubulin, alpha 1A [Source:MGI Symbol;Acc:MGI:98869]
NM_177603	Frat2	-0.510966	0.00305069	0.0406266	Baseline	frequently rearranged in advanced T cell lymphomas 2 [Source:MGI Symbol;Acc:MGI:2673967]
NM_178692	C130074G19Rik	-0.36867	0.00304931	0.0406266	Baseline	RIKEN cDNA C130074G19 gene [Source:MGI Symbol;Acc:MGI:2444831]
NM_001081098	Zfp362	-0.159889	0.0030488	0.0406266	Baseline	zinc finger protein 362 [Source:MGI Symbol;Acc:MGI:2652839]
NM_175105	Aqp11	-0.565726	0.00306733	0.0408019	Baseline	aquaporin 11 [Source:MGI Symbol;Acc:MGI:1913583]
NM_001109913	Hnrnpm	0.27192	0.0030674	0.0408019	Baseline	heterogeneous nuclear ribonucleoprotein M [Source:MGI Symbol;Acc:MGI:1926465]
NM_001205082	Scarb1	-0.574252	0.00307559	0.0408873	Baseline	scavenger receptor class B, member 1 [Source:MGI Symbol;Acc:MGI:893578]
NM_001244618	B4galnt1	1.1399	0.00307885	0.0409069	Baseline	beta-1,4-N-acetyl-galactosaminyl transferase 1 [Source:MGI Symbol;Acc:MGI:1342057]
NM_030697	Kank3	-0.282005	0.00308925	0.0410215	Baseline	KN motif and ankyrin repeat domains 3 [Source:MGI Symbol;Acc:MGI:1098615]
NM_016985	Mtmr1	0.280232	0.00309354	0.0410549	Baseline	myotubularin related protein 1 [Source:MGI Symbol;Acc:MGI:1858271]
NM_144906	Sgip1	-4.55379	0.00310183	0.0411411	Downregulated	SH3-domain GRB2-like (endophilin) interacting protein 1 [Source:MGI Symbol;Acc:MGI:1920344]
NM_027571	P2ry12	1.07853	0.003114	0.0412789	Baseline	purinergic receptor P2Y, G-protein coupled 12 [Source:MGI Symbol;Acc:MGI:1918089]
NM_001291059	Elf2	-0.686655	0.00311704	0.0412922	Baseline	E74-like factor 2 [Source:MGI Symbol;Acc:MGI:1916507]
NM_146156	Pdik1l	9.03663	0.00311859	0.0412922	Upregulated	PDLIM1 interacting kinase 1 like [Source:MGI Symbol;Acc:MGI:2385213]
NM_018785	Prpf40a	0.222942	0.00313452	0.0414793	Baseline	pre-mRNA processing factor 40A [Source:MGI Symbol;Acc:MGI:1860512]
NM_027151	Dctn2	-0.125832	0.00315062	0.0416453	Baseline	dynactin 2 [Source:MGI Symbol;Acc:MGI:107733]
NM_007782	Csf3r	1.08296	0.00315067	0.0416453	Baseline	colony stimulating factor 3 receptor (granulocyte) [Source:MGI Symbol;Acc:MGI:1339755]
NM_029077	Trim14	0.307045	0.00315358	0.0416597	Baseline	tripartite motif-containing 14 [Source:MGI Symbol;Acc:MGI:1921985]
NM_010948	Nudc	-0.193145	0.0031586	0.0417022	Baseline	nudC nuclear distribution protein [Source:MGI Symbol;Acc:MGI:106014]
NM_025400	Nat9	-0.328033	0.00316312	0.041738	Baseline	N-acetyltransferase 9 (GCN5-related, putative) [Source:MGI Symbol;Acc:MGI:1913426]
NM_009359	Tex9	0.549182	0.00317509	0.0418719	Baseline	testis expressed gene 9 [Source:MGI Symbol;Acc:MGI:1201610]
NM_001256107	Mib2	-0.565857	0.00317954	0.0419066	Baseline	mindbomb E3 ubiquitin protein ligase 2 [Source:MGI Symbol;Acc:MGI:2679684]
NM_024269	Arl2bp	-3.45322	0.00318558	0.0419623	Downregulated	ADP-ribosylation factor-like 2 binding protein [Source:MGI Symbol;Acc:MGI:1349429]
NM_028040	Rpusd4	0.219573	0.00319483	0.0420601	Baseline	RNA pseudouridylate synthase domain containing 4 [Source:MGI Symbol;Acc:MGI:1919239]
NM_001037847	Cnot2	-1.54918	0.00319798	0.0420775	Baseline	CCR4-NOT transcription complex, subunit 2 [Source:MGI Symbol;Acc:MGI:1919318]
NM_007413	Adora2b	0.27089	0.0032042	0.0421247	Baseline	adenosine A2b receptor [Source:MGI Symbol;Acc:MGI:99403]
NM_011823	Gpr34	0.679639	0.00320522	0.0421247	Baseline	G protein-coupled receptor 34 [Source:MGI Symbol;Acc:MGI:1346334]
NM_011171	Procr	0.297133	0.00321083	0.0421573	Baseline	protein C receptor, endothelial [Source:MGI Symbol;Acc:MGI:104596]
NR_046046	Gm13710	1.81961	0.00321135	0.0421573	Baseline	predicted gene 13710 [Source:MGI Symbol;Acc:MGI:3650894]
NM_030014	Hook1	0.290072	0.00322575	0.0423222	Baseline	hook microtubule tethering protein 1 [Source:MGI Symbol;Acc:MGI:1925213]
NM_178060	Thra	-0.219674	0.00323848	0.042465	Baseline	thyroid hormone receptor alpha [Source:MGI Symbol;Acc:MGI:98742]
NM_013610	Ninj1	0.470494	0.0032467	0.0425486	Baseline	ninjurin 1 [Source:MGI Symbol;Acc:MGI:1196617]
NM_001166164	Ccdc74a	-0.816656	0.00327934	0.0429519	Baseline	coiled-coil domain containing 74A [Source:MGI Symbol;Acc:MGI:1919565]
NM_172406	Trak2	-0.188904	0.00329686	0.0431569	Baseline	trafficking protein, kinesin binding 2 [Source:MGI Symbol;Acc:MGI:1918077]
NM_001243760	Ciita	3.35239	0.00330022	0.0431763	Upregulated	class II transactivator [Source:MGI Symbol;Acc:MGI:108445]
NM_183254	Fam229b	-0.839615	0.00330991	0.0432592	Baseline	family with sequence similarity 229, member B [Source:MGI Symbol;Acc:MGI:1913587]
NM_007799	Ctse	0.61323	0.00331031	0.0432592	Baseline	cathepsin E [Source:MGI Symbol;Acc:MGI:107361]
NR_027984	2810025M15Rik	-0.245443	0.00332957	0.0434863	Baseline	RIKEN cDNA 2810025M15 gene [Source:MGI Symbol;Acc:MGI:1917203]
NM_033474	Arvcf	-7.6925	0.00334372	0.0436464	Downregulated	armadillo repeat deleted in velocardiofacial syndrome [Source:NCBI gene (formerly Entrezgene);Acc:11877]
NM_053253	Zmynd10	-0.402029	0.00334686	0.0436626	Baseline	zinc finger, MYND domain containing 10 [Source:MGI Symbol;Acc:MGI:2387863]
NM_019427	Epb4.1l4b	-0.381981	0.00336988	0.0439254	Baseline	-
NM_030721	Acox3	0.229288	0.00337081	0.0439254	Baseline	acyl-Coenzyme A oxidase 3, pristanoyl [Source:MGI Symbol;Acc:MGI:1933156]
NM_153406	Specc1l	-0.294784	0.00337848	0.0439727	Baseline	sperm antigen with calponin homology and coiled-coil domains 1-like [Source:MGI Symbol;Acc:MGI:1921642]
NM_011840	Map2k5	-0.222831	0.0033797	0.0439727	Baseline	mitogen-activated protein kinase kinase 5 [Source:MGI Symbol;Acc:MGI:1346345]
NM_001081225	Fam178a	0.198761	0.00338017	0.0439727	Baseline	-
NM_011584	Nr1d2	-0.469572	0.00338348	0.043991	Baseline	nuclear receptor subfamily 1, group D, member 2 [Source:MGI Symbol;Acc:MGI:2449205]
NM_146126	Sord	-0.382174	0.00338863	0.044033	Baseline	sorbitol dehydrogenase [Source:MGI Symbol;Acc:MGI:98266]
NM_181390	Mustn1	-0.381352	0.00339277	0.044062	Baseline	musculoskeletal, embryonic nuclear protein 1 [Source:MGI Symbol;Acc:MGI:1913425]
NM_007801	Ctsh	0.339578	0.00339778	0.0441022	Baseline	cathepsin H [Source:MGI Symbol;Acc:MGI:107285]
NM_010746	Ncr1	0.759099	0.00341318	0.0442773	Baseline	natural cytotoxicity triggering receptor 1 [Source:MGI Symbol;Acc:MGI:1336212]
NM_019670	Diap3	0.938004	0.0034274	0.0444367	Baseline	-
NM_001139520	Samhd1	0.496801	0.00343269	0.0444802	Baseline	SAM domain and HD domain, 1 [Source:MGI Symbol;Acc:MGI:1927468]
NM_001031814	Smg1	0.287467	0.00345716	0.0447721	Baseline	SMG1 homolog, phosphatidylinositol 3-kinase-related kinase (C. elegans) [Source:MGI Symbol;Acc:MGI:1919742]
NM_212457	Bex4	-0.523274	0.00346052	0.0447905	Baseline	brain expressed X-linked 4 [Source:MGI Symbol;Acc:MGI:3606746]
NM_175660	Hist1h2ab	2.11473	0.00346581	0.0448086	Upregulated	-
NM_001038637	Gng2	4.00559	0.00346434	0.0448086	Upregulated	guanine nucleotide binding protein (G protein), gamma 2 [Source:MGI Symbol;Acc:MGI:102705]
NM_013710	Fgd2	0.916623	0.00347483	0.0449001	Baseline	FYVE, RhoGEF and PH domain containing 2 [Source:MGI Symbol;Acc:MGI:1347084]
NM_001081168	Sap30l	-0.20916	0.00347856	0.0449231	Baseline	SAP30-like [Source:MGI Symbol;Acc:MGI:1354709]
NM_009663	Alox5ap	0.46775	0.00349768	0.0451195	Baseline	arachidonate 5-lipoxygenase activating protein [Source:MGI Symbol;Acc:MGI:107505]
NM_028071	Cotl1	0.480438	0.00349738	0.0451195	Baseline	coactosin-like 1 (Dictyostelium) [Source:MGI Symbol;Acc:MGI:1919292]
NM_016783	Pgrmc1	-0.185593	0.0035143	0.0452939	Baseline	progesterone receptor membrane component 1 [Source:MGI Symbol;Acc:MGI:1858305]
NM_013671	Sod2	0.375849	0.00351513	0.0452939	Baseline	superoxide dismutase 2, mitochondrial [Source:MGI Symbol;Acc:MGI:98352]
NM_153082	Dnajc27	-0.291008	0.00352515	0.0453976	Baseline	DnaJ heat shock protein family (Hsp40) member C27 [Source:MGI Symbol;Acc:MGI:2443036]
NM_178919	Lmf2	-0.191481	0.00353443	0.0454917	Baseline	lipase maturation factor 2 [Source:MGI Symbol;Acc:MGI:2146015]
NM_015729	Acox1	-0.175605	0.0035589	0.0457811	Baseline	acyl-Coenzyme A oxidase 1, palmitoyl [Source:MGI Symbol;Acc:MGI:1330812]
NM_177152	Lrig3	-0.262919	0.00359053	0.0461622	Baseline	leucine-rich repeats and immunoglobulin-like domains 3 [Source:MGI Symbol;Acc:MGI:2443955]
NM_019488	Slc2a8	-0.218957	0.00359304	0.0461687	Baseline	solute carrier family 2, (facilitated glucose transporter), member 8 [Source:MGI Symbol;Acc:MGI:1860103]
NM_001025262	Tpd52	-1.29181	0.00360251	0.0462647	Baseline	tumor protein D52 [Source:MGI Symbol;Acc:MGI:107749]
NM_175124	Lrrc28	2.83858	0.00360594	0.0462829	Upregulated	leucine rich repeat containing 28 [Source:MGI Symbol;Acc:MGI:1915689]
NM_011593	Timp1	1.51933	0.00362039	0.0464426	Baseline	tissue inhibitor of metalloproteinase 1 [Source:MGI Symbol;Acc:MGI:98752]
NM_010501	Ifit3	0.611934	0.00362629	0.0464923	Baseline	interferon-induced protein with tetratricopeptide repeats 3 [Source:MGI Symbol;Acc:MGI:1101055]
NM_001177633	Fam149b	-0.538668	0.00363334	0.0465568	Baseline	family with sequence similarity 149, member B [Source:MGI Symbol;Acc:MGI:2145567]
NM_001252531	Slco2b1	-2.32955	0.00366252	0.0469047	Downregulated	solute carrier organic anion transporter family, member 2b1 [Source:MGI Symbol;Acc:MGI:1351872]
NM_001290549	Tek	-0.410247	0.00367925	0.0470928	Baseline	TEK receptor tyrosine kinase [Source:MGI Symbol;Acc:MGI:98664]
NM_001081214	Pprc1	0.30366	0.00368791	0.0471774	Baseline	peroxisome proliferative activated receptor, gamma, coactivator-related 1 [Source:MGI Symbol;Acc:MGI:2385096]
NM_025813	Mfsd1	0.184129	0.00369952	0.0472997	Baseline	major facilitator superfamily domain containing 1 [Source:MGI Symbol;Acc:MGI:1914118]
NM_001081009	Parp8	0.391991	0.00371575	0.0474808	Baseline	poly (ADP-ribose) polymerase family, member 8 [Source:MGI Symbol;Acc:MGI:1098713]
NM_025820	Crnkl1	0.187887	0.00374689	0.0478522	Baseline	crooked neck pre-mRNA splicing factor 1 [Source:MGI Symbol;Acc:MGI:1914127]
NR_040623	Chn1os3	5.38939	0.00375342	0.047909	Upregulated	chimerin 1, opposite strand 3 [Source:MGI Symbol;Acc:MGI:3705094]
NM_009699	Aqp2	-2.23366	0.00377364	0.0481374	Downregulated	aquaporin 2 [Source:MGI Symbol;Acc:MGI:1096865]
NM_027016	Sec62	-0.146206	0.00377548	0.0481374	Baseline	SEC62 homolog (S. cerevisiae) [Source:MGI Symbol;Acc:MGI:1916526]
NM_021606	Nek6	0.346234	0.00378332	0.0482107	Baseline	NIMA (never in mitosis gene a)-related expressed kinase 6 [Source:MGI Symbol;Acc:MGI:1891638]
NM_011404	Slc7a5	0.592916	0.00379552	0.0483394	Baseline	solute carrier family 7 (cationic amino acid transporter, y+ system), member 5 [Source:MGI Symbol;Acc:MGI:1298205]
NM_001159631	Nek6	6.86863	0.00380761	0.0484666	Upregulated	NIMA (never in mitosis gene a)-related expressed kinase 6 [Source:MGI Symbol;Acc:MGI:1891638]
NM_021537	Stk25	-0.130872	0.00381679	0.0485463	Baseline	serine/threonine kinase 25 (yeast) [Source:MGI Symbol;Acc:MGI:1891699]
NM_146064	Soat2	1.2507	0.00381808	0.0485463	Baseline	sterol O-acyltransferase 2 [Source:MGI Symbol;Acc:MGI:1332226]
NM_001163470	Trafd1	0.37242	0.00382584	0.0486181	Baseline	TRAF type zinc finger domain containing 1 [Source:MGI Symbol;Acc:MGI:1923551]
NR_105939	Mir6973a	1.53796	0.00384492	0.0488337	Baseline	microRNA 6973a [Source:MGI Symbol;Acc:MGI:5531349]
NM_175659	Hist1h2ah	0.798009	0.00384868	0.0488545	Baseline	-
NM_134011	Tbrg4	-0.55188	0.00385778	0.048943	Baseline	transforming growth factor beta regulated gene 4 [Source:MGI Symbol;Acc:MGI:1100868]
NM_033174	Snurf	-4.253	0.00387058	0.0490515	Downregulated	SNRPN upstream reading frame [Source:MGI Symbol;Acc:MGI:1891236]
NM_025277	Gng10	0.337349	0.00386964	0.0490515	Baseline	guanine nucleotide binding protein (G protein), gamma 10 [Source:MGI Symbol;Acc:MGI:1336169]
NM_182999	Rnf20	0.469413	0.00387958	0.0491385	Baseline	ring finger protein 20 [Source:MGI Symbol;Acc:MGI:1925927]
NM_025979	Mastl	1.04987	0.00389221	0.0492714	Baseline	microtubule associated serine/threonine kinase-like [Source:MGI Symbol;Acc:MGI:1914371]
NM_133990	Il13ra1	0.273238	0.00391173	0.0494913	Baseline	interleukin 13 receptor, alpha 1 [Source:MGI Symbol;Acc:MGI:105052]
NM_029857	Tmco4	0.331536	0.00393464	0.0497539	Baseline	transmembrane and coiled-coil domains 4 [Source:MGI Symbol;Acc:MGI:1924306]
NM_027185	Def6	0.494775	0.00394061	0.0498021	Baseline	differentially expressed in FDCP 6 [Source:MGI Symbol;Acc:MGI:1346328]
NM_145509	Rab7b	0.466753	0.0039544	0.0499489	Baseline	RAB7B, member RAS oncogene family [Source:MGI Symbol;Acc:MGI:2442295]
NM_026635	Fam96a	0.3107	0.00395801	0.0499672	Baseline	-
NM_153537	Phldb1	-0.266505	0.00396854	0.0500727	Baseline	pleckstrin homology like domain, family B, member 1 [Source:MGI Symbol;Acc:MGI:2143230]
NM_022009	Flii	-0.311613	0.00397096	0.0500758	Baseline	flightless I actin binding protein [Source:MGI Symbol;Acc:MGI:1342286]
NM_001271585	Dnajc5	5.67757	0.0039824	0.0501927	Upregulated	DnaJ heat shock protein family (Hsp40) member C5 [Source:MGI Symbol;Acc:MGI:892995]
NM_001291071	Pfkp	-2.00652	0.00399851	0.0503406	Downregulated	phosphofructokinase, platelet [Source:MGI Symbol;Acc:MGI:1891833]
NM_018729	Cd244	0.651884	0.00399634	0.0503406	Baseline	-
NM_013847	Gcat	-0.435809	0.00400897	0.0504417	Baseline	glycine C-acetyltransferase (2-amino-3-ketobutyrate-coenzyme A ligase) [Source:MGI Symbol;Acc:MGI:1349389]
NM_203320	Cxcl3	2.13157	0.00401091	0.0504417	Upregulated	chemokine (C-X-C motif) ligand 3 [Source:MGI Symbol;Acc:MGI:3037818]
NM_009547	Zbtb14	-0.200418	0.00402974	0.0506508	Baseline	zinc finger and BTB domain containing 14 [Source:MGI Symbol;Acc:MGI:1195345]
NM_008252	Hmgb2	0.391226	0.00404699	0.0508399	Baseline	high mobility group box 2 [Source:MGI Symbol;Acc:MGI:96157]
NM_018744	Sema6a	-0.380871	0.00406659	0.0510582	Baseline	sema domain, transmembrane domain (TM), and cytoplasmic domain, (semaphorin) 6A [Source:MGI Symbol;Acc:MGI:1203727]
NM_001201322	4930415O20Rik	2.54575	0.00409725	0.0514152	Upregulated	-
NM_008446	Kif4	0.432106	0.00410003	0.0514221	Baseline	kinesin family member 4 [Source:MGI Symbol;Acc:MGI:108389]
NM_001113391	Cd247	0.492429	0.00412066	0.0516527	Baseline	CD247 antigen [Source:MGI Symbol;Acc:MGI:88334]
NM_001253812	Elp3	-0.227085	0.00413069	0.0517503	Baseline	elongator acetyltransferase complex subunit 3 [Source:MGI Symbol;Acc:MGI:1921445]
NM_010461	Hoxb8	-1.09235	0.00414278	0.0518717	Baseline	homeobox B8 [Source:MGI Symbol;Acc:MGI:96189]
NM_025451	Camk2n1	-0.300194	0.00414487	0.0518717	Baseline	calcium/calmodulin-dependent protein kinase II inhibitor 1 [Source:MGI Symbol;Acc:MGI:1913509]
NM_008917	Ppt1	0.272234	0.00415504	0.0519706	Baseline	palmitoyl-protein thioesterase 1 [Source:MGI Symbol;Acc:MGI:1298204]
NM_178603	Mrpl50	0.184554	0.00417786	0.0522277	Baseline	mitochondrial ribosomal protein L50 [Source:MGI Symbol;Acc:MGI:107329]
NM_019634	Tspan7	-0.427434	0.00419763	0.0524465	Baseline	tetraspanin 7 [Source:MGI Symbol;Acc:MGI:1298407]
NM_008343	Igfbp3	-0.298449	0.00420962	0.0525678	Baseline	insulin-like growth factor binding protein 3 [Source:MGI Symbol;Acc:MGI:96438]
NM_011967	Psma5	0.268135	0.00422447	0.0527247	Baseline	proteasome subunit alpha 5 [Source:MGI Symbol;Acc:MGI:1347009]
NM_021293	Cd33	0.875927	0.00424446	0.0529455	Baseline	CD33 antigen [Source:MGI Symbol;Acc:MGI:99440]
NM_011716	Wfs1	-0.1958	0.00426748	0.0531751	Baseline	wolframin ER transmembrane glycoprotein [Source:MGI Symbol;Acc:MGI:1328355]
NM_001252625	Ptgr2	6.64508	0.00426714	0.0531751	Upregulated	prostaglandin reductase 2 [Source:MGI Symbol;Acc:MGI:1916372]
NM_001301811	Irf8	3.51619	0.0042894	0.0534194	Upregulated	interferon regulatory factor 8 [Source:MGI Symbol;Acc:MGI:96395]
NM_172814	Lrp12	0.34567	0.00429718	0.0534874	Baseline	low density lipoprotein-related protein 12 [Source:MGI Symbol;Acc:MGI:2443132]
NM_001142948	Pogk	7.23415	0.00429969	0.0534897	Upregulated	pogo transposable element with KRAB domain [Source:MGI Symbol;Acc:MGI:1918842]
NM_025577	2810428I15Rik	-0.232383	0.00431173	0.0536106	Baseline	-
NM_011242	Rasgrp2	-0.152135	0.00431612	0.0536362	Baseline	RAS, guanyl releasing protein 2 [Source:MGI Symbol;Acc:MGI:1333849]
NM_001286411	Elf1	1.20448	0.00432005	0.0536561	Baseline	E74-like factor 1 [Source:MGI Symbol;Acc:MGI:107180]
NM_025382	Tmem57	-0.167454	0.00435571	0.0540409	Baseline	-
NM_022323	Moap1	6.69976	0.00435491	0.0540409	Upregulated	modulator of apoptosis 1 [Source:MGI Symbol;Acc:MGI:1915555]
NM_133903	Spon2	0.752191	0.00436491	0.0541258	Baseline	spondin 2, extracellular matrix protein [Source:MGI Symbol;Acc:MGI:1923724]
NM_001081203	Sbno1	0.148312	0.0044002	0.0545341	Baseline	strawberry notch 1 [Source:MGI Symbol;Acc:MGI:2384298]
NM_011249	Rbl1	0.376447	0.00441344	0.0546688	Baseline	RB transcriptional corepressor like 1 [Source:MGI Symbol;Acc:MGI:103300]
NM_152812	Otud6b	-0.197802	0.00442833	0.0548238	Baseline	OTU domain containing 6B [Source:MGI Symbol;Acc:MGI:1919451]
NM_009421	Traf1	0.3094	0.00443727	0.0549049	Baseline	TNF receptor-associated factor 1 [Source:MGI Symbol;Acc:MGI:101836]
NM_027951	Tekt4	-0.588981	0.00444015	0.0549111	Baseline	tektin 4 [Source:MGI Symbol;Acc:MGI:1919090]
NM_175552	Wdr3	0.172602	0.00444792	0.0549307	Baseline	WD repeat domain 3 [Source:MGI Symbol;Acc:MGI:2443143]
NM_173376	Rbmx2	0.338951	0.00444888	0.0549307	Baseline	RNA binding motif protein, X-linked 2 [Source:MGI Symbol;Acc:MGI:1919414]
NM_145375	Tm6sf1	0.361184	0.00444712	0.0549307	Baseline	transmembrane 6 superfamily member 1 [Source:MGI Symbol;Acc:MGI:1933209]
NM_015742	Myo9b	0.23974	0.00445636	0.0549936	Baseline	myosin IXb [Source:MGI Symbol;Acc:MGI:106624]
NM_008331	Ifit1	0.757418	0.00446345	0.0550516	Baseline	interferon-induced protein with tetratricopeptide repeats 1 [Source:MGI Symbol;Acc:MGI:99450]
NM_030695	Lrba	0.3634	0.00447534	0.0551687	Baseline	LPS-responsive beige-like anchor [Source:MGI Symbol;Acc:MGI:1933162]
NM_139143	Slc39a6	-0.257972	0.00448574	0.0552674	Baseline	solute carrier family 39 (metal ion transporter), member 6 [Source:MGI Symbol;Acc:MGI:2147279]
NM_026611_1	Rnaset2b	0.48447	0.00449151	0.0553089	Baseline	ribonuclease T2B [Source:MGI Symbol;Acc:MGI:3702087]
NM_007387	Acp2	0.255128	0.00449651	0.055341	Baseline	acid phosphatase 2, lysosomal [Source:MGI Symbol;Acc:MGI:87882]
NM_001190449	Ddah2	-0.318939	0.00452546	0.0556675	Baseline	dimethylarginine dimethylaminohydrolase 2 [Source:MGI Symbol;Acc:MGI:1859016]
NM_027444	Bbx	0.214876	0.0045613	0.0560785	Baseline	bobby sox HMG box containing [Source:MGI Symbol;Acc:MGI:1917758]
NM_182928	Adm2	5.27858	0.00456791	0.0561298	Upregulated	adrenomedullin 2 [Source:MGI Symbol;Acc:MGI:2675256]
NM_030060	Batf3	0.794714	0.00457453	0.0561812	Baseline	basic leucine zipper transcription factor, ATF-like 3 [Source:MGI Symbol;Acc:MGI:1925491]
NM_001037719	Btla	1.27351	0.00457993	0.0562176	Baseline	B and T lymphocyte associated [Source:MGI Symbol;Acc:MGI:2658978]
NM_207244	Cd200r4	0.879494	0.00458795	0.0562465	Baseline	CD200 receptor 4 [Source:MGI Symbol;Acc:MGI:3036289]
NM_001113530	Csf1	0.921374	0.00458961	0.0562465	Baseline	colony stimulating factor 1 (macrophage) [Source:MGI Symbol;Acc:MGI:1339753]
NM_001164571	Rffl	2.80645	0.00458654	0.0562465	Upregulated	ring finger and FYVE like domain containing protein [Source:MGI Symbol;Acc:MGI:1914588]
NM_027280	Nkd1	-0.312077	0.00459443	0.0562641	Baseline	naked cuticle 1 [Source:MGI Symbol;Acc:MGI:2135954]
NM_001110251	Hmbs	6.11227	0.00459592	0.0562641	Upregulated	hydroxymethylbilane synthase [Source:MGI Symbol;Acc:MGI:96112]
NM_001161420	Vldlr	-0.702907	0.00460215	0.0563104	Baseline	very low density lipoprotein receptor [Source:MGI Symbol;Acc:MGI:98935]
NM_023209	Pbk	1.3884	0.00461891	0.0564855	Baseline	PDZ binding kinase [Source:MGI Symbol;Acc:MGI:1289156]
NM_008719	Npas2	1.32352	0.00462656	0.056549	Baseline	neuronal PAS domain protein 2 [Source:MGI Symbol;Acc:MGI:109232]
NM_001302555	Lrrc23	-0.304614	0.00463953	0.0566206	Baseline	leucine rich repeat containing 23 [Source:MGI Symbol;Acc:MGI:1315192]
NM_172947	Lsm12	0.269707	0.00463693	0.0566206	Baseline	LSM12 homolog [Source:MGI Symbol;Acc:MGI:1919592]
NM_009397	Tnfaip3	0.786043	0.00463978	0.0566206	Baseline	tumor necrosis factor, alpha-induced protein 3 [Source:MGI Symbol;Acc:MGI:1196377]
NM_001099328	Zfp831	0.650483	0.00466057	0.0568441	Baseline	zinc finger protein 831 [Source:MGI Symbol;Acc:MGI:3641861]
NM_008358	Il15ra	2.81134	0.00466565	0.056876	Upregulated	interleukin 15 receptor, alpha chain [Source:MGI Symbol;Acc:MGI:104644]
NM_001163774	Taok2	-0.509767	0.00468228	0.0570485	Baseline	TAO kinase 2 [Source:MGI Symbol;Acc:MGI:1915919]
NM_001190989	Ndfip2	-1.003	0.00469525	0.0571764	Baseline	Nedd4 family interacting protein 2 [Source:MGI Symbol;Acc:MGI:1923523]
NM_015781	Nap1l1	0.235533	0.00470079	0.0572137	Baseline	nucleosome assembly protein 1-like 1 [Source:MGI Symbol;Acc:MGI:1855693]
NM_001081134	Kcng1	-1.55053	0.00471553	0.0573505	Baseline	potassium voltage-gated channel, subfamily G, member 1 [Source:MGI Symbol;Acc:MGI:3616086]
NM_172884	2900026A02Rik	-0.342081	0.00472106	0.0573505	Baseline	RIKEN cDNA 2900026A02 gene [Source:MGI Symbol;Acc:MGI:1920194]
NM_007645	Cd37	0.724091	0.00472448	0.0573505	Baseline	CD37 antigen [Source:MGI Symbol;Acc:MGI:88330]
NM_001291894	Lilrb4a	0.915916	0.00471804	0.0573505	Baseline	leukocyte immunoglobulin-like receptor, subfamily B, member 4A [Source:MGI Symbol;Acc:MGI:102701]
NM_001284228	Flot2	6.79473	0.00472442	0.0573505	Upregulated	flotillin 2 [Source:MGI Symbol;Acc:MGI:103309]
NM_011711	Fmnl3	-0.26749	0.00473094	0.0573987	Baseline	formin-like 3 [Source:MGI Symbol;Acc:MGI:109569]
NM_028479	Mrgbp	0.383426	0.00473796	0.0574537	Baseline	MRG/MORF4L binding protein [Source:MGI Symbol;Acc:MGI:1920497]
NM_019823	Cyp2d22	-0.355116	0.00474594	0.0575201	Baseline	cytochrome P450, family 2, subfamily d, polypeptide 22 [Source:MGI Symbol;Acc:MGI:1929474]
NM_023605	Fbxo9	-0.223876	0.00475656	0.0575883	Baseline	f-box protein 9 [Source:MGI Symbol;Acc:MGI:1918788]
NM_016722	Galns	0.350492	0.00475457	0.0575883	Baseline	galactosamine (N-acetyl)-6-sulfate sulfatase [Source:MGI Symbol;Acc:MGI:1355303]
NM_199306	Wdtc1	0.166328	0.00477375	0.0577662	Baseline	WD and tetratricopeptide repeats 1 [Source:MGI Symbol;Acc:MGI:2685541]
NM_029528	Fam131b	0.94713	0.00479724	0.0580199	Baseline	family with sequence similarity 131, member B [Source:MGI Symbol;Acc:MGI:1923406]
NM_001252332	Sept8	0.987818	0.00481859	0.0582476	Baseline	-
NM_001045529	Morc3	0.19076	0.00484457	0.0585184	Baseline	microrchidia 3 [Source:MGI Symbol;Acc:MGI:2136841]
NM_207215	Mycbp2	0.353703	0.00484607	0.0585184	Baseline	MYC binding protein 2, E3 ubiquitin protein ligase [Source:MGI Symbol;Acc:MGI:2179432]
NM_178885	AI182371	6.83618	0.00485415	0.0585852	Upregulated	expressed sequence AI182371 [Source:MGI Symbol;Acc:MGI:2138853]
NM_001165253	Ctage5	1.30468	0.00486793	0.0587208	Baseline	-
NM_001285981	Banp	1.03378	0.00487138	0.0587317	Baseline	BTG3 associated nuclear protein [Source:MGI Symbol;Acc:MGI:1889023]
NM_010421	Hexa	0.248461	0.00487515	0.0587465	Baseline	hexosaminidase A [Source:MGI Symbol;Acc:MGI:96073]
NM_009046	Relb	2.02428	0.00488918	0.0588848	Upregulated	avian reticuloendotheliosis viral (v-rel) oncogene related B [Source:MGI Symbol;Acc:MGI:103289]
NM_009728	Atp10a	0.478682	0.00490705	0.0590691	Baseline	ATPase, class V, type 10A [Source:MGI Symbol;Acc:MGI:1330809]
NM_199366	Gal3st2	-6.7866	0.00492222	0.0591354	Downregulated	galactose-3-O-sulfotransferase 2 [Source:MGI Symbol;Acc:MGI:2685834]
NM_170729	Ank3	-2.43027	0.00491726	0.0591354	Downregulated	ankyrin 3, epithelial [Source:MGI Symbol;Acc:MGI:88026]
NM_019414	Selenbp2	-0.467133	0.00492282	0.0591354	Baseline	selenium binding protein 2 [Source:MGI Symbol;Acc:MGI:104859]
NM_008394	Irf9	0.659376	0.0049181	0.0591354	Baseline	interferon regulatory factor 9 [Source:MGI Symbol;Acc:MGI:107587]
NM_023290	Mkrn2	-0.238378	0.00493615	0.0592646	Baseline	makorin, ring finger protein, 2 [Source:MGI Symbol;Acc:MGI:1914277]
NM_001042407	Pex10	-0.331518	0.00495296	0.0594355	Baseline	peroxisomal biogenesis factor 10 [Source:MGI Symbol;Acc:MGI:2684988]
NM_001024932	Pilrb2	0.659367	0.00496109	0.0595021	Baseline	paired immunoglobin-like type 2 receptor beta 2 [Source:MGI Symbol;Acc:MGI:2450535]
NM_011604	Tlr6	0.453498	0.00496585	0.0595283	Baseline	toll-like receptor 6 [Source:MGI Symbol;Acc:MGI:1341296]
NM_019929	Sumo3	1.12201	0.00496928	0.0595384	Baseline	small ubiquitin-like modifier 3 [Source:MGI Symbol;Acc:MGI:1336201]
NR_130994	8430430B14Rik	5.07878	0.00497341	0.0595569	Upregulated	RIKEN cDNA 8430430B14 gene [Source:MGI Symbol;Acc:MGI:1925398]
NM_145465	Stk24	0.188322	0.00497743	0.0595741	Baseline	serine/threonine kinase 24 [Source:MGI Symbol;Acc:MGI:2385007]
NM_178802	Trim65	0.385819	0.00498233	0.0596018	Baseline	tripartite motif-containing 65 [Source:MGI Symbol;Acc:MGI:2442815]
NM_026369	Arpc5	0.22089	0.00499421	0.0597102	Baseline	actin related protein 2/3 complex, subunit 5 [Source:MGI Symbol;Acc:MGI:1915021]
NM_026907	Sectm1b	2.93082	0.00499658	0.0597102	Upregulated	secreted and transmembrane 1B [Source:MGI Symbol;Acc:MGI:1929083]
NM_011346	Sell	0.539118	0.00500154	0.0597386	Baseline	selectin, lymphocyte [Source:MGI Symbol;Acc:MGI:98279]
NM_133716	Smap2	0.337766	0.00501542	0.0598733	Baseline	small ArfGAP 2 [Source:MGI Symbol;Acc:MGI:1917030]
NM_028639	Ttc7	0.25087	0.00503136	0.0600326	Baseline	tetratricopeptide repeat domain 7 [Source:MGI Symbol;Acc:MGI:1920999]
NR_037581	Magix	-0.578545	0.00503934	0.0600967	Baseline	MAGI family member, X-linked [Source:MGI Symbol;Acc:MGI:1859644]
NM_023429	Ociad1	-0.168533	0.00505317	0.0602305	Baseline	OCIA domain containing 1 [Source:MGI Symbol;Acc:MGI:1915345]
NM_027642	Phf6	0.299564	0.00506086	0.060291	Baseline	PHD finger protein 6 [Source:MGI Symbol;Acc:MGI:1918248]
NM_023061	Mcam	-0.396838	0.005109	0.060833	Baseline	melanoma cell adhesion molecule [Source:MGI Symbol;Acc:MGI:1933966]
NM_175649	Tnfrsf26	0.711292	0.0051137	0.0608575	Baseline	tumor necrosis factor receptor superfamily, member 26 [Source:MGI Symbol;Acc:MGI:2651928]
NM_013770	Slc25a10	-0.170397	0.00511932	0.0608929	Baseline	solute carrier family 25 (mitochondrial carrier, dicarboxylate transporter), member 10 [Source:MGI Symbol;Acc:MGI:1353497]
NM_053267	Selm	-0.237799	0.00512534	0.0609332	Baseline	-
NM_001252450	Cldnd1	-7.74538	0.00515332	0.0612342	Downregulated	claudin domain containing 1 [Source:MGI Symbol;Acc:MGI:2447860]
NM_011549	Tfeb	-2.5684	0.0051595	0.0612445	Downregulated	transcription factor EB [Source:MGI Symbol;Acc:MGI:103270]
NM_178255	Hapln3	-0.677224	0.00515795	0.0612445	Baseline	hyaluronan and proteoglycan link protein 3 [Source:MGI Symbol;Acc:MGI:1914916]
NM_025872	Golt1b	0.199078	0.00517962	0.0614517	Baseline	golgi transport 1B [Source:MGI Symbol;Acc:MGI:1914214]
NM_001164036	Ly6e	-0.840427	0.0051974	0.0616309	Baseline	lymphocyte antigen 6 complex, locus E [Source:MGI Symbol;Acc:MGI:106651]
NR_075096	Slc25a43	-8.00633	0.00521889	0.0618461	Downregulated	solute carrier family 25, member 43 [Source:MGI Symbol;Acc:MGI:2684854]
NM_013463	Gla	0.333416	0.00522091	0.0618461	Baseline	galactosidase, alpha [Source:MGI Symbol;Acc:MGI:1347344]
NM_001290749	Rnf130	-2.17064	0.00523889	0.0620272	Downregulated	ring finger protein 130 [Source:MGI Symbol;Acc:MGI:1891717]
NM_172768	Gramd1b	0.376375	0.00529082	0.0626098	Baseline	GRAM domain containing 1B [Source:MGI Symbol;Acc:MGI:1925037]
NR_040707	1110046J04Rik	-1.07656	0.0053025	0.0626981	Baseline	RIKEN cDNA 1110046J04 gene [Source:MGI Symbol;Acc:MGI:1916058]
NM_027219	Cdc42ep1	-0.315279	0.00530404	0.0626981	Baseline	CDC42 effector protein (Rho GTPase binding) 1 [Source:MGI Symbol;Acc:MGI:1929763]
NM_133626	Rrbp1	0.799985	0.00530916	0.0626981	Baseline	ribosome binding protein 1 [Source:MGI Symbol;Acc:MGI:1932395]
NM_021886	Cenph	1.71623	0.00530652	0.0626981	Baseline	centromere protein H [Source:MGI Symbol;Acc:MGI:1349448]
NM_011297	Rps24	-0.285431	0.00532604	0.0627885	Baseline	ribosomal protein S24 [Source:MGI Symbol;Acc:MGI:98147]
NM_001003919	Ddx11	0.463495	0.00532748	0.0627885	Baseline	DEAD/H box helicase 11 [Source:MGI Symbol;Acc:MGI:2443590]
NM_020330	Adam21	4.77517	0.0053277	0.0627885	Upregulated	a disintegrin and metallopeptidase domain 21 [Source:MGI Symbol;Acc:MGI:1861229]
NM_001170486	Arpc4	8.90957	0.00531996	0.0627885	Upregulated	actin related protein 2/3 complex, subunit 4 [Source:MGI Symbol;Acc:MGI:1915339]
NM_198652	Hjurp	0.19017	0.00536392	0.063183	Baseline	Holliday junction recognition protein [Source:MGI Symbol;Acc:MGI:2685821]
NM_007823	Cyp4b1	-0.444327	0.00538022	0.0632921	Baseline	cytochrome P450, family 4, subfamily b, polypeptide 1 [Source:MGI Symbol;Acc:MGI:103225]
NM_030250	Nus1	0.159899	0.00537797	0.0632921	Baseline	NUS1 dehydrodolichyl diphosphate synthase subunit [Source:MGI Symbol;Acc:MGI:1196365]
NM_011369	Shcbp1	1.25461	0.00538142	0.0632921	Baseline	Shc SH2-domain binding protein 1 [Source:MGI Symbol;Acc:MGI:1338802]
NM_011691	Vav1	0.730072	0.0053961	0.0634323	Baseline	vav 1 oncogene [Source:MGI Symbol;Acc:MGI:98923]
NM_010749	M6pr	0.234284	0.00540213	0.0634658	Baseline	mannose-6-phosphate receptor, cation dependent [Source:MGI Symbol;Acc:MGI:96904]
NM_007634	Ccnf	0.707426	0.00540445	0.0634658	Baseline	cyclin F [Source:MGI Symbol;Acc:MGI:102551]
NR_045164	Slc2a4rg-ps	0.528219	0.00541625	0.063572	Baseline	Slc2a4 regulator, pseudogene [Source:MGI Symbol;Acc:MGI:3651388]
NM_001163215	Fgfr3	-0.395724	0.00545221	0.0639615	Baseline	fibroblast growth factor receptor 3 [Source:MGI Symbol;Acc:MGI:95524]
NM_145361	Btbd2	-0.124034	0.00545722	0.0639877	Baseline	BTB (POZ) domain containing 2 [Source:MGI Symbol;Acc:MGI:1933831]
NM_001276442	Acy1	-0.779113	0.00546694	0.0640691	Baseline	aminoacylase 1 [Source:MGI Symbol;Acc:MGI:87913]
NM_029564	Tax1bp3	-0.203914	0.00548747	0.064277	Baseline	Tax1 (human T cell leukemia virus type I) binding protein 3 [Source:MGI Symbol;Acc:MGI:1923531]
NM_053198	Sfxn4	-0.687196	0.00549281	0.0643069	Baseline	sideroflexin 4 [Source:MGI Symbol;Acc:MGI:2137680]
NM_001085371	Speg	7.52533	0.00550098	0.0643698	Upregulated	SPEG complex locus [Source:MGI Symbol;Acc:MGI:109282]
NM_001085390	Dusp5	0.585916	0.00551065	0.0644503	Baseline	dual specificity phosphatase 5 [Source:MGI Symbol;Acc:MGI:2685183]
NM_008332	Ifit2	0.730415	0.0055139	0.0644556	Baseline	interferon-induced protein with tetratricopeptide repeats 2 [Source:MGI Symbol;Acc:MGI:99449]
NM_008541	Smad5	0.99719	0.00553239	0.0646389	Baseline	SMAD family member 5 [Source:MGI Symbol;Acc:MGI:1328787]
NM_001253802	Smim22	-5.98351	0.00553779	0.0646693	Downregulated	small integral membrane protein 22 [Source:MGI Symbol;Acc:MGI:3643379]
NM_030024	Prr15	0.730644	0.00555469	0.0648338	Baseline	proline rich 15 [Source:MGI Symbol;Acc:MGI:1925254]
NM_010551	Il16	0.322203	0.00557211	0.0650042	Baseline	interleukin 16 [Source:MGI Symbol;Acc:MGI:1270855]
NM_024440	Derl3	1.05118	0.00557862	0.0650473	Baseline	Der1-like domain family, member 3 [Source:MGI Symbol;Acc:MGI:1917627]
NM_173048	Gga3	0.153326	0.00558439	0.0650486	Baseline	golgi associated, gamma adaptin ear containing, ARF binding protein 3 [Source:MGI Symbol;Acc:MGI:2384159]
NM_011045	Pcna	0.232377	0.0055825	0.0650486	Baseline	proliferating cell nuclear antigen [Source:MGI Symbol;Acc:MGI:97503]
NM_001256145	Rad54b	4.16902	0.00559343	0.0651211	Upregulated	RAD54 homolog B (S. cerevisiae) [Source:MGI Symbol;Acc:MGI:3605986]
NM_146207	Cul4a	-0.115879	0.00560961	0.0652764	Baseline	cullin 4A [Source:MGI Symbol;Acc:MGI:1914487]
NM_013880	Plcl2	0.472115	0.00564036	0.0656013	Baseline	phospholipase C-like 2 [Source:MGI Symbol;Acc:MGI:1352756]
NM_027560	Arrdc2	-0.294767	0.00564926	0.0656716	Baseline	arrestin domain containing 2 [Source:MGI Symbol;Acc:MGI:1918057]
NM_001039701	Il1rn	1.37662	0.0056754	0.0659422	Baseline	interleukin 1 receptor antagonist [Source:MGI Symbol;Acc:MGI:96547]
NM_001243199	Gimap4	0.986534	0.00568453	0.066015	Baseline	GTPase, IMAP family member 4 [Source:MGI Symbol;Acc:MGI:1349656]
NM_011832	Insrr	1.14856	0.00569615	0.0661167	Baseline	insulin receptor-related receptor [Source:MGI Symbol;Acc:MGI:1346037]
NM_007991	Fbl	0.264762	0.00570063	0.0661354	Baseline	fibrillarin [Source:MGI Symbol;Acc:MGI:95486]
NM_001167763	Ift122	-0.447074	0.00573049	0.0664483	Baseline	intraflagellar transport 122 [Source:MGI Symbol;Acc:MGI:1932386]
NM_027314	March5	0.185963	0.00577006	0.0668447	Baseline	-
NR_040628	Gm17066	0.391053	0.00577048	0.0668447	Baseline	predicted gene 17066 [Source:MGI Symbol;Acc:MGI:4937893]
NM_177632	Fam43a	-0.229235	0.00578184	0.0669427	Baseline	family with sequence similarity 43, member A [Source:MGI Symbol;Acc:MGI:2676309]
NM_011779	Coro1c	-0.226278	0.00578582	0.0669552	Baseline	coronin, actin binding protein 1C [Source:MGI Symbol;Acc:MGI:1345964]
NM_011988	Slc27a3	-0.277101	0.00580278	0.0671177	Baseline	solute carrier family 27 (fatty acid transporter), member 3 [Source:MGI Symbol;Acc:MGI:1347358]
NM_001290688	Med8	-0.554134	0.0058088	0.0671537	Baseline	mediator complex subunit 8 [Source:MGI Symbol;Acc:MGI:1915269]
NM_207278	Tigd4	4.59992	0.00581176	0.0671543	Upregulated	tigger transposable element derived 4 [Source:MGI Symbol;Acc:MGI:2685264]
NM_177326	Pak2	0.123545	0.00583453	0.0673836	Baseline	p21 (RAC1) activated kinase 2 [Source:MGI Symbol;Acc:MGI:1339984]
NM_001080977	Rsbn1l	0.219769	0.00585041	0.0675331	Baseline	round spermatid basic protein 1-like [Source:MGI Symbol;Acc:MGI:3036237]
NM_133775	Il33	0.29706	0.00586863	0.0677095	Baseline	interleukin 33 [Source:MGI Symbol;Acc:MGI:1924375]
[truncated: 20,846 more rows]
