# Supplementary material for: Mycobacterium tuberculosis strain with deletions in menT3 and menT4 is attenuated and confers protection in mice and guinea pigs
Source: Nat Commun. 2024 Jun 27;15:5467. doi: 10.1038/s41467-024-49246-5 (PMC11211403; doi:10.1038/s41467-024-49246-5)
Supplement: Supplementary file 7 — Supplementary Data 4 [file 41467_2024_49246_MOESM7_ESM.xlsx]

## Sheet: DEGs
Supplementary Data 4: List of differentially expressed genes in lungs of DmenT4DT3 infected mice with respect to M. tuberculosis Erdman infected mice using a fold change cutoff of log2 fold change of +2, -2 and Padj value of ≤ 0.05
transcript_id	gene_name	log2 FoldChange	pvalue	q-value	Status
NM_172966	Sh3rf2	-41.7783	7.62077e-19	3.82867e-16	Downregulated
NM_028734	Steap2	-37.6157	1.59221e-19	1.02848e-16	Downregulated
NM_001205156	Yipf1	-36.7902	3.23407e-29	9.13948e-26	Downregulated
NM_001285476	Tbx1	-36.509	3.04631e-18	1.37742e-15	Downregulated
NM_001302460	Ing1	-36.3379	1.26889e-14	2.65621e-12	Downregulated
NM_001282994	Cobl	-36.2373	1.7317e-18	8.17708e-16	Downregulated
NM_001271473	Scube1	-35.9252	2.46624e-14	4.95192e-12	Downregulated
NM_007626	Cbx5	-34.269	3.5228e-13	5.34521e-11	Downregulated
NM_001308646	Aqp4	-33.5907	1.0167e-12	1.40869e-10	Downregulated
NM_028788	Stra6l	-32.8024	2.69137e-14	5.33742e-12	Downregulated
NM_001308329	Enpp1	-32.5799	6.59719e-12	7.45746e-10	Downregulated
NM_021782	Il21	-32.236	7.91034e-12	8.76651e-10	Downregulated
NM_001205068	Jmjd4	-32.1567	4.27768e-21	4.03385e-18	Downregulated
NM_001291768	Tfdp1	-31.5484	2.16357e-11	2.07263e-09	Downregulated
NM_001289488	Exoc3l4	-31.1147	4.01754e-11	3.54799e-09	Downregulated
NM_198420	Arhgap39	-30.95	5.10329e-11	4.4375e-09	Downregulated
NM_001286981	Mkks	-30.7853	6.52166e-11	5.56383e-09	Downregulated
NM_010820	Mpdz	-29.3395	4.78323e-10	3.27695e-08	Downregulated
NR_040407	Gm16845	-26.8814	1.18251e-08	5.79919e-07	Downregulated
NM_001160229	Zfp275	-26.3424	1.21452e-19	8.32057e-17	Downregulated
NM_001271693	Kcnj15	-25.4805	5.76494e-14	1.06831e-11	Downregulated
NM_019389	Vcan	-24.7092	1.57257e-07	5.31412e-06	Downregulated
NM_009772	Bub1	-24.6416	8.097e-12	8.88626e-10	Downregulated
NM_001271694	Kcnj15	-24.5925	2.31899e-13	3.59094e-11	Downregulated
NM_001113362	Tbc1d14	-24.2711	2.59427e-07	8.21447e-06	Downregulated
NM_001025363	Klc1	-24.1193	3.07945e-07	9.53701e-06	Downregulated
NM_001199338	Apoo	-23.6918	1.28921e-08	6.25462e-07	Downregulated
NM_001306204	Ints7	-23.5031	6.11821e-07	1.71614e-05	Downregulated
NM_001163283	Zbtb5	-23.4845	6.24918e-07	1.74853e-05	Downregulated
NM_001136260	Slc4a4	-23.247	8.09674e-07	2.20544e-05	Downregulated
NM_001033237	Yeats2	-23.2295	8.25204e-07	2.23428e-05	Downregulated
NM_001168513	Mapk14	-23.2215	1.07279e-13	1.82359e-11	Downregulated
NM_001252494	Rapgef6	-23.1928	8.58789e-07	2.31412e-05	Downregulated
NM_001291212	Myo18a	-23.1773	1.43863e-10	1.13949e-08	Downregulated
NM_010103	Edil3	-22.9406	5.62713e-08	2.27582e-06	Downregulated
NM_001177653	Hist1h2be	-22.7656	3.71008e-18	1.64466e-15	Downregulated
NM_001284314	Ube2j2	-22.6937	1.47018e-06	3.68083e-05	Downregulated
NM_020043	Igdcc4	-22.6463	4.77811e-08	1.97845e-06	Downregulated
NM_011612	Tnfrsf9	-22.5012	1.34765e-07	4.65866e-06	Downregulated
NM_001166249	Mgll	-22.4548	7.27278e-14	1.30494e-11	Downregulated
NM_001199308	Gm14440	-22.2364	4.60099e-14	8.89054e-12	Downregulated
NM_001159647	Cntn1	-22.2213	1.37151e-07	4.72671e-06	Downregulated
NM_001205243	Fasl	-22.1961	1.92302e-12	2.48432e-10	Downregulated
NM_001305989	Cnpy3	-22.1359	2.64852e-06	6.25681e-05	Downregulated
NM_001277321	Ilf3	-21.9373	3.25791e-06	7.45777e-05	Downregulated
NM_001286063	Grk6	-21.8592	2.39947e-09	1.39812e-07	Downregulated
NM_001177839	Smox	-21.6424	1.32231e-07	4.58508e-06	Downregulated
NM_001289570	Rpap2	-21.3259	6.08985e-06	0.000128193	Downregulated
NM_001159884	Dnajb2	-21.1604	7.20287e-06	0.00014887	Downregulated
NM_028798	Crct1	-19.5509	3.60446e-05	0.000604522	Downregulated
NM_001018079	Lce3f	-18.7304	2.87852e-05	0.000500982	Downregulated
NM_011768	Zfx	-17.0927	0.000336636	0.00397217	Downregulated
NM_011641	Trp63	-16.5234	0.000549747	0.00598108	Downregulated
NM_001130477	Srrm1	-11.0881	1.22645e-05	0.000239804	Downregulated
NM_001039509	Pnkd	-10.8886	0.000182187	0.00236421	Downregulated
NM_011110	Pla2g5	-10.8636	8.60364e-09	4.38088e-07	Downregulated
NM_013461	Adra1a	-10.6003	1.23596e-06	3.15736e-05	Downregulated
NM_001145929	Thap3	-10.4996	5.06952e-06	0.000109992	Downregulated
NM_001204202	Spp1	-9.93744	0.000986232	0.00961415	Downregulated
NM_001166416	Med23	-9.92873	0.000176761	0.00231531	Downregulated
NM_148922	Mdm1	-9.92734	4.57041e-06	0.000100221	Downregulated
NM_001286413	Mtus1	-9.81866	0.00238393	0.0196629	Downregulated
NM_023505	Glrx2	-9.79628	0.00381083	0.0280089	Downregulated
NM_001077190	Abi1	-9.41538	0.00196683	0.0169201	Downregulated
NM_001284519	Cmah	-9.38749	2.50861e-06	5.95742e-05	Downregulated
NM_001170485	Arpc4	-9.19443	0.00130301	0.0121229	Downregulated
NM_001048267	Tnpo1	-9.08027	0.00609164	0.0400931	Downregulated
NM_013634	Med1	-8.94099	0.000222915	0.00280917	Downregulated
NM_001164205	Tsen34	-8.92593	0.000330491	0.00391396	Downregulated
NM_001291126	Phf23	-8.86441	0.000175817	0.00230829	Downregulated
NM_001252282	Ogdh	-8.54629	0.0015517	0.0139486	Downregulated
NM_001168600	Gnl3l	-8.51755	0.00027207	0.00332304	Downregulated
NM_001291765	Tfdp1	-8.39456	0.00133734	0.012381	Downregulated
NM_001252662	Dmtn	-8.32573	0.00415106	0.0299162	Downregulated
NM_153165	Klhl15	-7.97388	5.75715e-05	0.000896403	Downregulated
NM_053086	Nolc1	-7.9308	0.000148126	0.0020005	Downregulated
NM_001253803	Smim22	-7.8413	0.000507795	0.00559409	Downregulated
NM_001287800	Fhl1	-7.82668	0.000291646	0.00352218	Downregulated
NM_001122822	Wrn	-7.62913	0.000109258	0.00155255	Downregulated
NM_001039170	Eif4e2	-7.59498	0.000177105	0.00231581	Downregulated
NR_075096	Slc25a43	-7.54826	0.00847631	0.0516529	Downregulated
NM_001037709	Rusc2	-7.45921	4.27417e-06	9.44578e-05	Downregulated
NM_011329	Ccl1	-7.30693	1.32732e-08	6.4257e-07	Downregulated
NM_001110330	Fiz1	-7.18817	0.000533084	0.00582784	Downregulated
NM_018812	Pias3	-7.17211	0.00320236	0.0247667	Downregulated
NM_001171007	Nod1	-7.13475	0.00362633	0.027051	Downregulated
NM_001163626	Noxa1	-7.13445	0.000525787	0.00576479	Downregulated
NM_153090	Fcrl1	-7.11666	0.00158607	0.0142181	Downregulated
NM_001164096	Polr3e	-6.99699	0.000104443	0.00149826	Downregulated
NM_001110843	Cacna2d1	-6.87687	0.000312359	0.00372848	Downregulated
NM_001166545	Hmga1	-6.82531	0.000453016	0.00509437	Downregulated
NM_001145960	Slc37a2	-6.76493	0.000193315	0.00248605	Downregulated
NM_009253	Serpina3m	-6.40405	0.00070866	0.0073057	Downregulated
NM_001033331	Gas2l3	-6.39904	0.00768018	0.0479916	Downregulated
NM_001164402	Ptpro	-6.26594	0.00201037	0.017216	Downregulated
NM_021309	Sh2d2a	-6.2625	0.000250192	0.00308752	Downregulated
NM_001166627_1	Dynlt1f	-6.17115	0.000523689	0.00574735	Downregulated
NM_021515	Ak1	-6.14034	0.00147225	0.0133627	Downregulated
NM_001290455	Gripap1	-6.05846	0.000215402	0.00273431	Downregulated
NM_001253802	Smim22	-6.01016	0.00530679	0.0361264	Downregulated
NM_001177577	Gm1045	-5.98546	1.44875e-05	0.000276867	Downregulated
NM_026679_1	Tmem254a	-5.90278	0.00100368	0.00974704	Downregulated
NM_175211	Ralgps1	-5.78978	4.82112e-12	5.58953e-10	Downregulated
NM_001290803	Arhgef10l	-5.68684	0.000885195	0.00878897	Downregulated
NM_030175	Hhipl2	-5.51789	0.000233336	0.0029242	Downregulated
NM_178216	Hist2h3c1	-5.44662	0.00644923	0.0418978	Downregulated
NM_001285512	Cops2	-5.18822	5.14357e-05	0.000818915	Downregulated
NM_001080774	Myo1c	-5.12253	0.00043284	0.00490018	Downregulated
NR_106179	Mir8101	-4.96641	0.00700427	0.0447921	Downregulated
NM_001163528	Itpripl1	-4.91343	0.00737334	0.0465113	Downregulated
NM_001164268	Kalrn	-4.67999	0.00909611	0.0545936	Downregulated
NM_001289699	Prrt3	-4.67488	0.00860682	0.0523072	Downregulated
NM_130861	Slco1a5	-4.65498	0.00282012	0.0224032	Downregulated
NM_001195088	Tmc8	-4.57809	0.000345207	0.00405186	Downregulated
NM_001102468	Calml4	-4.52828	0.0039631	0.0288745	Downregulated
NM_001302078	Fkbp1a	-4.39178	3.18108e-06	7.30872e-05	Downregulated
NM_001272024	Sema6c	-4.30595	0.00701996	0.0448579	Downregulated
NM_001170395	Cd163	-4.29053	0.00022515	0.00283418	Downregulated
NM_011124	Ccl21a	-4.12625	0.0076105	0.0476483	Downregulated
NM_029000	Gvin1	-3.97604	0.000596435	0.00639062	Downregulated
NM_026700	Dopey2	-3.85909	0.00395424	0.0288379	Downregulated
NR_104342	Gfra1	-3.73447	0.00480311	0.0335565	Downregulated
NR_027784	Airn	-3.53417	1.90087e-13	3.06964e-11	Downregulated
NM_001146000	Zfp710	-3.26406	0.000243094	0.00302597	Downregulated
NM_001293630	Slc37a4	-3.23887	1.35582e-05	0.000262435	Downregulated
NM_001134902	AU019823	-3.20916	4.02103e-05	0.000665014	Downregulated
NM_001081413	Unc13b	-3.18754	9.31086e-05	0.00135109	Downregulated
NM_001253737	Fcer2a	-3.09096	0.00808073	0.0498224	Downregulated
NM_172909	Cd163l1	-3.04336	1.56246e-14	3.21129e-12	Downregulated
NM_175628	A2m	-2.99083	8.30128e-05	0.00123066	Downregulated
NR_033185	Rcbtb2	-2.94934	0.00604691	0.03988	Downregulated
NM_001033346	Lrrc55	-2.90112	0.00065761	0.00687662	Downregulated
NR_073185	Clip4	-2.81511	0.00306867	0.0239808	Downregulated
NR_105938	Mir6972	-2.80473	0.00013852	0.00188995	Downregulated
NM_001171024	Nup62-il4i1	-2.75351	0.000600292	0.00641674	Downregulated
NM_001111073	Fxyd5	-2.71302	2.20702e-05	0.000398532	Downregulated
NM_172727	Fam221a	-2.67519	0.00356721	0.026731	Downregulated
NM_009141	Cxcl5	-2.6465	0.000290819	0.00351595	Downregulated
NM_001114140	Tcf20	-2.51391	0.0070057	0.0447921	Downregulated
NM_144731	Galnt7	-2.49462	0.000425343	0.00482738	Downregulated
NM_172295	Mab21l3	-2.4614	0.0010859	0.0104002	Downregulated
NM_008392	Irg1	-2.37636	3.421e-06	7.78872e-05	Downregulated
NM_001081099	Aunip	-2.37474	0.00313582	0.0243624	Downregulated
NM_001301859	Uba3	-2.33731	0.00335859	0.0256351	Downregulated
NM_020498	Ly6i	-2.32777	1.72706e-05	0.000322157	Downregulated
NM_133661	Slc6a12	-2.31884	0.00162607	0.0145019	Downregulated
NM_203320	Cxcl3	-2.2809	0.00121684	0.0114246	Downregulated
NM_010652	Klrc1	-2.27309	2.22021e-05	0.000400594	Downregulated
NM_025311_1	Tmem254a	-2.2329	0.000166315	0.00220402	Downregulated
NM_001034903	Mansc4	-2.19919	0.000392087	0.00451339	Downregulated
NM_011315	Saa3	-2.1889	0.00280761	0.022358	Downregulated
NR_045608	Mtf2	-2.18461	0.00125392	0.0117191	Downregulated
NM_013652	Ccl4	-2.17379	2.49306e-12	3.11399e-10	Downregulated
NR_126154	Pik3r6	-2.16798	0.00544178	0.0368639	Downregulated
NM_030720	Gpr84	-2.1644	4.64337e-16	1.42575e-13	Downregulated
NM_028010	Apol6	-2.12423	1.16628e-07	4.12634e-06	Downregulated
NM_019492	Rgs3	-2.10393	0.00014293	0.00194076	Downregulated
NM_008491	Lcn2	-2.08647	4.69381e-08	1.95069e-06	Downregulated
NM_001004174	AA467197	-2.04674	0.00247105	0.0202265	Downregulated
NM_001276493	Dag1	-2.01876	0.00730035	0.0461668	Downregulated
NM_175347	Srl	2.00205	0.00806715	0.049804	Upregulated
NM_183216	Scd4	2.02078	0.00732675	0.0462819	Upregulated
NM_053098	Lmod2	2.02532	0.0039259	0.0286887	Upregulated
NM_029095	Hhatl	2.02996	0.00642207	0.0417813	Upregulated
NM_009622	Adcy1	2.03896	7.55548e-05	0.00113347	Upregulated
NM_001193305	Mical2	2.05883	0.00691415	0.0442694	Upregulated
NM_009118	Sag	2.06175	0.000507992	0.00559409	Upregulated
NM_001310070	Atf7	2.06444	0.000951468	0.00934853	Upregulated
NM_009204	Slc2a4	2.07874	0.00299635	0.0235291	Upregulated
NM_001302086	Uros	2.09868	0.00796009	0.0493586	Upregulated
NM_009768	Bsg	2.10209	2.38545e-06	5.68885e-05	Upregulated
NM_001302958	Ttll7	2.10771	0.00825586	0.0506784	Upregulated
NM_009119	Sap18	2.12923	2.51701e-08	1.14037e-06	Upregulated
NM_153801	Tecrl	2.13466	0.00350675	0.0264132	Upregulated
NM_021544	Scn5a	2.13543	0.00144837	0.013177	Upregulated
NM_001170847	Rbm20	2.1508	0.00159506	0.0142816	Upregulated
NM_009722	Atp2a2	2.17015	0.00316892	0.0245773	Upregulated
NM_001164171	Myh6	2.17483	0.00688402	0.0441371	Upregulated
NM_001166584	Tead1	2.18037	0.00782897	0.0486925	Upregulated
NM_198414	Paqr9	2.18656	0.00194565	0.0167699	Upregulated
NM_011540	Tcap	2.22599	0.00452952	0.0320411	Upregulated
NM_010473	Hrc	2.22756	0.00866469	0.05256	Upregulated
NM_001013013	Dhrs7c	2.23112	0.00578132	0.0386699	Upregulated
NM_175441	Mylk3	2.23712	0.00492813	0.0341765	Upregulated
NM_019797	Trip4	2.2377	0.00652594	0.0422989	Upregulated
NM_016974	Dbp	2.26941	4.3038e-16	1.37043e-13	Upregulated
NM_009814	Casq2	2.28598	0.00424657	0.0304589	Upregulated
NM_001002005	Panx2	2.29428	0.00613657	0.0403184	Upregulated
NM_023129	Pln	2.30441	0.00783388	0.0487097	Upregulated
NM_009393	Tnnc1	2.30807	0.00175551	0.0153951	Upregulated
NM_133853	Magi3	2.30962	0.00343569	0.0260161	Upregulated
NM_010174	Fabp3	2.32929	0.000129806	0.00179709	Upregulated
NM_001294162	Kcnh2	2.33042	0.00247032	0.0202265	Upregulated
NM_010280	Gfra3	2.33939	0.00460704	0.0324777	Upregulated
NM_022879	Myl7	2.3896	0.00729489	0.0461668	Upregulated
NM_198415	Ckmt2	2.39049	0.00412512	0.0297577	Upregulated
NM_172793	Btnl9	2.40181	0.000332463	0.00393158	Upregulated
NM_021447	Trim54	2.44308	0.00744755	0.0468357	Upregulated
NM_001285794	Wnt11	2.45216	0.00871372	0.0527584	Upregulated
NM_031384	Tex11	2.45324	1.16038e-05	0.000228694	Upregulated
NM_001164056	Pld1	2.45836	0.00567337	0.0381172	Upregulated
NM_027126	Hfe2	2.4697	0.00911806	0.0546648	Upregulated
NM_001039048	Trim63	2.47335	0.00806152	0.0497964	Upregulated
NM_026831	Mybphl	2.47663	0.00385935	0.0283145	Upregulated
NM_023868	Ryr2	2.48598	0.000938984	0.00925394	Upregulated
NR_122037	Gba	2.49581	0.00730319	0.0461718	Upregulated
NM_001164768	Fbxw2	2.52499	0.00440327	0.0314035	Upregulated
NM_011403	Slc4a1	2.52845	8.80102e-06	0.000178933	Upregulated
NM_009948	Cpt1b	2.57028	0.00295112	0.0232551	Upregulated
NM_001144992	2810459M11Rik	2.57199	0.000239774	0.00299327	Upregulated
NM_001159510	Pacsin2	2.60087	3.25915e-06	7.45777e-05	Upregulated
NM_138628	Txlnb	2.60292	0.00283406	0.0224894	Upregulated
NM_008218	Hba-a1	2.60975	0.00808115	0.0498224	Upregulated
NM_130904	Cd209d	2.61107	0.000114566	0.00161882	Upregulated
NM_008664	Myom2	2.62171	0.00483109	0.0336895	Upregulated
NM_011847	Dnajb6	2.62571	0.00578853	0.0386839	Upregulated
NM_010595	Kcna1	2.62681	0.000971208	0.009497	Upregulated
NM_011652	Ttn	2.65183	0.00608362	0.0400626	Upregulated
NM_001113387	Myl1	2.65972	0.0076534	0.0478772	Upregulated
NM_020610	Nrip3	2.67101	0.00142858	0.0130494	Upregulated
NM_173732	Tmem194	2.67233	0.00258721	0.0209347	Upregulated
NM_007812	Cyp2a5	2.67807	2.17269e-05	0.000392962	Upregulated
NM_199152	Obscn	2.717	0.00417317	0.0300468	Upregulated
NM_001039076	Ldb3	2.7362	0.00395381	0.0288379	Upregulated
NM_001083919	Xirp2	2.78331	0.00771776	0.0481864	Upregulated
NM_007933	Eno3	2.80248	0.00245112	0.0200997	Upregulated
NR_126553	2500002B13Rik	2.80682	0.00585374	0.0390042	Upregulated
NM_025540	Sln	2.8603	0.00859799	0.0522817	Upregulated
NM_013743	Pdk4	2.86715	0.000171723	0.00225978	Upregulated
NM_001033489	Rnf207	2.87507	0.00169784	0.0149824	Upregulated
NM_026818	Cilp2	2.88598	0.00208899	0.0177816	Upregulated
NM_001145660	Rfx8	2.92407	0.00838718	0.0512895	Upregulated
NM_016869	Corin	2.96017	0.00425728	0.0304777	Upregulated
NM_013568	Kcna6	3.01117	0.00668735	0.0431471	Upregulated
NM_001164376	Ctnna3	3.05457	0.000807129	0.00814621	Upregulated
NM_001164709	Syvn1	3.07971	0.00600236	0.0396773	Upregulated
NM_009158	Mapk10	3.10492	0.00860277	0.0522967	Upregulated
NM_001024853	Timm9	3.15058	0.00502349	0.0346994	Upregulated
NM_001164248	Tpm1	3.15886	0.000995998	0.00968913	Upregulated
NM_001310038	Clcf1	3.15992	0.00396006	0.028871	Upregulated
NM_011375	St3gal5	3.28616	0.00518909	0.0354748	Upregulated
NM_001200041	Sbk3	3.32177	5.89164e-06	0.000124951	Upregulated
NM_175506	Adamts19	3.33544	0.00307289	0.0239972	Upregulated
NM_153155	C1ql3	3.34483	0.00132517	0.0123037	Upregulated
NM_001177668	Sptan1	3.40132	0.00422143	0.030323	Upregulated
NM_001291783	Map2k7	3.41649	0.00103525	0.010015	Upregulated
NM_133908	Rita1	3.47442	9.07179e-08	3.36221e-06	Upregulated
NM_001029842	Slc16a6	3.51785	0.00758673	0.047539	Upregulated
NM_001163014	Gp6	3.54216	0.00590317	0.0391633	Upregulated
NM_011044	Pck1	3.58352	0.00398852	0.028985	Upregulated
NM_001286552	Nrap	3.67831	0.00475323	0.0332869	Upregulated
NM_010352	Gsg1	3.70724	0.00804032	0.0497062	Upregulated
NM_010069	Doc2a	3.72245	0.000278313	0.00338831	Upregulated
NM_001290127	Gm21992	3.87141	0.00327475	0.0251309	Upregulated
NM_001164717	Sh3pxd2a	3.90056	0.00276202	0.0220759	Upregulated
NM_008830	Abcb4	3.91045	0.00473207	0.0331729	Upregulated
NM_008426	Kcnj3	3.93072	0.00654048	0.042381	Upregulated
NM_175413	Lrrc39	4.05241	0.000249515	0.00308421	Upregulated
NR_126571	Prmt2	4.12524	0.000385985	0.00444769	Upregulated
NM_011280	Trim10	4.21777	0.0011022	0.0105186	Upregulated
NM_001033599	Acsl6	4.25287	0.00842554	0.0514092	Upregulated
NM_001252536	Ciz1	4.25835	0.00508651	0.0349637	Upregulated
NM_001163557	Ppfibp2	4.32371	0.000402703	0.00461211	Upregulated
NM_001159407	B3gnt5	4.34724	0.00424959	0.0304612	Upregulated
NM_011410	Slfn4	4.4531	7.44176e-24	1.12162e-20	Upregulated
NM_001007596	Rtn1	4.55253	0.00369152	0.0274172	Upregulated
NM_001285859	Sgip1	4.56107	0.00806421	0.0497994	Upregulated
NM_010865	Myoc	4.65691	0.00105479	0.0101779	Upregulated
NR_002853	Airn	4.73567	7.84551e-09	4.01292e-07	Upregulated
NM_001289651	Gid8	4.77176	0.000322075	0.00383034	Upregulated
NM_145565	Sds	4.79288	0.00623729	0.0408495	Upregulated
NM_029628	Ppp1r3g	4.89888	0.00172886	0.0151967	Upregulated
NM_001164275	Prrg1	4.90794	0.000197952	0.00253701	Upregulated
NM_001302333	Cnih2	4.95577	0.0013357	0.012371	Upregulated
NM_001271540	Myh14	4.96563	1.22841e-05	0.000239826	Upregulated
NM_010199	Fgf12	4.96906	1.85075e-05	0.000341844	Upregulated
NM_001204907	Recql	4.99051	0.00141927	0.0129862	Upregulated
NR_102361	9030612E09Rik	5.02808	0.000767359	0.00782872	Upregulated
NM_008071	Gabrb3	5.07336	0.00416557	0.0300017	Upregulated
NM_001290737	Thg1l	5.07661	0.0013857	0.0127453	Upregulated
NM_001276317	Uba1	5.08258	0.000960357	0.0094276	Upregulated
NM_011698	Lin7b	5.08344	0.00250186	0.0204048	Upregulated
NM_001289448	Rad1	5.17293	0.00675621	0.043455	Upregulated
NM_139299	Il31ra	5.19312	0.00112054	0.0106593	Upregulated
NM_032541	Hamp	5.22355	5.05015e-05	0.000808152	Upregulated
NM_001139509	Nr4a2	5.23556	0.00777436	0.0484461	Upregulated
NM_010567	Inppl1	5.25958	0.00266139	0.0214413	Upregulated
NM_025545	Aptx	5.31198	0.000466946	0.00522093	Upregulated
NM_001177408	Gm15319	5.33524	0.00378301	0.0278678	Upregulated
NM_001285863	Pphln1	5.34811	9.79081e-10	6.27735e-08	Upregulated
NM_001205076	Jph2	5.38173	0.00596835	0.0395001	Upregulated
NM_001043354	Rorb	5.47205	0.00821355	0.0504598	Upregulated
NM_201353	Slc6a7	5.51788	0.000175117	0.00230043	Upregulated
NM_007937	Epha5	5.55516	0.00341657	0.0259636	Upregulated
NR_045318	4930552P12Rik	5.56086	0.0065834	0.0426377	Upregulated
NM_080858	Asb12	5.57138	0.000572774	0.00618695	Upregulated
NM_177066	Tnni3k	5.58384	0.000986216	0.00961415	Upregulated
NR_015498	1500004A13Rik	5.60778	2.79982e-05	0.000491447	Upregulated
NM_001290710	Ebf1	5.68609	0.000488714	0.0054161	Upregulated
NM_030068	Iqch	5.6989	0.00034145	0.0040143	Upregulated
NM_001200038	1700021K19Rik	5.72168	0.00373431	0.027608	Upregulated
NM_013500	Hapln1	5.75618	0.00247853	0.0202731	Upregulated
NM_007515	Slc7a3	5.78906	0.00215657	0.018206	Upregulated
NM_001282084	Gtf2a2	5.8127	0.00794674	0.04933	Upregulated
NM_001204279	Hdac7	5.81347	0.00757131	0.0474687	Upregulated
NM_001287530	Arhgap6	5.82022	0.00620881	0.0406866	Upregulated
NM_001290812	Adal	5.83191	1.56901e-05	0.000296094	Upregulated
NM_015798	Fbxo15	5.84755	0.0064523	0.0419056	Upregulated
NM_001167879	Gareml	5.85361	7.88598e-05	0.00117526	Upregulated
NM_001160368	Rnf152	6.0153	0.000561025	0.00607745	Upregulated
NM_153163	Cadps2	6.01598	0.000627695	0.0066468	Upregulated
NM_001099310	Gm8787	6.06434	0.0005286	0.00578721	Upregulated
NM_144946	Neto1	6.06807	0.00181266	0.0157982	Upregulated
NR_126579	Gm10371	6.08207	0.000428598	0.00485667	Upregulated
NM_010063	Dync1i1	6.09112	0.00495764	0.0343179	Upregulated
NR_027371	Arhgap1	6.10764	8.9759e-05	0.00131184	Upregulated
NM_001110251	Hmbs	6.18717	0.00412068	0.0297352	Upregulated
NM_025496	Cdrt4	6.23066	6.76077e-05	0.00102789	Upregulated
NM_028905	4932438H23Rik	6.31959	0.00276241	0.0220759	Upregulated
NM_001205391	Atg16l1	6.4968	0.0051398	0.0352153	Upregulated
NR_131123	9330136K24Rik	6.49703	0.000300292	0.00360386	Upregulated
NM_183283	Smco1	6.51994	0.0032809	0.025161	Upregulated
NM_009392	Tlx2	6.53315	0.00201685	0.0172651	Upregulated
NM_001159500	Esrrb	6.5396	0.000648288	0.00680747	Upregulated
NM_139152	Asb18	6.57011	0.00410502	0.0296506	Upregulated
NM_001080746	Gtf2i	6.60576	0.00115169	0.0108989	Upregulated
NM_008770	Cldn11	6.66235	5.51125e-05	0.000863467	Upregulated
NR_131932	Gm13830	6.67571	3.31516e-07	1.0142e-05	Upregulated
NM_010338	Gpr37	6.7018	1.77658e-07	5.9261e-06	Upregulated
NM_001289575	Tsc1	6.7521	0.000434733	0.00491914	Upregulated
NM_001168240	Irak1bp1	6.77146	0.00203594	0.0174021	Upregulated
NM_009512	Slc27a5	6.82092	0.000221699	0.0027955	Upregulated
NM_001190869	Kcne3	6.82331	0.00114291	0.0108293	Upregulated
NM_001276443	Gpr155	6.9512	0.000788403	0.00801809	Upregulated
NM_001277284	Ank1	7.02211	0.00103931	0.0100456	Upregulated
NM_028474	Ptchd4	7.03615	4.20279e-07	1.24368e-05	Upregulated
NR_052009	Fuk	7.04925	1.65845e-09	9.99846e-08	Upregulated
NM_009133	Stmn3	7.08816	0.00732194	0.0462645	Upregulated
NM_001162432	Lck	7.15507	8.9434e-05	0.00130954	Upregulated
NM_001025372	Adcyap1r1	7.27243	0.00729723	0.0461668	Upregulated
NM_001024854	Timm9	7.55147	0.00807848	0.0498224	Upregulated
NM_001198886	Dpp6	7.69122	0.00236799	0.0195713	Upregulated
NM_001110780	Syn1	7.88864	0.001955	0.0168311	Upregulated
NM_001291835	Alas1	7.9676	1.18381e-05	0.000232379	Upregulated
NM_001291056	Snap25	8.05458	0.0016422	0.0145824	Upregulated
NM_001110846	Cacna2d1	8.15639	0.000394908	0.00454124	Upregulated
NM_001294171	Il1rl1	8.17713	0.0051285	0.0351775	Upregulated
NM_001122843	Tnpo2	8.19488	0.00383206	0.0281557	Upregulated
NM_001290788	Aqr	8.32873	0.000628768	0.00665505	Upregulated
NM_001160713	Cd300lg	8.37586	0.00388732	0.0284877	Upregulated
NM_001289449	Cd1d2	8.39616	0.000441693	0.00498044	Upregulated
NM_001278219	Disp1	8.44411	0.00375274	0.027708	Upregulated
NM_001134459	Prickle2	8.55644	2.76259e-07	8.68659e-06	Upregulated
NM_001276292	Wwp1	8.60531	1.49592e-07	5.09333e-06	Upregulated
NM_019768	Morf4l2	8.61155	0.00569786	0.0382247	Upregulated
NM_001035526	AU040320	8.78217	4.33104e-05	0.000707998	Upregulated
NR_125721	Mb21d1	8.80329	0.000465479	0.00521484	Upregulated
NM_016672	Ddc	8.80813	0.00268464	0.0215457	Upregulated
NM_009463	Ucp1	8.8871	0.00365794	0.0272663	Upregulated
NM_001290467	Hs6st2	9.14963	0.00837768	0.0512453	Upregulated
NM_001290425	Usp45	9.20275	0.000377634	0.00438498	Upregulated
NM_172709	Otop1	9.34721	0.0001351	0.00185336	Upregulated
NM_001122954	Pla2g5	9.48847	9.11711e-05	0.00132895	Upregulated
NM_001112796	Bicd1	9.58817	0.00315006	0.0244478	Upregulated
NM_001285923	Mfn2	9.84531	2.41855e-05	0.000432583	Upregulated
NM_001177937	Eda	10.0536	0.00249034	0.0203475	Upregulated
NM_001044705	Zscan21	10.1019	3.60317e-06	8.15421e-05	Upregulated
NM_025663	Gpatch4	10.2908	0.00120022	0.0112825	Upregulated
NM_001033263	Agap2	10.5857	0.00297909	0.0234266	Upregulated
NM_001293716	Pi4kb	10.8215	0.00664516	0.0429608	Upregulated
NM_146005	Ank3	10.9657	3.12967e-08	1.36143e-06	Upregulated
NM_001290684	Shroom2	11.1944	3.85596e-06	8.64814e-05	Upregulated
NM_029581	Mtif3	11.1991	2.72267e-07	8.57299e-06	Upregulated
NM_001291184	Pcsk6	11.2625	4.38033e-11	3.85333e-09	Upregulated
NM_178141	3830406C13Rik	11.3723	9.60898e-20	6.78875e-17	Upregulated
NM_001163290	Adck3	12.008	0.000171074	0.00225744	Upregulated
NM_001083934	Myom1	12.2087	2.57466e-06	6.09507e-05	Upregulated
NM_001159485	Mcf2l	12.3003	0.000887481	0.00880393	Upregulated
NM_001130175	Tnnt2	14.0971	0.00277275	0.0221428	Upregulated
NM_001277330	Pex5	14.558	0.00272246	0.0217951	Upregulated
NM_001145898	BC052040	14.8117	0.00139663	0.0128354	Upregulated
NM_001281929	Gria3	17.1073	0.000163087	0.00217142	Upregulated
NM_001145947	Bace1	17.3043	6.17237e-05	0.000952525	Upregulated
NM_001161373	F8	18.3147	0.000108108	0.00153911	Upregulated
NM_001177957	Gpm6b	20.0913	2.05216e-05	0.000373553	Upregulated
NM_001162387	Pex11b	20.6911	6.14829e-07	1.72244e-05	Upregulated
NM_001290774	Gyltl1b	20.9696	8.68099e-06	0.00017697	Upregulated
NM_001164499	Papd5	21.3918	5.67498e-06	0.000121038	Upregulated
NM_001282016	P2ry1	21.452	5.34375e-06	0.000114513	Upregulated
NM_001276279	Cyld	21.4867	7.47341e-08	2.86857e-06	Upregulated
NM_001302531	Esr1	21.6824	4.22333e-06	9.34256e-05	Upregulated
NM_001141977	Tpx2	21.7166	5.59656e-11	4.82928e-09	Upregulated
NM_001012396	Hacd1	21.7932	2.80084e-12	3.42278e-10	Upregulated
NM_001285473	Carf	21.8754	1.40685e-07	4.82641e-06	Upregulated
NM_175541	Mum1l1	21.9353	4.33879e-07	1.27723e-05	Upregulated
NM_145704	Kcnip2	22.0433	1.88446e-11	1.85234e-09	Upregulated
NM_001161807	Cys1	22.0871	1.41654e-07	4.85231e-06	Upregulated
NM_007424	Acan	22.1362	5.51402e-09	2.9332e-07	Upregulated
NM_178224	Cbs	22.1459	9.06793e-14	1.57548e-11	Upregulated
NM_001285921	Mfn2	22.2033	6.20256e-08	2.46879e-06	Upregulated
NM_001290664	Sh3kbp1	22.2214	9.6151e-10	6.21081e-08	Upregulated
NM_133707	Kdf1	22.2726	1.5732e-10	1.22644e-08	Upregulated
NM_139129	Coro6	22.2936	1.84615e-13	3.00271e-11	Upregulated
NM_001271623	Gja3	22.3105	1.64749e-10	1.27995e-08	Upregulated
NM_020266	Dnajb2	22.3487	1.46004e-10	1.15013e-08	Upregulated
NM_001271873	Ano10	22.3497	2.11391e-06	5.11137e-05	Upregulated
NM_212441	Acsm3	22.4579	6.4006e-08	2.51661e-06	Upregulated
NM_001289694	Zfp740	22.4932	9.2866e-08	3.4194e-06	Upregulated
NM_001290661	Sh3kbp1	22.5429	2.00094e-10	1.51296e-08	Upregulated
NM_001163440	Mov10	22.5472	1.07338e-07	3.85803e-06	Upregulated
NM_001302480	Acy3	22.5704	7.26993e-14	1.30494e-11	Upregulated
NM_001286824	Uspl1	22.586	1.64644e-06	4.08592e-05	Upregulated
NM_001286011	Tubgcp2	22.5926	6.25223e-08	2.47891e-06	Upregulated
NM_001164584	Dnajc6	22.6224	1.5845e-06	3.93653e-05	Upregulated
NM_001253361	Kcnma1	22.7197	1.0163e-10	8.35512e-09	Upregulated
NM_001285840	Sybu	22.7668	6.95998e-08	2.69899e-06	Upregulated
NM_009599	Ache	22.8371	3.10829e-08	1.35661e-06	Upregulated
NM_001253715	Msra	22.8378	1.25936e-06	3.20265e-05	Upregulated
NM_001252591	Smpx	22.8937	4.55114e-08	1.90541e-06	Upregulated
NM_001167921	Gtf2e2	22.8946	1.18402e-06	3.04185e-05	Upregulated
NM_001306050	Spsb2	22.9468	2.56183e-12	3.1823e-10	Upregulated
NM_001289637	Zfp180	23.0099	5.45559e-08	2.22234e-06	Upregulated
NM_001290351	Zfp37	23.0228	2.3462e-19	1.43359e-16	Upregulated
NM_001293639	Nek1	23.0418	1.01078e-06	2.65101e-05	Upregulated
NM_001199339	Apoo	23.1128	5.96247e-08	2.39857e-06	Upregulated
NM_029437	Ckap5	23.1295	9.19058e-07	2.44448e-05	Upregulated
NM_001178049	Mitf	23.2333	8.21103e-07	2.22851e-05	Upregulated
NM_001042593	Hbs1l	23.3574	3.62282e-08	1.54246e-06	Upregulated
NR_130961	B230354K17Rik	23.4239	4.64823e-10	3.20388e-08	Upregulated
NM_001290506	Mid1	23.4274	6.6428e-07	1.84497e-05	Upregulated
NM_001177407_2	Gm8898	23.436	2.56315e-08	1.15896e-06	Upregulated
NM_001276455	Slc19a2	23.5055	1.6716e-18	8.17708e-16	Upregulated
NM_001159606	Pum1	23.6266	1.23659e-08	6.0339e-07	Upregulated
NM_001083120	Enah	23.6281	5.32424e-07	1.516e-05	Upregulated
NM_001276494	Dag1	23.6647	5.11237e-07	1.4612e-05	Upregulated
NM_001276485	Dag1	23.7278	4.76706e-07	1.38171e-05	Upregulated
NM_001252475	Tjap1	23.7365	4.72294e-07	1.37068e-05	Upregulated
NM_001281829	Phyhd1	23.8196	8.12859e-20	6.33694e-17	Upregulated
NM_001290630	Rbm41	23.8225	9.11385e-14	1.57548e-11	Upregulated
NM_008440	Kif1a	23.9245	3.83046e-07	1.15774e-05	Upregulated
NR_045520	Lmf1	24.0545	3.31053e-07	1.01415e-05	Upregulated
NM_033620	Pard3	24.0911	3.17738e-07	9.78669e-06	Upregulated
NR_130781	Cep41	24.1076	7.73079e-15	1.72105e-12	Upregulated
NM_001271359	Arrb2	24.2373	2.69863e-07	8.50915e-06	Upregulated
NM_001271760	Adra1a	24.3502	7.32372e-09	3.76306e-07	Upregulated
NM_011351	Sema6c	24.3973	2.3711e-15	5.76407e-13	Upregulated
NM_001310152	Dysf	24.4537	2.10699e-07	6.91362e-06	Upregulated
NM_001290500	Ttc14	24.5211	6.3403e-12	7.20309e-10	Upregulated
NM_001195205	Trmt2a	24.5567	1.40173e-19	9.32067e-17	Upregulated
NM_001039087	Rapgef1	24.5749	1.83488e-07	6.07362e-06	Upregulated
NM_010777	Mbp	24.5961	1.79026e-07	5.95209e-06	Upregulated
NM_001004150	A4galt	24.661	5.46709e-19	2.80909e-16	Upregulated
NM_001256117	Sun1	24.7017	8.549e-13	1.20047e-10	Upregulated
NM_198059	Nrap	24.8083	8.63444e-12	9.38497e-10	Upregulated
NM_134048	Cbll1	24.8199	1.73173e-38	1.30503e-34	Upregulated
NM_172622	Trerf1	24.8786	1.12824e-08	5.55714e-07	Upregulated
NM_007841	Ddx6	25.0305	1.08325e-07	3.88733e-06	Upregulated
NM_001305671	Glis3	25.0766	5.85194e-16	1.61342e-13	Upregulated
NM_001103181	Tulp4	25.5675	1.59718e-25	2.77761e-22	Upregulated
NM_001285456	Mapt	25.5868	1.02187e-12	1.40869e-10	Upregulated
NM_001177995	Prdm16	25.731	5.0868e-14	9.58353e-12	Upregulated
NM_008088	Gas7	26.0894	3.07726e-08	1.34566e-06	Upregulated
NM_172272	Pars2	27.1563	8.3587e-09	4.26577e-07	Upregulated
NM_001289525	Lrrc40	27.5297	5.19956e-09	2.7922e-07	Upregulated
NM_001033131	Krtdap	27.8469	4.19874e-09	2.30962e-07	Upregulated
NM_001271360	Arrb2	28.164	2.27341e-09	1.33153e-07	Upregulated
NM_177086	Zmat4	29.1212	6.48035e-10	4.33455e-08	Upregulated
NM_001164560	Trmt1	29.7079	2.91499e-10	2.13968e-08	Upregulated
NM_001177407_3	Gm8898	29.8662	2.34127e-10	1.72979e-08	Upregulated
NM_001277328	Sox6	30.3666	1.1617e-10	9.44737e-09	Upregulated
NM_001290991	Ctdspl2	30.9723	4.93363e-11	4.30655e-09	Upregulated
NM_001302955	Ubtf	31.1981	3.58087e-11	3.23825e-09	Upregulated
NM_001310088	Adnp	31.9979	1.11945e-11	1.17169e-09	Upregulated
NM_009114	S100a9	32.0447	1.0427e-11	1.11195e-09	Upregulated
NM_001042408	Txnl4a	32.6566	4.19776e-12	4.91726e-10	Upregulated
NM_001293782	Chtop	32.7719	3.52112e-12	4.15003e-10	Upregulated
NM_001285455	Mapt	33.4684	1.21974e-12	1.64142e-10	Upregulated
NM_001177407	Gm8898	35.4704	5.23864e-14	9.78803e-12	Upregulated
NM_007717	Cmah	36.2587	1.4122e-14	2.92908e-12	Upregulated
NM_001204278	Hdac7	36.4916	3.71339e-53	8.39524e-49	Upregulated
NM_001305990	Cnpy3	36.6083	8.02683e-15	1.74491e-12	Upregulated
NM_001306128	Sh2b3	36.9206	4.76052e-15	1.09822e-12	Upregulated
NM_001145802	Mak	37.2819	2.7328e-29	8.82617e-26	Upregulated
NM_001293624	Hmgb3	37.7237	4.97584e-19	2.74375e-16	Upregulated
NM_010336	Lpar1	38.2416	4.97296e-16	1.46011e-13	Upregulated
NM_001037759	Sgk3	38.2796	4.54761e-16	1.42575e-13	Upregulated
NM_027115	Mapk1ip1	38.5038	3.14024e-16	1.01421e-13	Upregulated
NR_028448	Hdac10	39.2666	7.68388e-21	6.68143e-18	Upregulated
NM_001291050	Gpcpd1	39.8167	2.94217e-17	1.1274e-14	Upregulated
NM_009784	Cacna2d1	42.2393	3.12766e-19	1.8608e-16	Upregulated

## Sheet: Relative levels
Supplementary Data 4 : Relative expression levels of various transcripts in lungs of DmenT4DT3 infected mice with respect to M. tuberculosis Erdman infected mice.
transcript_id	gene_name	log2 FoldChange	pvalue	q-value	Status	Protein description
NM_001204278	Hdac7	36.4916	3.71339e-53	8.39524e-49	Upregulated	histone deacetylase 7 [Source:MGI Symbol;Acc:MGI:1891835]
NM_016740	S100a11	-0.498949	2.34997e-46	2.65641e-42	Baseline	S100 calcium binding protein A11 [Source:MGI Symbol;Acc:MGI:1338798]
NM_134048	Cbll1	24.8199	1.73173e-38	1.30503e-34	Upregulated	Casitas B-lineage lymphoma-like 1 [Source:MGI Symbol;Acc:MGI:2144842]
NM_145434	Nr1d1	1.70372	1.91307e-35	1.08127e-31	Baseline	nuclear receptor subfamily 1, group D, member 1 [Source:MGI Symbol;Acc:MGI:2444210]
NM_009504	Vdr	-1.03318	2.49062e-33	1.12616e-29	Baseline	vitamin D (1,25-dihydroxyvitamin D3) receptor [Source:MGI Symbol;Acc:MGI:103076]
NM_145133	Tifa	-1.02791	2.2843e-32	8.60724e-29	Baseline	TRAF-interacting protein with forkhead-associated domain [Source:MGI Symbol;Acc:MGI:2182965]
NM_001145802	Mak	37.2819	2.7328e-29	8.82617e-26	Upregulated	male germ cell-associated kinase [Source:MGI Symbol;Acc:MGI:96913]
NM_001205156	Yipf1	-36.7902	3.23407e-29	9.13948e-26	Downregulated	Yip1 domain family, member 1 [Source:MGI Symbol;Acc:MGI:1915532]
NM_010358	Gstm1	0.61913	3.70313e-29	9.30227e-26	Baseline	glutathione S-transferase, mu 1 [Source:MGI Symbol;Acc:MGI:95860]
NM_011099	Pkm	-0.767537	6.95269e-27	1.57186e-23	Baseline	pyruvate kinase, muscle [Source:MGI Symbol;Acc:MGI:97591]
NM_175013	Pgm5	0.892415	9.98195e-27	2.05156e-23	Baseline	phosphoglucomutase 5 [Source:MGI Symbol;Acc:MGI:1925668]
NM_008608	Mmp14	-0.839291	1.01656e-25	1.91521e-22	Baseline	matrix metallopeptidase 14 (membrane-inserted) [Source:MGI Symbol;Acc:MGI:101900]
NM_001103181	Tulp4	25.5675	1.59718e-25	2.77761e-22	Upregulated	tubby like protein 4 [Source:MGI Symbol;Acc:MGI:1916092]
NM_007798	Ctsb	-0.89447	3.62958e-24	5.86125e-21	Baseline	cathepsin B [Source:MGI Symbol;Acc:MGI:88561]
NM_011410	Slfn4	4.4531	7.44176e-24	1.12162e-20	Upregulated	schlafen 4 [Source:MGI Symbol;Acc:MGI:1329010]
NM_177364	Sh3pxd2b	-0.726491	5.17008e-23	7.30533e-20	Baseline	SH3 and PX domains 2B [Source:MGI Symbol;Acc:MGI:2442062]
NM_172589	Lhfpl2	-0.956667	6.60021e-23	8.28986e-20	Baseline	lipoma HMGIC fusion partner-like 2 [Source:MGI Symbol;Acc:MGI:2145236]
NM_198113	Ssh3	-0.433767	6.59603e-23	8.28986e-20	Baseline	slingshot protein phosphatase 3 [Source:MGI Symbol;Acc:MGI:2683546]
NM_007591	Calr	-0.611094	7.15048e-23	8.50832e-20	Baseline	calreticulin [Source:MGI Symbol;Acc:MGI:88252]
NM_009983	Ctsd	-1.02128	8.16202e-22	9.22635e-19	Baseline	cathepsin D [Source:MGI Symbol;Acc:MGI:88562]
NM_023168	Grina	-0.903616	2.13756e-21	2.30123e-18	Baseline	glutamate receptor, ionotropic, N-methyl D-aspartate-associated protein 1 (glutamate binding) [Source:MGI Symbol;Acc:MGI:1913418]
NM_133733	Clmp	-0.899536	3.22072e-21	3.30973e-18	Baseline	CXADR-like membrane protein [Source:MGI Symbol;Acc:MGI:1918816]
NM_001205068	Jmjd4	-32.1567	4.27768e-21	4.03385e-18	Downregulated	jumonji domain containing 4 [Source:MGI Symbol;Acc:MGI:2144404]
NM_011930	Clcn7	-0.967253	4.28222e-21	4.03385e-18	Baseline	chloride channel, voltage-sensitive 7 [Source:MGI Symbol;Acc:MGI:1347048]
NM_133914	Rasa4	-1.19378	4.79605e-21	4.33716e-18	Baseline	RAS p21 protein activator 4 [Source:MGI Symbol;Acc:MGI:1858600]
NR_028448	Hdac10	39.2666	7.68388e-21	6.68143e-18	Upregulated	histone deacetylase 10 [Source:MGI Symbol;Acc:MGI:2158340]
NM_144830	Tmem106a	-0.923149	2.44433e-20	2.04672e-17	Baseline	transmembrane protein 106A [Source:MGI Symbol;Acc:MGI:1922056]
NM_007952	Pdia3	-0.476915	3.9588e-20	3.19645e-17	Baseline	protein disulfide isomerase associated 3 [Source:MGI Symbol;Acc:MGI:95834]
NM_001281829	Phyhd1	23.8196	8.12859e-20	6.33694e-17	Upregulated	phytanoyl-CoA dioxygenase domain containing 1 [Source:MGI Symbol;Acc:MGI:3612860]
NM_010239	Fth1	-1.08357	8.69826e-20	6.55501e-17	Baseline	ferritin heavy polypeptide 1 [Source:MGI Symbol;Acc:MGI:95588]
NM_028679	Irak3	-0.680026	9.55809e-20	6.78875e-17	Baseline	interleukin-1 receptor-associated kinase 3 [Source:MGI Symbol;Acc:MGI:1921164]
NM_178141	3830406C13Rik	11.3723	9.60898e-20	6.78875e-17	Upregulated	RIKEN cDNA 3830406C13 gene [Source:MGI Symbol;Acc:MGI:1917937]
NM_001160229	Zfp275	-26.3424	1.21452e-19	8.32057e-17	Downregulated	zinc finger protein 275 [Source:MGI Symbol;Acc:MGI:1350985]
NM_001195205	Trmt2a	24.5567	1.40173e-19	9.32067e-17	Upregulated	TRM2 tRNA methyltransferase 2A [Source:MGI Symbol;Acc:MGI:96270]
NM_028734	Steap2	-37.6157	1.59221e-19	1.02848e-16	Downregulated	six transmembrane epithelial antigen of prostate 2 [Source:MGI Symbol;Acc:MGI:1921301]
NM_010284	Ghr	0.76403	2.09267e-19	1.31419e-16	Baseline	growth hormone receptor [Source:MGI Symbol;Acc:MGI:95708]
NM_001290351	Zfp37	23.0228	2.3462e-19	1.43359e-16	Upregulated	zinc finger protein 37 [Source:MGI Symbol;Acc:MGI:99181]
NM_009784	Cacna2d1	42.2393	3.12766e-19	1.8608e-16	Upregulated	calcium channel, voltage-dependent, alpha2/delta subunit 1 [Source:MGI Symbol;Acc:MGI:88295]
NM_013737	Pla2g7	-1.58149	3.8326e-19	2.22173e-16	Baseline	phospholipase A2, group VII (platelet-activating factor acetylhydrolase, plasma) [Source:MGI Symbol;Acc:MGI:1351327]
NM_053110	Gpnmb	-1.54371	4.58826e-19	2.59328e-16	Baseline	glycoprotein (transmembrane) nmb [Source:MGI Symbol;Acc:MGI:1934765]
NM_001293624	Hmgb3	37.7237	4.97584e-19	2.74375e-16	Upregulated	high mobility group box 3 [Source:MGI Symbol;Acc:MGI:1098219]
NM_025961	Gatm	-1.27615	5.46635e-19	2.80909e-16	Baseline	glycine amidinotransferase (L-arginine:glycine amidinotransferase) [Source:MGI Symbol;Acc:MGI:1914342]
NM_024434	Lap3	-1.01572	5.27813e-19	2.80909e-16	Baseline	leucine aminopeptidase 3 [Source:MGI Symbol;Acc:MGI:1914238]
NM_001004150	A4galt	24.661	5.46709e-19	2.80909e-16	Upregulated	alpha 1,4-galactosyltransferase [Source:MGI Symbol;Acc:MGI:3512453]
NM_172966	Sh3rf2	-41.7783	7.62077e-19	3.82867e-16	Downregulated	SH3 domain containing ring finger 2 [Source:MGI Symbol;Acc:MGI:2444628]
NM_001282994	Cobl	-36.2373	1.7317e-18	8.17708e-16	Downregulated	cordon-bleu WH2 repeat [Source:MGI Symbol;Acc:MGI:105056]
NM_023143	C1ra	-0.836714	1.73611e-18	8.17708e-16	Baseline	complement component 1, r subcomponent A [Source:MGI Symbol;Acc:MGI:1355313]
NM_001276455	Slc19a2	23.5055	1.6716e-18	8.17708e-16	Upregulated	solute carrier family 19 (thiamine transporter), member 2 [Source:MGI Symbol;Acc:MGI:1928761]
NM_008687	Nfib	0.709475	2.38913e-18	1.10231e-15	Baseline	nuclear factor I/B [Source:MGI Symbol;Acc:MGI:103188]
NM_001285476	Tbx1	-36.509	3.04631e-18	1.37742e-15	Downregulated	T-box 1 [Source:MGI Symbol;Acc:MGI:98493]
NM_001177653	Hist1h2be	-22.7656	3.71008e-18	1.64466e-15	Downregulated	-
NM_144938	C1s1	-1.02957	5.64487e-18	2.45421e-15	Baseline	complement component 1, s subcomponent 1 [Source:MGI Symbol;Acc:MGI:1355312]
NM_010751	Mxd1	-0.771964	1.81457e-17	7.74036e-15	Baseline	MAX dimerization protein 1 [Source:MGI Symbol;Acc:MGI:96908]
NM_009369	Tgfbi	-1.0743	1.90654e-17	7.96098e-15	Baseline	transforming growth factor, beta induced [Source:MGI Symbol;Acc:MGI:99959]
NM_033075	D17H6S56E-5	-1.04377	1.93672e-17	7.96098e-15	Baseline	-
NM_153119	Plekho2	-0.708059	2.40803e-17	9.72157e-15	Baseline	pleckstrin homology domain containing, family O member 2 [Source:MGI Symbol;Acc:MGI:2143132]
NM_008013	Fgl2	-1.13806	2.64854e-17	1.0505e-14	Baseline	fibrinogen-like protein 2 [Source:MGI Symbol;Acc:MGI:103266]
NM_009778	C3	-1.08414	2.72374e-17	1.06169e-14	Baseline	complement component 3 [Source:MGI Symbol;Acc:MGI:88227]
NM_001291050	Gpcpd1	39.8167	2.94217e-17	1.1274e-14	Upregulated	glycerophosphocholine phosphodiesterase 1 [Source:MGI Symbol;Acc:MGI:104898]
NM_026405	Rab32	-1.1563	4.52385e-17	1.67664e-14	Baseline	RAB32, member RAS oncogene family [Source:MGI Symbol;Acc:MGI:1915094]
NM_146251	Pnpla7	-0.666203	4.50638e-17	1.67664e-14	Baseline	patatin-like phospholipase domain containing 7 [Source:MGI Symbol;Acc:MGI:2385325]
NM_001146309	Dbnl	-0.568548	6.12708e-17	2.23421e-14	Baseline	drebrin-like [Source:MGI Symbol;Acc:MGI:700006]
NM_205823	Tlr12	-1.28746	7.48002e-17	2.68426e-14	Baseline	toll-like receptor 12 [Source:MGI Symbol;Acc:MGI:3045221]
NM_145968	Tagap	-0.803037	8.42418e-17	2.97584e-14	Baseline	T cell activation Rho GTPase activating protein [Source:MGI Symbol;Acc:MGI:3615484]
NM_054043	Msi2	0.551256	8.94671e-17	3.1118e-14	Baseline	musashi RNA-binding protein 2 [Source:MGI Symbol;Acc:MGI:1923876]
NM_031195	Msr1	-1.62336	9.19477e-17	3.14963e-14	Baseline	macrophage scavenger receptor 1 [Source:MGI Symbol;Acc:MGI:98257]
NM_001013778	Tvp23a	-1.48701	1.03101e-16	3.47897e-14	Baseline	trans-golgi network vesicle protein 23A [Source:MGI Symbol;Acc:MGI:3665441]
NM_011171	Procr	-0.817066	1.06251e-16	3.53252e-14	Baseline	protein C receptor, endothelial [Source:MGI Symbol;Acc:MGI:104596]
NM_011584	Nr1d2	1.31808	2.69657e-16	8.83536e-14	Baseline	nuclear receptor subfamily 1, group D, member 2 [Source:MGI Symbol;Acc:MGI:2449205]
NM_027115	Mapk1ip1	38.5038	3.14024e-16	1.01421e-13	Upregulated	mitogen-activated protein kinase 1 interacting protein 1 [Source:MGI Symbol;Acc:MGI:1916796]
NM_016974	Dbp	2.26941	4.3038e-16	1.37043e-13	Upregulated	D site albumin promoter binding protein [Source:MGI Symbol;Acc:MGI:94866]
NM_030720	Gpr84	-2.1644	4.64337e-16	1.42575e-13	Downregulated	G protein-coupled receptor 84 [Source:MGI Symbol;Acc:MGI:1934129]
NM_022325	Ctsz	-1.21007	4.72979e-16	1.42575e-13	Baseline	cathepsin Z [Source:MGI Symbol;Acc:MGI:1891190]
NM_001033135	Rnf149	-1.13864	4.67075e-16	1.42575e-13	Baseline	ring finger protein 149 [Source:MGI Symbol;Acc:MGI:2677438]
NM_001037759	Sgk3	38.2796	4.54761e-16	1.42575e-13	Upregulated	serum/glucocorticoid regulated kinase 3 [Source:MGI Symbol;Acc:MGI:2182368]
NM_013463	Gla	-0.944698	4.9695e-16	1.46011e-13	Baseline	galactosidase, alpha [Source:MGI Symbol;Acc:MGI:1347344]
NM_010336	Lpar1	38.2416	4.97296e-16	1.46011e-13	Upregulated	lysophosphatidic acid receptor 1 [Source:MGI Symbol;Acc:MGI:108429]
NM_010927	Nos2	-1.88239	5.56928e-16	1.5938e-13	Baseline	nitric oxide synthase 2, inducible [Source:MGI Symbol;Acc:MGI:97361]
NM_001042605	Cd74	-1.32267	5.56732e-16	1.5938e-13	Baseline	CD74 antigen (invariant polypeptide of major histocompatibility complex, class II antigen-associated) [Source:MGI Symbol;Acc:MGI:96534]
NM_009776	Serping1	-0.531787	5.80938e-16	1.61342e-13	Baseline	serine (or cysteine) peptidase inhibitor, clade G, member 1 [Source:MGI Symbol;Acc:MGI:894696]
NM_198899	Uggt1	-0.362854	5.74291e-16	1.61342e-13	Baseline	UDP-glucose glycoprotein glucosyltransferase 1 [Source:MGI Symbol;Acc:MGI:2443162]
NM_001305671	Glis3	25.0766	5.85194e-16	1.61342e-13	Upregulated	GLIS family zinc finger 3 [Source:MGI Symbol;Acc:MGI:2444289]
NM_054098	Steap4	-1.37335	6.99185e-16	1.90348e-13	Baseline	STEAP family member 4 [Source:MGI Symbol;Acc:MGI:1923560]
NM_010431	Hif1a	-0.789477	7.07238e-16	1.90348e-13	Baseline	hypoxia inducible factor 1, alpha subunit [Source:MGI Symbol;Acc:MGI:106918]
NM_178911	Pld4	-1.01098	7.38888e-16	1.96527e-13	Baseline	phospholipase D family, member 4 [Source:MGI Symbol;Acc:MGI:2144765]
NM_011937	Gnpda1	-0.661743	1.02287e-15	2.68896e-13	Baseline	glucosamine-6-phosphate deaminase 1 [Source:MGI Symbol;Acc:MGI:1347054]
NM_001012324	Ecm2	0.730765	1.11624e-15	2.90067e-13	Baseline	extracellular matrix protein 2, female organ and adipocyte specific [Source:MGI Symbol;Acc:MGI:3039578]
NM_011150	Lgals3bp	-1.04845	1.24448e-15	3.19718e-13	Baseline	lectin, galactoside-binding, soluble, 3 binding protein [Source:MGI Symbol;Acc:MGI:99554]
NM_026481	Tppp3	0.632601	1.26172e-15	3.20505e-13	Baseline	tubulin polymerization-promoting protein family member 3 [Source:MGI Symbol;Acc:MGI:1915221]
NM_001146122	Psap	-1.1548	1.3827e-15	3.47333e-13	Baseline	prosaposin [Source:MGI Symbol;Acc:MGI:97783]
NM_001033484	Iqgap3	-1.48186	1.74349e-15	4.33152e-13	Baseline	IQ motif containing GTPase activating protein 3 [Source:MGI Symbol;Acc:MGI:3028642]
NM_001302966	Gm21188	-1.55577	1.79408e-15	4.40875e-13	Baseline	predicted gene, 21188 [Source:MGI Symbol;Acc:MGI:5434543]
NM_011351	Sema6c	24.3973	2.3711e-15	5.76407e-13	Upregulated	sema domain, transmembrane domain (TM), and cytoplasmic domain, (semaphorin) 6C [Source:MGI Symbol;Acc:MGI:1338032]
NM_010531	Il18bp	-1.60054	2.55775e-15	6.15166e-13	Baseline	interleukin 18 binding protein [Source:MGI Symbol;Acc:MGI:1333800]
NM_134250	Havcr2	-1.03756	4.36653e-15	1.03914e-12	Baseline	hepatitis A virus cellular receptor 2 [Source:MGI Symbol;Acc:MGI:2159682]
NM_009777	C1qb	-1.46632	4.67236e-15	1.09388e-12	Baseline	complement component 1, q subcomponent, beta polypeptide [Source:MGI Symbol;Acc:MGI:88224]
NM_001146120	Psap	-1.05814	4.69332e-15	1.09388e-12	Baseline	prosaposin [Source:MGI Symbol;Acc:MGI:97783]
NM_001306128	Sh2b3	36.9206	4.76052e-15	1.09822e-12	Upregulated	SH2B adaptor protein 3 [Source:MGI Symbol;Acc:MGI:893598]
NM_145853	Tpcn1	0.359102	5.0135e-15	1.1449e-12	Baseline	two pore channel 1 [Source:MGI Symbol;Acc:MGI:2182472]
NM_008597	Mgp	-0.736403	6.373e-15	1.44081e-12	Baseline	matrix Gla protein [Source:MGI Symbol;Acc:MGI:96976]
NM_013658	Sema4a	-0.931637	7.76482e-15	1.72105e-12	Baseline	sema domain, immunoglobulin domain (Ig), transmembrane domain (TM) and short cytoplasmic domain, (semaphorin) 4A [Source:MGI Symbol;Acc:MGI:107560]
NR_130781	Cep41	24.1076	7.73079e-15	1.72105e-12	Upregulated	centrosomal protein 41 [Source:MGI Symbol;Acc:MGI:1891414]
NM_011116	Pld3	-0.971221	7.86248e-15	1.72578e-12	Baseline	phospholipase D family, member 3 [Source:MGI Symbol;Acc:MGI:1333782]
NM_001305990	Cnpy3	36.6083	8.02683e-15	1.74491e-12	Upregulated	canopy FGF signaling regulator 3 [Source:MGI Symbol;Acc:MGI:1919279]
NM_010570	Irs1	0.888292	9.81253e-15	2.11278e-12	Baseline	insulin receptor substrate 1 [Source:MGI Symbol;Acc:MGI:99454]
NM_173014	Lpcat2	-1.38536	1.12605e-14	2.40168e-12	Baseline	lysophosphatidylcholine acyltransferase 2 [Source:MGI Symbol;Acc:MGI:3606214]
NM_207105	H2-Ab1	-1.33918	1.24228e-14	2.62482e-12	Baseline	histocompatibility 2, class II antigen A, beta 1 [Source:MGI Symbol;Acc:MGI:103070]
NM_001302460	Ing1	-36.3379	1.26889e-14	2.65621e-12	Downregulated	inhibitor of growth family, member 1 [Source:MGI Symbol;Acc:MGI:1349481]
NM_007717	Cmah	36.2587	1.4122e-14	2.92908e-12	Upregulated	cytidine monophospho-N-acetylneuraminic acid hydroxylase [Source:MGI Symbol;Acc:MGI:103227]
NM_172909	Cd163l1	-3.04336	1.56246e-14	3.21129e-12	Downregulated	-
NM_010545	Cd74	-1.19842	2.01929e-14	4.1128e-12	Baseline	CD74 antigen (invariant polypeptide of major histocompatibility complex, class II antigen-associated) [Source:MGI Symbol;Acc:MGI:96534]
NM_001271473	Scube1	-35.9252	2.46624e-14	4.95192e-12	Downregulated	signal peptide, CUB domain, EGF-like 1 [Source:MGI Symbol;Acc:MGI:1890616]
NM_019696	Cpxm1	-0.725339	2.47508e-14	4.95192e-12	Baseline	carboxypeptidase X 1 (M14 family) [Source:MGI Symbol;Acc:MGI:1934569]
NM_028788	Stra6l	-32.8024	2.69137e-14	5.33742e-12	Downregulated	STRA6-like [Source:MGI Symbol;Acc:MGI:1921402]
NM_001127363	Inpp5a	0.502471	3.26422e-14	6.41718e-12	Baseline	inositol polyphosphate-5-phosphatase A [Source:MGI Symbol;Acc:MGI:2686961]
NM_011706	Trpv2	-0.649405	3.73263e-14	7.27477e-12	Baseline	transient receptor potential cation channel, subfamily V, member 2 [Source:MGI Symbol;Acc:MGI:1341836]
NM_001199308	Gm14440	-22.2364	4.60099e-14	8.89054e-12	Downregulated	predicted gene 14440 [Source:MGI Symbol;Acc:MGI:3702430]
NM_029509	Gbp8	-1.59933	5.00459e-14	9.58353e-12	Baseline	guanylate-binding protein 8 [Source:MGI Symbol;Acc:MGI:1923324]
NM_198411	Inf2	-0.347567	5.08167e-14	9.58353e-12	Baseline	inverted formin, FH2 and WH2 domain containing [Source:MGI Symbol;Acc:MGI:1917685]
NM_001177995	Prdm16	25.731	5.0868e-14	9.58353e-12	Upregulated	PR domain containing 16 [Source:MGI Symbol;Acc:MGI:1917923]
NM_001177407	Gm8898	35.4704	5.23864e-14	9.78803e-12	Upregulated	-
NM_001271693	Kcnj15	-25.4805	5.76494e-14	1.06831e-11	Downregulated	potassium inwardly-rectifying channel, subfamily J, member 15 [Source:MGI Symbol;Acc:MGI:1310000]
NM_009163	Sgpl1	-0.519034	6.0294e-14	1.10823e-11	Baseline	sphingosine phosphate lyase 1 [Source:MGI Symbol;Acc:MGI:1261415]
NM_010382	H2-Eb1	-1.35317	6.40579e-14	1.16792e-11	Baseline	histocompatibility 2, class II antigen E beta [Source:MGI Symbol;Acc:MGI:95901]
NM_001166249	Mgll	-22.4548	7.27278e-14	1.30494e-11	Downregulated	monoglyceride lipase [Source:MGI Symbol;Acc:MGI:1346042]
NM_001302480	Acy3	22.5704	7.26993e-14	1.30494e-11	Upregulated	aspartoacylase (aminoacylase) 3 [Source:MGI Symbol;Acc:MGI:1918920]
NM_010380	H2-D1	-0.904279	7.40625e-14	1.31843e-11	Baseline	histocompatibility 2, D region locus 1 [Source:MGI Symbol;Acc:MGI:95896]
NM_007574	C1qc	-1.39997	8.53428e-14	1.50737e-11	Baseline	complement component 1, q subcomponent, C chain [Source:MGI Symbol;Acc:MGI:88225]
NM_010187	Fcgr2b	-1.4339	9.12898e-14	1.57548e-11	Baseline	Fc receptor, IgG, low affinity IIb [Source:MGI Symbol;Acc:MGI:95499]
NM_178224	Cbs	22.1459	9.06793e-14	1.57548e-11	Upregulated	cystathionine beta-synthase [Source:MGI Symbol;Acc:MGI:88285]
NM_001290630	Rbm41	23.8225	9.11385e-14	1.57548e-11	Upregulated	RNA binding motif protein 41 [Source:MGI Symbol;Acc:MGI:2444923]
NM_010421	Hexa	-0.654705	9.43951e-14	1.61673e-11	Baseline	hexosaminidase A [Source:MGI Symbol;Acc:MGI:96073]
NM_001168513	Mapk14	-23.2215	1.07279e-13	1.82359e-11	Downregulated	mitogen-activated protein kinase 14 [Source:MGI Symbol;Acc:MGI:1346865]
NM_009396	Tnfaip2	-1.65298	1.09135e-13	1.84128e-11	Baseline	tumor necrosis factor, alpha-induced protein 2 [Source:MGI Symbol;Acc:MGI:104960]
NM_013563	Il2rg	-0.874593	1.39011e-13	2.32797e-11	Baseline	interleukin 2 receptor, gamma chain [Source:MGI Symbol;Acc:MGI:96551]
NM_030565	Fam20c	-0.759574	1.66396e-13	2.76609e-11	Baseline	FAM20C, golgi associated secretory pathway kinase [Source:MGI Symbol;Acc:MGI:2136853]
NM_033444	Clic1	-0.457314	1.75439e-13	2.89512e-11	Baseline	chloride intracellular channel 1 [Source:MGI Symbol;Acc:MGI:2148924]
NM_012054	Aoah	-1.50074	1.7886e-13	2.9302e-11	Baseline	acyloxyacyl hydrolase [Source:MGI Symbol;Acc:MGI:1350928]
NM_139129	Coro6	22.2936	1.84615e-13	3.00271e-11	Upregulated	coronin 6 [Source:MGI Symbol;Acc:MGI:2183448]
NR_027784	Airn	-3.53417	1.90087e-13	3.06964e-11	Downregulated	antisense Igf2r RNA [Source:MGI Symbol;Acc:MGI:1353471]
NR_132130	Clec7a	-1.36113	2.0146e-13	3.20277e-11	Baseline	C-type lectin domain family 7, member a [Source:MGI Symbol;Acc:MGI:1861431]
NM_001199967	Gm11127	-1.04651	2.03998e-13	3.20277e-11	Baseline	predicted gene 11127 [Source:MGI Symbol;Acc:MGI:3779381]
NM_007672	Cdr2	0.655022	2.01661e-13	3.20277e-11	Baseline	cerebellar degeneration-related 2 [Source:MGI Symbol;Acc:MGI:1100885]
NM_001289740	Mturn	0.842277	2.0369e-13	3.20277e-11	Baseline	maturin, neural progenitor differentiation regulator homolog (Xenopus) [Source:MGI Symbol;Acc:MGI:1915485]
NM_008343	Igfbp3	0.76848	2.10571e-13	3.28316e-11	Baseline	insulin-like growth factor binding protein 3 [Source:MGI Symbol;Acc:MGI:96438]
NM_001271694	Kcnj15	-24.5925	2.31899e-13	3.59094e-11	Downregulated	potassium inwardly-rectifying channel, subfamily J, member 15 [Source:MGI Symbol;Acc:MGI:1310000]
NM_010745	Ly86	-0.963876	2.35145e-13	3.61644e-11	Baseline	lymphocyte antigen 86 [Source:MGI Symbol;Acc:MGI:1321404]
NM_001111304	Tbc1d9	-1.20769	2.93127e-13	4.47771e-11	Baseline	TBC1 domain family, member 9 [Source:MGI Symbol;Acc:MGI:1918560]
NM_007626	Cbx5	-34.269	3.5228e-13	5.34521e-11	Downregulated	chromobox 5 [Source:MGI Symbol;Acc:MGI:109372]
NM_026880	Pink1	0.567132	3.65727e-13	5.51223e-11	Baseline	PTEN induced putative kinase 1 [Source:MGI Symbol;Acc:MGI:1916193]
NM_009720	Atox1	-0.679702	3.80162e-13	5.69186e-11	Baseline	antioxidant 1 copper chaperone [Source:MGI Symbol;Acc:MGI:1333855]
NM_010658	Mafb	-0.967917	4.46115e-13	6.63537e-11	Baseline	v-maf musculoaponeurotic fibrosarcoma oncogene family, protein B (avian) [Source:MGI Symbol;Acc:MGI:104555]
NM_007572	C1qa	-1.39324	4.77469e-13	7.05531e-11	Baseline	complement component 1, q subcomponent, alpha polypeptide [Source:MGI Symbol;Acc:MGI:88223]
NM_016715	Crlf2	-0.737223	5.49668e-13	8.06942e-11	Baseline	cytokine receptor-like factor 2 [Source:MGI Symbol;Acc:MGI:1889506]
NM_145857	Nod2	-0.976735	5.67915e-13	8.2835e-11	Baseline	nucleotide-binding oligomerization domain containing 2 [Source:MGI Symbol;Acc:MGI:2429397]
NM_011267	Rgs16	-1.70489	5.8064e-13	8.41481e-11	Baseline	regulator of G-protein signaling 16 [Source:MGI Symbol;Acc:MGI:108407]
NM_011623	Top2a	-1.181	5.87312e-13	8.45729e-11	Baseline	topoisomerase (DNA) II alpha [Source:MGI Symbol;Acc:MGI:98790]
NM_009982	Ctsc	-1.10822	6.37871e-13	9.12721e-11	Baseline	cathepsin C [Source:MGI Symbol;Acc:MGI:109553]
NM_001290688	Med8	-1.41251	6.92763e-13	9.85031e-11	Baseline	mediator complex subunit 8 [Source:MGI Symbol;Acc:MGI:1915269]
NM_009963	Cry2	0.719506	7.71263e-13	1.08979e-10	Baseline	cryptochrome 2 (photolyase-like) [Source:MGI Symbol;Acc:MGI:1270859]
NM_001256117	Sun1	24.7017	8.549e-13	1.20047e-10	Upregulated	Sad1 and UNC84 domain containing 1 [Source:MGI Symbol;Acc:MGI:1924303]
NM_011846	Mmp17	-1.04109	9.47817e-13	1.32273e-10	Baseline	matrix metallopeptidase 17 [Source:MGI Symbol;Acc:MGI:1346076]
NM_001308646	Aqp4	-33.5907	1.0167e-12	1.40869e-10	Downregulated	aquaporin 4 [Source:MGI Symbol;Acc:MGI:107387]
NM_001285456	Mapt	25.5868	1.02187e-12	1.40869e-10	Upregulated	microtubule-associated protein tau [Source:MGI Symbol;Acc:MGI:97180]
NM_011663	Zrsr1	0.371596	1.11426e-12	1.52674e-10	Baseline	zinc finger (CCCH type), RNA binding motif and serine/arginine rich 1 [Source:MGI Symbol;Acc:MGI:98885]
NM_009787	Pdia4	-0.488037	1.13262e-12	1.54254e-10	Baseline	protein disulfide isomerase associated 4 [Source:MGI Symbol;Acc:MGI:104864]
NM_027959	Pdia6	-0.486182	1.18206e-12	1.60025e-10	Baseline	protein disulfide isomerase associated 6 [Source:MGI Symbol;Acc:MGI:1919103]
NM_001285455	Mapt	33.4684	1.21974e-12	1.64142e-10	Upregulated	microtubule-associated protein tau [Source:MGI Symbol;Acc:MGI:97180]
NM_001113356	C1rb	-0.873384	1.26068e-12	1.68647e-10	Baseline	complement component 1, r subcomponent B [Source:MGI Symbol;Acc:MGI:3779804]
NM_008152	Gpr65	-1.18374	1.5047e-12	2.00107e-10	Baseline	G-protein coupled receptor 65 [Source:MGI Symbol;Acc:MGI:108031]
NM_029219	Rnf19b	-1.03054	1.5235e-12	2.01423e-10	Baseline	ring finger protein 19B [Source:MGI Symbol;Acc:MGI:1922484]
NM_010381	H2-Ea-ps	-1.09324	1.68857e-12	2.21949e-10	Baseline	-
NM_007387	Acp2	-0.628496	1.72879e-12	2.25922e-10	Baseline	acid phosphatase 2, lysosomal [Source:MGI Symbol;Acc:MGI:87882]
NM_001159394	Nfkbiz	-0.781355	1.77572e-12	2.30721e-10	Baseline	nuclear factor of kappa light polypeptide gene enhancer in B cells inhibitor, zeta [Source:MGI Symbol;Acc:MGI:1931595]
NM_001205243	Fasl	-22.1961	1.92302e-12	2.48432e-10	Downregulated	Fas ligand (TNF superfamily, member 6) [Source:MGI Symbol;Acc:MGI:99255]
NM_029391	Rab4b	-0.543491	1.93879e-12	2.49046e-10	Baseline	RAB4B, member RAS oncogene family [Source:MGI Symbol;Acc:MGI:105071]
NM_009857	Cd8a	-1.51794	2.0645e-12	2.62215e-10	Baseline	CD8 antigen, alpha chain [Source:MGI Symbol;Acc:MGI:88346]
NM_133983	Cd276	-0.614698	2.05314e-12	2.62215e-10	Baseline	CD276 antigen [Source:MGI Symbol;Acc:MGI:2183926]
NM_172659	Slc2a6	-1.46216	2.28011e-12	2.87981e-10	Baseline	solute carrier family 2 (facilitated glucose transporter), member 6 [Source:MGI Symbol;Acc:MGI:2443286]
NM_010807	Marcksl1	-1.21388	2.41562e-12	3.03402e-10	Baseline	MARCKS-like 1 [Source:MGI Symbol;Acc:MGI:97143]
NM_013652	Ccl4	-2.17379	2.49306e-12	3.11399e-10	Downregulated	chemokine (C-C motif) ligand 4 [Source:MGI Symbol;Acc:MGI:98261]
NM_001306050	Spsb2	22.9468	2.56183e-12	3.1823e-10	Upregulated	splA/ryanodine receptor domain and SOCS box containing 2 [Source:MGI Symbol;Acc:MGI:1315199]
NM_013671	Sod2	-0.898083	2.60384e-12	3.21681e-10	Baseline	superoxide dismutase 2, mitochondrial [Source:MGI Symbol;Acc:MGI:98352]
NM_023158	Cxcl16	-1.10619	2.65246e-12	3.25907e-10	Baseline	chemokine (C-X-C motif) ligand 16 [Source:MGI Symbol;Acc:MGI:1932682]
NM_001012396	Hacd1	21.7932	2.80084e-12	3.42278e-10	Upregulated	3-hydroxyacyl-CoA dehydratase 1 [Source:MGI Symbol;Acc:MGI:1353592]
NM_001033339	Mmp25	-1.35411	2.98417e-12	3.62722e-10	Baseline	matrix metallopeptidase 25 [Source:MGI Symbol;Acc:MGI:2443938]
NM_010378	H2-Aa	-1.19567	3.32964e-12	4.00407e-10	Baseline	histocompatibility 2, class II antigen A, alpha [Source:MGI Symbol;Acc:MGI:95895]
NM_183426	Sbno2	-0.665055	3.32168e-12	4.00407e-10	Baseline	strawberry notch 2 [Source:MGI Symbol;Acc:MGI:2448490]
NM_008353	Il12rb1	-1.53987	3.43796e-12	4.09266e-10	Baseline	interleukin 12 receptor, beta 1 [Source:MGI Symbol;Acc:MGI:104579]
NM_011778	Coro1b	-0.43327	3.43952e-12	4.09266e-10	Baseline	coronin, actin binding protein 1B [Source:MGI Symbol;Acc:MGI:1345963]
NM_010422	Hexb	-0.639313	3.52444e-12	4.15003e-10	Baseline	hexosaminidase B [Source:MGI Symbol;Acc:MGI:96074]
NM_001293782	Chtop	32.7719	3.52112e-12	4.15003e-10	Upregulated	chromatin target of PRMT1 [Source:MGI Symbol;Acc:MGI:1913761]
NM_001042408	Txnl4a	32.6566	4.19776e-12	4.91726e-10	Upregulated	thioredoxin-like 4A [Source:MGI Symbol;Acc:MGI:1351613]
NM_012021	Prdx5	-0.943074	4.43647e-12	5.17008e-10	Baseline	peroxiredoxin 5 [Source:MGI Symbol;Acc:MGI:1859821]
NM_175211	Ralgps1	-5.78978	4.82112e-12	5.58953e-10	Downregulated	Ral GEF with PH domain and SH3 binding motif 1 [Source:MGI Symbol;Acc:MGI:1922008]
NM_009251	Serpina3g	-1.29471	5.26968e-12	6.07841e-10	Baseline	serine (or cysteine) peptidase inhibitor, clade A, member 3G [Source:MGI Symbol;Acc:MGI:105046]
NM_007793	Cstb	-1.07099	5.99439e-12	6.87925e-10	Baseline	cystatin B [Source:MGI Symbol;Acc:MGI:109514]
NM_025800	Ppp1r2	0.403993	6.16866e-12	7.04348e-10	Baseline	protein phosphatase 1, regulatory inhibitor subunit 2 [Source:MGI Symbol;Acc:MGI:1914099]
NM_001290500	Ttc14	24.5211	6.3403e-12	7.20309e-10	Upregulated	tetratricopeptide repeat domain 14 [Source:MGI Symbol;Acc:MGI:1914370]
NM_001308329	Enpp1	-32.5799	6.59719e-12	7.45746e-10	Downregulated	ectonucleotide pyrophosphatase/phosphodiesterase 1 [Source:MGI Symbol;Acc:MGI:97370]
NM_033622	Tnfsf13b	-0.933249	7.42037e-12	8.34625e-10	Baseline	tumor necrosis factor (ligand) superfamily, member 13b [Source:MGI Symbol;Acc:MGI:1344376]
NM_008677	Ncf4	-1.12865	7.63445e-12	8.50244e-10	Baseline	neutrophil cytosolic factor 4 [Source:MGI Symbol;Acc:MGI:109186]
NM_010696	Lcp2	-0.976455	7.59731e-12	8.50244e-10	Baseline	lymphocyte cytosolic protein 2 [Source:MGI Symbol;Acc:MGI:1321402]
NM_021782	Il21	-32.236	7.91034e-12	8.76651e-10	Downregulated	interleukin 21 [Source:MGI Symbol;Acc:MGI:1890474]
NM_007413	Adora2b	-0.601836	8.03334e-12	8.8594e-10	Baseline	adenosine A2b receptor [Source:MGI Symbol;Acc:MGI:99403]
NM_009772	Bub1	-24.6416	8.097e-12	8.88626e-10	Downregulated	BUB1, mitotic checkpoint serine/threonine kinase [Source:MGI Symbol;Acc:MGI:1100510]
NM_022324	Sdf2l1	-0.937843	8.61843e-12	9.38497e-10	Baseline	stromal cell-derived factor 2-like 1 [Source:MGI Symbol;Acc:MGI:2149842]
NM_198059	Nrap	24.8083	8.63444e-12	9.38497e-10	Upregulated	nebulin-related anchoring protein [Source:MGI Symbol;Acc:MGI:1098765]
NM_144942	Csad	0.418787	9.88427e-12	1.0692e-09	Baseline	cysteine sulfinic acid decarboxylase [Source:MGI Symbol;Acc:MGI:2180098]
NM_001014976	Espl1	-1.09414	1.00158e-11	1.07828e-09	Baseline	extra spindle pole bodies 1, separase [Source:MGI Symbol;Acc:MGI:2146156]
NM_007707	Socs3	-1.01427	1.03948e-11	1.11195e-09	Baseline	suppressor of cytokine signaling 3 [Source:MGI Symbol;Acc:MGI:1201791]
NM_009114	S100a9	32.0447	1.0427e-11	1.11195e-09	Upregulated	S100 calcium binding protein A9 (calgranulin B) [Source:MGI Symbol;Acc:MGI:1338947]
NM_175149	2310022B05Rik	0.425043	1.06396e-11	1.1293e-09	Baseline	RIKEN cDNA 2310022B05 gene [Source:MGI Symbol;Acc:MGI:1916801]
NM_001033245	Hk3	-1.80913	1.07909e-11	1.14e-09	Baseline	hexokinase 3 [Source:MGI Symbol;Acc:MGI:2670962]
NM_199476	Rrm2b	0.580949	1.10694e-11	1.16398e-09	Baseline	ribonucleotide reductase M2 B (TP53 inducible) [Source:MGI Symbol;Acc:MGI:2155865]
NM_001310088	Adnp	31.9979	1.11945e-11	1.17169e-09	Upregulated	activity-dependent neuroprotective protein [Source:MGI Symbol;Acc:MGI:1338758]
NM_021606	Nek6	-0.802565	1.13715e-11	1.18473e-09	Baseline	NIMA (never in mitosis gene a)-related expressed kinase 6 [Source:MGI Symbol;Acc:MGI:1891638]
NM_025994	Efhd2	-0.759686	1.15201e-11	1.19471e-09	Baseline	EF hand domain containing 2 [Source:MGI Symbol;Acc:MGI:106504]
NM_007464	Birc3	-0.661901	1.2951e-11	1.33697e-09	Baseline	baculoviral IAP repeat-containing 3 [Source:MGI Symbol;Acc:MGI:1197007]
NM_011034	Prdx1	-0.655028	1.33351e-11	1.37036e-09	Baseline	peroxiredoxin 1 [Source:MGI Symbol;Acc:MGI:99523]
NM_007801	Ctsh	-0.781726	1.40901e-11	1.4414e-09	Baseline	cathepsin H [Source:MGI Symbol;Acc:MGI:107285]
NM_134079	Adk	0.779186	1.44574e-11	1.47231e-09	Baseline	adenosine kinase [Source:MGI Symbol;Acc:MGI:87930]
NM_008390	Irf1	-0.998995	1.5025e-11	1.52325e-09	Baseline	interferon regulatory factor 1 [Source:MGI Symbol;Acc:MGI:96590]
NM_019980	Litaf	-0.666252	1.55319e-11	1.56762e-09	Baseline	LPS-induced TN factor [Source:MGI Symbol;Acc:MGI:1929512]
NM_026129	Erp29	-0.489264	1.57951e-11	1.58709e-09	Baseline	endoplasmic reticulum protein 29 [Source:MGI Symbol;Acc:MGI:1914647]
NM_027715	Otud1	0.523438	1.71886e-11	1.71947e-09	Baseline	OTU domain containing 1 [Source:MGI Symbol;Acc:MGI:1918448]
NM_001293684	Zwint	-0.946463	1.76816e-11	1.76099e-09	Baseline	ZW10 interactor [Source:MGI Symbol;Acc:MGI:1289227]
NM_010260	Gbp2	-1.40775	1.78389e-11	1.76887e-09	Baseline	guanylate binding protein 2 [Source:MGI Symbol;Acc:MGI:102772]
NM_007653	Cd63	-0.549559	1.84302e-11	1.81952e-09	Baseline	CD63 antigen [Source:MGI Symbol;Acc:MGI:99529]
NM_145704	Kcnip2	22.0433	1.88446e-11	1.85234e-09	Upregulated	Kv channel-interacting protein 2 [Source:MGI Symbol;Acc:MGI:2135916]
NM_001163470	Trafd1	-0.859859	2.02272e-11	1.97389e-09	Baseline	TRAF type zinc finger domain containing 1 [Source:MGI Symbol;Acc:MGI:1923551]
NM_172833	Malt1	-0.8496	2.02558e-11	1.97389e-09	Baseline	MALT1 paracaspase [Source:MGI Symbol;Acc:MGI:2445027]
NM_010386	H2-DMa	-1.20202	2.10986e-11	2.04719e-09	Baseline	histocompatibility 2, class II, locus DMa [Source:MGI Symbol;Acc:MGI:95921]
NM_198095	Bst2	-1.13238	2.12837e-11	2.05633e-09	Baseline	bone marrow stromal cell antigen 2 [Source:MGI Symbol;Acc:MGI:1916800]
NM_001291768	Tfdp1	-31.5484	2.16357e-11	2.07263e-09	Downregulated	transcription factor Dp 1 [Source:MGI Symbol;Acc:MGI:101934]
NM_016972	Slc7a8	-0.953449	2.16069e-11	2.07263e-09	Baseline	solute carrier family 7 (cationic amino acid transporter, y+ system), member 8 [Source:MGI Symbol;Acc:MGI:1355323]
NM_033601	Bcl3	-1.10436	2.44921e-11	2.33636e-09	Baseline	B cell leukemia/lymphoma 3 [Source:MGI Symbol;Acc:MGI:88140]
NM_013653	Ccl5	-1.59482	2.60631e-11	2.47578e-09	Baseline	chemokine (C-C motif) ligand 5 [Source:MGI Symbol;Acc:MGI:98262]
NM_008175	Grn	-0.769482	2.70559e-11	2.55933e-09	Baseline	granulin [Source:MGI Symbol;Acc:MGI:95832]
NM_177782	Prex1	-0.564963	2.72418e-11	2.56618e-09	Baseline	phosphatidylinositol-3,4,5-trisphosphate-dependent Rac exchange factor 1 [Source:MGI Symbol;Acc:MGI:3040696]
NM_001134391	Apobec1	-1.23715	2.82089e-11	2.64625e-09	Baseline	apolipoprotein B mRNA editing enzyme, catalytic polypeptide 1 [Source:MGI Symbol;Acc:MGI:103298]
NM_013612	Slc11a1	-1.46973	2.85733e-11	2.64748e-09	Baseline	solute carrier family 11 (proton-coupled divalent metal ion transporters), member 1 [Source:MGI Symbol;Acc:MGI:1345275]
NM_030701	Hcar2	-1.38001	2.84447e-11	2.64748e-09	Baseline	hydroxycarboxylic acid receptor 2 [Source:MGI Symbol;Acc:MGI:1933383]
NR_033450	Serpina3h	-1.12374	2.85213e-11	2.64748e-09	Baseline	serine (or cysteine) peptidase inhibitor, clade A, member 3H [Source:MGI Symbol;Acc:MGI:2182839]
NM_007611	Casp7	-0.60505	2.88252e-11	2.65992e-09	Baseline	caspase 7 [Source:MGI Symbol;Acc:MGI:109383]
NM_001290469	Atp1a3	-0.886648	3.04078e-11	2.79455e-09	Baseline	ATPase, Na+/K+ transporting, alpha 3 polypeptide [Source:MGI Symbol;Acc:MGI:88107]
NM_026545	Psmd8	-0.516608	3.25165e-11	2.97399e-09	Baseline	proteasome (prosome, macropain) 26S subunit, non-ATPase, 8 [Source:MGI Symbol;Acc:MGI:1888669]
NM_146120	Gsn	0.825218	3.26234e-11	2.97399e-09	Baseline	gelsolin [Source:MGI Symbol;Acc:MGI:95851]
NM_011631	Hsp90b1	-0.359234	3.36935e-11	3.05921e-09	Baseline	heat shock protein 90, beta (Grp94), member 1 [Source:MGI Symbol;Acc:MGI:98817]
NM_001302955	Ubtf	31.1981	3.58087e-11	3.23825e-09	Upregulated	upstream binding transcription factor, RNA polymerase I [Source:MGI Symbol;Acc:MGI:98512]
NM_013610	Ninj1	-1.05054	3.62795e-11	3.26776e-09	Baseline	ninjurin 1 [Source:MGI Symbol;Acc:MGI:1196617]
NM_145588	Kif22	-1.35425	3.67554e-11	3.29748e-09	Baseline	kinesin family member 22 [Source:MGI Symbol;Acc:MGI:109233]
NM_010798	Mif	-1.03817	3.69854e-11	3.30501e-09	Baseline	macrophage migration inhibitory factor (glycosylation-inhibiting factor) [Source:MGI Symbol;Acc:MGI:96982]
NR_102366	AW112010	-1.48223	3.75416e-11	3.3415e-09	Baseline	expressed sequence AW112010 [Source:MGI Symbol;Acc:MGI:2147706]
NM_013870	Smtn	0.596673	3.78107e-11	3.35225e-09	Baseline	smoothelin [Source:MGI Symbol;Acc:MGI:1354727]
NM_001289488	Exoc3l4	-31.1147	4.01754e-11	3.54799e-09	Downregulated	exocyst complex component 3-like 4 [Source:MGI Symbol;Acc:MGI:1921363]
NM_001291184	Pcsk6	11.2625	4.38033e-11	3.85333e-09	Upregulated	proprotein convertase subtilisin/kexin type 6 [Source:MGI Symbol;Acc:MGI:102897]
NM_001025313	Tapbp	-0.924632	4.76011e-11	4.17119e-09	Baseline	TAP binding protein [Source:MGI Symbol;Acc:MGI:1201689]
NM_001290991	Ctdspl2	30.9723	4.93363e-11	4.30655e-09	Upregulated	CTD (carboxy-terminal domain, RNA polymerase II, polypeptide A) small phosphatase like 2 [Source:MGI Symbol;Acc:MGI:1196405]
NM_198420	Arhgap39	-30.95	5.10329e-11	4.4375e-09	Downregulated	Rho GTPase activating protein 39 [Source:MGI Symbol;Acc:MGI:107858]
NM_021524	Nampt	-0.886489	5.26341e-11	4.5592e-09	Baseline	nicotinamide phosphoribosyltransferase [Source:MGI Symbol;Acc:MGI:1929865]
NM_001141977	Tpx2	21.7166	5.59656e-11	4.82928e-09	Upregulated	TPX2, microtubule-associated [Source:MGI Symbol;Acc:MGI:1919369]
NM_144811	Cbx7	0.553758	5.90925e-11	5.07971e-09	Baseline	chromobox 7 [Source:MGI Symbol;Acc:MGI:1196439]
NM_013640	Psmb10	-0.862625	6.1815e-11	5.29361e-09	Baseline	proteasome (prosome, macropain) subunit, beta type 10 [Source:MGI Symbol;Acc:MGI:1096380]
NM_001286981	Mkks	-30.7853	6.52166e-11	5.56383e-09	Downregulated	McKusick-Kaufman syndrome [Source:MGI Symbol;Acc:MGI:1891836]
NM_153533	Tns2	0.703404	6.55687e-11	5.57285e-09	Baseline	tensin 2 [Source:MGI Symbol;Acc:MGI:2387586]
NM_011496	Aurkb	-1.34228	7.05464e-11	5.95646e-09	Baseline	aurora kinase B [Source:MGI Symbol;Acc:MGI:107168]
NM_013585	Psmb9	-1.15377	7.06091e-11	5.95646e-09	Baseline	proteasome (prosome, macropain) subunit, beta type 9 (large multifunctional peptidase 2) [Source:MGI Symbol;Acc:MGI:1346526]
NM_028195	Cyth4	-0.765836	7.18649e-11	6.03986e-09	Baseline	cytohesin 4 [Source:MGI Symbol;Acc:MGI:2441702]
NM_201367	Gpr176	-1.46262	7.32798e-11	6.13596e-09	Baseline	G protein-coupled receptor 176 [Source:MGI Symbol;Acc:MGI:2685858]
NM_172778	Maob	0.439979	7.64567e-11	6.37835e-09	Baseline	monoamine oxidase B [Source:MGI Symbol;Acc:MGI:96916]
NM_080638	Mvp	-0.524331	7.894e-11	6.56131e-09	Baseline	major vault protein [Source:MGI Symbol;Acc:MGI:1925638]
NM_001281472	Psme2b	-0.687704	7.99926e-11	6.62444e-09	Baseline	protease (prosome, macropain) activator subunit 2B [Source:MGI Symbol;Acc:MGI:1341073]
NM_198937	Hn1l	-0.707953	9.46632e-11	7.81075e-09	Baseline	-
NM_001253361	Kcnma1	22.7197	1.0163e-10	8.35512e-09	Upregulated	potassium large conductance calcium-activated channel, subfamily M, alpha member 1 [Source:MGI Symbol;Acc:MGI:99923]
NM_174850	Micall2	-1.073	1.06598e-10	8.73174e-09	Baseline	MICAL-like 2 [Source:MGI Symbol;Acc:MGI:2444818]
NM_007523	Bak1	-0.726447	1.12982e-10	9.22128e-09	Baseline	BCL2-antagonist/killer 1 [Source:MGI Symbol;Acc:MGI:1097161]
NM_001277328	Sox6	30.3666	1.1617e-10	9.44737e-09	Upregulated	SRY (sex determining region Y)-box 6 [Source:MGI Symbol;Acc:MGI:98368]
NM_001013371	Dtx3l	-0.774735	1.2022e-10	9.74173e-09	Baseline	deltex 3-like, E3 ubiquitin ligase [Source:MGI Symbol;Acc:MGI:2656973]
NM_144539	Slamf7	-1.17595	1.22289e-10	9.86525e-09	Baseline	SLAM family member 7 [Source:MGI Symbol;Acc:MGI:1922595]
NM_013598	Kitl	0.43856	1.22617e-10	9.86525e-09	Baseline	kit ligand [Source:MGI Symbol;Acc:MGI:96974]
NM_009226	Snrpd1	-0.491087	1.35107e-10	1.08316e-08	Baseline	small nuclear ribonucleoprotein D1 [Source:MGI Symbol;Acc:MGI:98344]
NM_010194	Fes	-0.646341	1.36191e-10	1.08799e-08	Baseline	feline sarcoma oncogene [Source:MGI Symbol;Acc:MGI:95514]
NM_025385	Prr13	-0.627568	1.42049e-10	1.13079e-08	Baseline	proline rich 13 [Source:MGI Symbol;Acc:MGI:1913401]
NM_001291212	Myo18a	-23.1773	1.43863e-10	1.13949e-08	Downregulated	myosin XVIIIA [Source:MGI Symbol;Acc:MGI:2667185]
NM_029005	Mlkl	-0.912109	1.44149e-10	1.13949e-08	Baseline	mixed lineage kinase domain-like [Source:MGI Symbol;Acc:MGI:1921818]
NM_020266	Dnajb2	22.3487	1.46004e-10	1.15013e-08	Upregulated	DnaJ heat shock protein family (Hsp40) member B2 [Source:MGI Symbol;Acc:MGI:1928739]
NM_008198	Cfb	-1.82034	1.48209e-10	1.16344e-08	Baseline	complement factor B [Source:MGI Symbol;Acc:MGI:105975]
NM_011149	Ppib	-0.311356	1.52592e-10	1.1937e-08	Baseline	peptidylprolyl isomerase B [Source:MGI Symbol;Acc:MGI:97750]
NM_133707	Kdf1	22.2726	1.5732e-10	1.22644e-08	Upregulated	keratinocyte differentiation factor 1 [Source:MGI Symbol;Acc:MGI:1916323]
NM_001271623	Gja3	22.3105	1.64749e-10	1.27995e-08	Upregulated	gap junction protein, alpha 3 [Source:MGI Symbol;Acc:MGI:95714]
NM_010240	Ftl1	-0.706234	1.67894e-10	1.29991e-08	Baseline	ferritin light polypeptide 1 [Source:MGI Symbol;Acc:MGI:95589]
NM_001113198	Mitf	-0.623611	1.69433e-10	1.30735e-08	Baseline	melanogenesis associated transcription factor [Source:MGI Symbol;Acc:MGI:104554]
NM_019955	Ripk3	-0.831692	1.70659e-10	1.30788e-08	Baseline	receptor-interacting serine-threonine kinase 3 [Source:MGI Symbol;Acc:MGI:2154952]
NM_030253	Parp9	-0.737396	1.70649e-10	1.30788e-08	Baseline	poly (ADP-ribose) polymerase family, member 9 [Source:MGI Symbol;Acc:MGI:1933117]
NM_001004164	Gnptab	-0.463312	1.75911e-10	1.34358e-08	Baseline	N-acetylglucosamine-1-phosphate transferase, alpha and beta subunits [Source:MGI Symbol;Acc:MGI:3643902]
NM_027840	Snx20	-1.04928	1.93442e-10	1.47251e-08	Baseline	sorting nexin 20 [Source:MGI Symbol;Acc:MGI:1918857]
NM_022415	Ptges	-0.680607	1.94174e-10	1.47312e-08	Baseline	prostaglandin E synthase [Source:MGI Symbol;Acc:MGI:1927593]
NM_001290661	Sh3kbp1	22.5429	2.00094e-10	1.51296e-08	Upregulated	SH3-domain kinase binding protein 1 [Source:MGI Symbol;Acc:MGI:1889583]
NM_011103	Prkcd	-0.613851	2.01657e-10	1.51969e-08	Baseline	protein kinase C, delta [Source:MGI Symbol;Acc:MGI:97598]
NM_001289493	Gbp3	-1.2209	2.04958e-10	1.53943e-08	Baseline	guanylate binding protein 3 [Source:MGI Symbol;Acc:MGI:1926263]
NM_011660	Txn1	-0.593868	2.08095e-10	1.55782e-08	Baseline	thioredoxin 1 [Source:MGI Symbol;Acc:MGI:98874]
NM_010724	Psmb8	-1.06971	2.15435e-10	1.60744e-08	Baseline	proteasome (prosome, macropain) subunit, beta type 8 (large multifunctional peptidase 7) [Source:MGI Symbol;Acc:MGI:1346527]
NM_009735	B2m	-0.935783	2.21574e-10	1.64781e-08	Baseline	beta-2 microglobulin [Source:MGI Symbol;Acc:MGI:88127]
NM_019948	Clec4e	-1.94171	2.23918e-10	1.65978e-08	Baseline	C-type lectin domain family 4, member e [Source:MGI Symbol;Acc:MGI:1861232]
NM_001177407_3	Gm8898	29.8662	2.34127e-10	1.72979e-08	Upregulated	-
NM_001113549	Ltbp4	0.747117	2.4641e-10	1.8146e-08	Baseline	latent transforming growth factor beta binding protein 4 [Source:MGI Symbol;Acc:MGI:1321395]
NM_001164560	Trmt1	29.7079	2.91499e-10	2.13968e-08	Upregulated	tRNA methyltransferase 1 [Source:MGI Symbol;Acc:MGI:1289155]
NM_013831	Pstpip2	-1.10886	2.92575e-10	2.14063e-08	Baseline	proline-serine-threonine phosphatase-interacting protein 2 [Source:MGI Symbol;Acc:MGI:1335088]
NM_010721	Lmnb1	-0.726552	3.02788e-10	2.2082e-08	Baseline	lamin B1 [Source:MGI Symbol;Acc:MGI:96795]
NM_021704	Cxcl12	-0.930338	3.12086e-10	2.26869e-08	Baseline	chemokine (C-X-C motif) ligand 12 [Source:MGI Symbol;Acc:MGI:103556]
NM_153507	Cpne2	-0.91277	3.42145e-10	2.47924e-08	Baseline	copine II [Source:MGI Symbol;Acc:MGI:2387578]
NM_021281	Ctss	-1.43078	3.60023e-10	2.60045e-08	Baseline	cathepsin S [Source:MGI Symbol;Acc:MGI:107341]
NM_001145835	Ralgds	-1.02744	3.63374e-10	2.61629e-08	Baseline	ral guanine nucleotide dissociation stimulator [Source:MGI Symbol;Acc:MGI:107485]
NM_007806	Cyba	-0.969503	3.67835e-10	2.64001e-08	Baseline	cytochrome b-245, alpha polypeptide [Source:MGI Symbol;Acc:MGI:1316658]
NM_019823	Cyp2d22	0.795269	3.71836e-10	2.66027e-08	Baseline	cytochrome P450, family 2, subfamily d, polypeptide 22 [Source:MGI Symbol;Acc:MGI:1929474]
NM_177611	Psd4	-0.790658	3.92857e-10	2.8018e-08	Baseline	pleckstrin and Sec7 domain containing 4 [Source:MGI Symbol;Acc:MGI:2674093]
NM_019467	Aif1	-1.70772	4.0758e-10	2.89766e-08	Baseline	allograft inflammatory factor 1 [Source:MGI Symbol;Acc:MGI:1343098]
NM_009875	Cdkn1b	0.245805	4.13158e-10	2.92811e-08	Baseline	cyclin-dependent kinase inhibitor 1B [Source:MGI Symbol;Acc:MGI:104565]
NM_144559	Fcgr4	-1.55159	4.2602e-10	3.00983e-08	Baseline	Fc receptor, IgG, low affinity IV [Source:MGI Symbol;Acc:MGI:2179523]
NM_144525	Tmem214	-0.275642	4.28772e-10	3.01984e-08	Baseline	transmembrane protein 214 [Source:MGI Symbol;Acc:MGI:1916046]
NM_025596	Prelid1	-0.348238	4.30948e-10	3.02574e-08	Baseline	PRELI domain containing 1 [Source:MGI Symbol;Acc:MGI:1913744]
NM_010876	Ncf1	-1.00962	4.35838e-10	3.0506e-08	Baseline	neutrophil cytosolic factor 1 [Source:MGI Symbol;Acc:MGI:97283]
NM_008397	Itga6	0.698332	4.46564e-10	3.11602e-08	Baseline	integrin alpha 6 [Source:MGI Symbol;Acc:MGI:96605]
NM_019455	Hpgds	-1.05387	4.54606e-10	3.16238e-08	Baseline	hematopoietic prostaglandin D synthase [Source:MGI Symbol;Acc:MGI:1859384]
NM_011923	Angptl2	0.741057	4.59259e-10	3.18495e-08	Baseline	angiopoietin-like 2 [Source:MGI Symbol;Acc:MGI:1347002]
NM_016692	Incenp	-0.789064	4.64738e-10	3.20388e-08	Baseline	inner centromere protein [Source:MGI Symbol;Acc:MGI:1313288]
NR_130961	B230354K17Rik	23.4239	4.64823e-10	3.20388e-08	Upregulated	RIKEN cDNA B230354K17 gene [Source:MGI Symbol;Acc:MGI:2443272]
NM_013792	Naglu	-0.759482	4.73049e-10	3.25067e-08	Baseline	alpha-N-acetylglucosaminidase (Sanfilippo disease IIIB) [Source:MGI Symbol;Acc:MGI:1351641]
NM_010820	Mpdz	-29.3395	4.78323e-10	3.27695e-08	Downregulated	multiple PDZ domain crumbs cell polarity complex component [Source:MGI Symbol;Acc:MGI:1343489]
NM_011815	Fyb	-1.04906	4.98206e-10	3.40285e-08	Baseline	FYN binding protein [Source:MGI Symbol;Acc:MGI:1346327]
NM_011738	Ywhah	-0.268	5.01462e-10	3.41477e-08	Baseline	tyrosine 3-monooxygenase/tryptophan 5-monooxygenase activation protein, eta polypeptide [Source:MGI Symbol;Acc:MGI:109194]
NM_030691	Igsf6	-1.38301	5.05741e-10	3.43357e-08	Baseline	immunoglobulin superfamily, member 6 [Source:MGI Symbol;Acc:MGI:1891393]
NM_025828	Lman2	-0.287175	5.20969e-10	3.52637e-08	Baseline	lectin, mannose-binding 2 [Source:MGI Symbol;Acc:MGI:1914140]
NM_026960	Gsdmd	-0.65559	5.57593e-10	3.76105e-08	Baseline	gasdermin D [Source:MGI Symbol;Acc:MGI:1916396]
NM_018789	Foxo4	0.503148	5.58967e-10	3.76105e-08	Baseline	forkhead box O4 [Source:MGI Symbol;Acc:MGI:1891915]
NM_007396	Acvr2a	0.417666	5.99253e-10	4.02015e-08	Baseline	activin receptor IIA [Source:MGI Symbol;Acc:MGI:102806]
NM_177086	Zmat4	29.1212	6.48035e-10	4.33455e-08	Upregulated	zinc finger, matrin type 4 [Source:MGI Symbol;Acc:MGI:2443497]
NM_175160	Zdhhc1	0.37518	6.987e-10	4.65965e-08	Baseline	zinc finger, DHHC domain containing 1 [Source:MGI Symbol;Acc:MGI:1918046]
NM_013819	H2-M3	-0.772712	7.01604e-10	4.66525e-08	Baseline	histocompatibility 2, M region locus 3 [Source:MGI Symbol;Acc:MGI:95915]
NM_001081117	Mki67	-1.07672	7.17914e-10	4.74579e-08	Baseline	antigen identified by monoclonal antibody Ki 67 [Source:MGI Symbol;Acc:MGI:106035]
NM_010387	H2-DMb1	-1.05887	7.16276e-10	4.74579e-08	Baseline	histocompatibility 2, class II, locus Mb1 [Source:MGI Symbol;Acc:MGI:95922]
NM_011400	Slc2a1	-0.984628	7.47955e-10	4.92996e-08	Baseline	solute carrier family 2 (facilitated glucose transporter), member 1 [Source:MGI Symbol;Acc:MGI:95755]
NM_013477	Atp6v0d1	-0.330977	7.54571e-10	4.95911e-08	Baseline	ATPase, H+ transporting, lysosomal V0 subunit D1 [Source:MGI Symbol;Acc:MGI:1201778]
NM_009318	Tapbp	-0.956909	8.13033e-10	5.32784e-08	Baseline	TAP binding protein [Source:MGI Symbol;Acc:MGI:1201689]
NM_019449	Unc93b1	-0.845516	8.36458e-10	5.46551e-08	Baseline	unc-93 homolog B1, TLR signaling regulator [Source:MGI Symbol;Acc:MGI:1859307]
NM_010188	Fcgr3	-1.30589	8.94123e-10	5.82546e-08	Baseline	Fc receptor, IgG, low affinity III [Source:MGI Symbol;Acc:MGI:95500]
NM_133888	Smpdl3b	-1.68063	9.11948e-10	5.92452e-08	Baseline	sphingomyelin phosphodiesterase, acid-like 3B [Source:MGI Symbol;Acc:MGI:1916022]
NM_145501	Pi4k2a	-0.401269	9.35074e-10	6.05735e-08	Baseline	phosphatidylinositol 4-kinase type 2 alpha [Source:MGI Symbol;Acc:MGI:1934031]
NM_001290664	Sh3kbp1	22.2214	9.6151e-10	6.21081e-08	Upregulated	SH3-domain kinase binding protein 1 [Source:MGI Symbol;Acc:MGI:1889583]
NM_011396	Slc22a5	0.399313	9.74346e-10	6.27579e-08	Baseline	solute carrier family 22 (organic cation transporter), member 5 [Source:MGI Symbol;Acc:MGI:1329012]
NM_024180	Ormdl2	-0.382422	9.80142e-10	6.27735e-08	Baseline	ORM1-like 2 (S. cerevisiae) [Source:MGI Symbol;Acc:MGI:1914094]
NM_001285863	Pphln1	5.34811	9.79081e-10	6.27735e-08	Upregulated	periphilin 1 [Source:MGI Symbol;Acc:MGI:1917029]
NM_033602	Peli2	0.531065	9.85304e-10	6.29258e-08	Baseline	pellino 2 [Source:MGI Symbol;Acc:MGI:1891445]
NM_008563	Mcm3	-0.638902	1.02551e-09	6.53089e-08	Baseline	minichromosome maintenance complex component 3 [Source:MGI Symbol;Acc:MGI:101845]
NM_197986	Tmem140	-0.418734	1.0754e-09	6.82936e-08	Baseline	transmembrane protein 140 [Source:MGI Symbol;Acc:MGI:1915737]
NM_019732	Runx3	-0.940811	1.1088e-09	7.02178e-08	Baseline	runt related transcription factor 3 [Source:MGI Symbol;Acc:MGI:102672]
NM_030057	Trappc6b	-0.565591	1.13945e-09	7.19573e-08	Baseline	trafficking protein particle complex 6B [Source:MGI Symbol;Acc:MGI:1925482]
NM_001033393	Tmem104	-0.455939	1.14763e-09	7.22717e-08	Baseline	transmembrane protein 104 [Source:MGI Symbol;Acc:MGI:2444222]
NM_019566	Rhog	-0.579	1.19548e-09	7.50763e-08	Baseline	ras homolog family member G [Source:MGI Symbol;Acc:MGI:1928370]
NM_001029929	Zmynd15	-1.00514	1.32262e-09	8.28306e-08	Baseline	zinc finger, MYND-type containing 15 [Source:MGI Symbol;Acc:MGI:3603821]
NM_146226	Apeh	-0.26035	1.33965e-09	8.36651e-08	Baseline	acylpeptide hydrolase [Source:MGI Symbol;Acc:MGI:88041]
NM_009841	Cd14	-1.58918	1.35883e-09	8.46293e-08	Baseline	CD14 antigen [Source:MGI Symbol;Acc:MGI:88318]
NM_013683	Tap1	-1.21938	1.37063e-09	8.51295e-08	Baseline	transporter 1, ATP-binding cassette, sub-family B (MDR/TAP) [Source:MGI Symbol;Acc:MGI:98483]
NM_019925	Gpr132	-0.866328	1.37618e-09	8.52403e-08	Baseline	G protein-coupled receptor 132 [Source:MGI Symbol;Acc:MGI:1890220]
NM_016783	Pgrmc1	0.386565	1.38846e-09	8.57656e-08	Baseline	progesterone receptor membrane component 1 [Source:MGI Symbol;Acc:MGI:1858305]
NM_008361	Il1b	-1.65978	1.43653e-09	8.80136e-08	Baseline	interleukin 1 beta [Source:MGI Symbol;Acc:MGI:96543]
NM_001199940	Serpina3i	-1.01315	1.43448e-09	8.80136e-08	Baseline	serine (or cysteine) peptidase inhibitor, clade A, member 3I [Source:MGI Symbol;Acc:MGI:2182841]
NM_009005	Rab7	-0.188947	1.43227e-09	8.80136e-08	Baseline	RAB7, member RAS oncogene family [Source:MGI Symbol;Acc:MGI:105068]
NM_001079695	Srsf5	0.513111	1.48518e-09	9.07483e-08	Baseline	serine and arginine-rich splicing factor 5 [Source:MGI Symbol;Acc:MGI:98287]
NM_008728	Npr3	1.18009	1.50755e-09	9.18671e-08	Baseline	natriuretic peptide receptor 3 [Source:MGI Symbol;Acc:MGI:97373]
NM_010259	Gbp2b	-1.46852	1.5184e-09	9.22796e-08	Baseline	guanylate binding protein 2b [Source:MGI Symbol;Acc:MGI:95666]
NM_008404	Itgb2	-1.11306	1.63965e-09	9.93814e-08	Baseline	integrin beta 2 [Source:MGI Symbol;Acc:MGI:96611]
NM_010299	Gm2a	-0.708102	1.65529e-09	9.99846e-08	Baseline	GM2 ganglioside activator protein [Source:MGI Symbol;Acc:MGI:95762]
NR_052009	Fuk	7.04925	1.65845e-09	9.99846e-08	Upregulated	-
NM_023065	Ifi30	-0.912046	1.68249e-09	1.01164e-07	Baseline	interferon gamma inducible protein 30 [Source:MGI Symbol;Acc:MGI:2137648]
NM_198664	Tbc1d2	-0.732285	1.87122e-09	1.12213e-07	Baseline	TBC1 domain family, member 2 [Source:MGI Symbol;Acc:MGI:2652885]
NM_029796	Lrg1	-1.18225	2.00896e-09	1.19597e-07	Baseline	leucine-rich alpha-2-glycoprotein 1 [Source:MGI Symbol;Acc:MGI:1924155]
NM_011662	Tyrobp	-0.974695	2.01022e-09	1.19597e-07	Baseline	TYRO protein tyrosine kinase binding protein [Source:MGI Symbol;Acc:MGI:1277211]
NM_001008232	Asap3	-0.647808	2.00152e-09	1.19597e-07	Baseline	ArfGAP with SH3 domain, ankyrin repeat and PH domain 3 [Source:MGI Symbol;Acc:MGI:2684986]
NM_138677	Edem1	-0.501662	2.07468e-09	1.23109e-07	Baseline	ER degradation enhancer, mannosidase alpha-like 1 [Source:MGI Symbol;Acc:MGI:2180139]
NM_017394	Slc7a10	0.840859	2.0869e-09	1.23509e-07	Baseline	solute carrier family 7 (cationic amino acid transporter, y+ system), member 10 [Source:MGI Symbol;Acc:MGI:1858261]
NM_027450	Glipr2	-1.05675	2.16265e-09	1.27658e-07	Baseline	GLI pathogenesis-related 2 [Source:MGI Symbol;Acc:MGI:1917770]
NM_011610	Tnfrsf1b	-1.0258	2.23773e-09	1.31746e-07	Baseline	tumor necrosis factor receptor superfamily, member 1b [Source:MGI Symbol;Acc:MGI:1314883]
NM_022993	Lrp10	-0.229941	2.25753e-09	1.32567e-07	Baseline	low-density lipoprotein receptor-related protein 10 [Source:MGI Symbol;Acc:MGI:1929480]
NM_001271360	Arrb2	28.164	2.27341e-09	1.33153e-07	Upregulated	arrestin, beta 2 [Source:MGI Symbol;Acc:MGI:99474]
NM_011699	Lin7c	0.332809	2.31679e-09	1.35343e-07	Baseline	lin-7 homolog C (C. elegans) [Source:MGI Symbol;Acc:MGI:1330839]
NM_001286063	Grk6	-21.8592	2.39947e-09	1.39812e-07	Downregulated	G protein-coupled receptor kinase 6 [Source:MGI Symbol;Acc:MGI:1347078]
NM_008567	Mcm6	-0.866441	2.44527e-09	1.42115e-07	Baseline	minichromosome maintenance complex component 6 [Source:MGI Symbol;Acc:MGI:1298227]
NM_011715	Wdr1	-0.363185	2.47283e-09	1.43348e-07	Baseline	WD repeat domain 1 [Source:MGI Symbol;Acc:MGI:1337100]
NM_029084	Slamf8	-1.85357	2.53286e-09	1.46453e-07	Baseline	SLAM family member 8 [Source:MGI Symbol;Acc:MGI:1921998]
NM_010145	Ephx1	0.455719	2.56604e-09	1.47992e-07	Baseline	epoxide hydrolase 1, microsomal [Source:MGI Symbol;Acc:MGI:95405]
NM_009103	Rrm1	-0.454979	2.61083e-09	1.50193e-07	Baseline	ribonucleotide reductase M1 [Source:MGI Symbol;Acc:MGI:98180]
NM_011655	Tubb5	-0.510567	2.93672e-09	1.67858e-07	Baseline	tubulin, beta 5 class I [Source:MGI Symbol;Acc:MGI:107812]
NM_011701	Vim	-0.456806	2.93655e-09	1.67858e-07	Baseline	vimentin [Source:MGI Symbol;Acc:MGI:98932]
NM_008551	Mapkapk2	-0.354905	2.94019e-09	1.67858e-07	Baseline	MAP kinase-activated protein kinase 2 [Source:MGI Symbol;Acc:MGI:109298]
NM_010870	Naip5	-0.65999	2.98053e-09	1.69732e-07	Baseline	NLR family, apoptosis inhibitory protein 5 [Source:MGI Symbol;Acc:MGI:1298220]
NM_013632	Pnp	-0.635293	2.99796e-09	1.70296e-07	Baseline	purine-nucleoside phosphorylase [Source:MGI Symbol;Acc:MGI:97365]
NM_009848	Entpd1	-0.400785	3.0537e-09	1.73027e-07	Baseline	ectonucleoside triphosphate diphosphohydrolase 1 [Source:MGI Symbol;Acc:MGI:102805]
NM_183046	Kif20b	-0.826373	3.32439e-09	1.87895e-07	Baseline	kinesin family member 20B [Source:MGI Symbol;Acc:MGI:2444576]
NM_029835	Ticrr	-1.53349	3.42126e-09	1.92888e-07	Baseline	TOPBP1-interacting checkpoint and replication regulator [Source:MGI Symbol;Acc:MGI:1924261]
NM_177686	Clec12a	-1.43371	3.47019e-09	1.95159e-07	Baseline	C-type lectin domain family 12, member a [Source:MGI Symbol;Acc:MGI:3040968]
NM_017373	Nfil3	-1.3404	3.56635e-09	2.00069e-07	Baseline	nuclear factor, interleukin 3, regulated [Source:MGI Symbol;Acc:MGI:109495]
NM_024281	Rrbp1	-0.496517	3.57554e-09	2.00089e-07	Baseline	ribosome binding protein 1 [Source:MGI Symbol;Acc:MGI:1932395]
NM_009151	Selplg	-0.714178	3.62285e-09	2.02236e-07	Baseline	selectin, platelet (p-selectin) ligand [Source:MGI Symbol;Acc:MGI:106689]
NM_029023	Scpep1	-0.62563	3.6322e-09	2.02258e-07	Baseline	serine carboxypeptidase 1 [Source:MGI Symbol;Acc:MGI:1921867]
NM_007780	Csf2rb	-1.17516	3.67568e-09	2.04177e-07	Baseline	colony stimulating factor 2 receptor, beta, low-affinity (granulocyte-macrophage) [Source:MGI Symbol;Acc:MGI:1339759]
NM_145417	Rnpep	-0.431943	4.09806e-09	2.27081e-07	Baseline	arginyl aminopeptidase (aminopeptidase B) [Source:MGI Symbol;Acc:MGI:2384902]
NM_010185	Fcer1g	-1.28684	4.14132e-09	2.28917e-07	Baseline	Fc receptor, IgE, high affinity I, gamma polypeptide [Source:MGI Symbol;Acc:MGI:95496]
NM_011969	Psma7	-0.462711	4.1721e-09	2.30056e-07	Baseline	proteasome subunit alpha 7 [Source:MGI Symbol;Acc:MGI:1347070]
NM_001033131	Krtdap	27.8469	4.19874e-09	2.30962e-07	Upregulated	keratinocyte differentiation associated protein [Source:MGI Symbol;Acc:MGI:1928282]
NM_008760	Ogn	0.663179	4.21479e-09	2.31281e-07	Baseline	osteoglycin [Source:MGI Symbol;Acc:MGI:109278]
NM_001276442	Acy1	1.7526	4.39427e-09	2.40546e-07	Baseline	aminoacylase 1 [Source:MGI Symbol;Acc:MGI:87913]
NM_016748	Ctps	-0.68459	4.52918e-09	2.47333e-07	Baseline	cytidine 5'-triphosphate synthase [Source:MGI Symbol;Acc:MGI:1858304]
NM_001290457	Relb	-0.833994	4.74478e-09	2.58088e-07	Baseline	avian reticuloendotheliosis viral (v-rel) oncogene related B [Source:MGI Symbol;Acc:MGI:103289]
NM_015764	Greb1	1.33635	4.74896e-09	2.58088e-07	Baseline	gene regulated by estrogen in breast cancer protein [Source:MGI Symbol;Acc:MGI:2149712]
NM_053099	Setbp1	0.487189	4.86003e-09	2.63491e-07	Baseline	SET binding protein 1 [Source:MGI Symbol;Acc:MGI:1933199]
NM_019707	Cdh13	1.13714	4.87437e-09	2.63636e-07	Baseline	cadherin 13 [Source:MGI Symbol;Acc:MGI:99551]
NM_011408	Slfn2	-0.860682	5.04269e-09	2.72089e-07	Baseline	schlafen 2 [Source:MGI Symbol;Acc:MGI:1313258]
NM_019824	Arpc3	-0.515107	5.15658e-09	2.77571e-07	Baseline	actin related protein 2/3 complex, subunit 3 [Source:MGI Symbol;Acc:MGI:1928375]
NM_001289525	Lrrc40	27.5297	5.19956e-09	2.7922e-07	Upregulated	leucine rich repeat containing 40 [Source:MGI Symbol;Acc:MGI:1914394]
NM_181402	Parp11	-0.485903	5.21398e-09	2.79331e-07	Baseline	poly (ADP-ribose) polymerase family, member 11 [Source:MGI Symbol;Acc:MGI:2141505]
NM_144862	Lims2	0.740486	5.39857e-09	2.88536e-07	Baseline	LIM and senescent cell antigen like domains 2 [Source:MGI Symbol;Acc:MGI:2385067]
NM_001033207	Nlrc5	-0.985587	5.47443e-09	2.91901e-07	Baseline	NLR family, CARD domain containing 5 [Source:MGI Symbol;Acc:MGI:3612191]
NM_007424	Acan	22.1362	5.51402e-09	2.9332e-07	Upregulated	aggrecan [Source:MGI Symbol;Acc:MGI:99602]
NM_177158	Rinl	-0.759322	5.83544e-09	3.09689e-07	Baseline	Ras and Rab interactor-like [Source:MGI Symbol;Acc:MGI:2444024]
NM_010496	Id2	-0.611085	5.98042e-09	3.16385e-07	Baseline	inhibitor of DNA binding 2 [Source:MGI Symbol;Acc:MGI:96397]
NM_008707	Nmt1	-0.366549	5.9896e-09	3.16385e-07	Baseline	N-myristoyltransferase 1 [Source:MGI Symbol;Acc:MGI:102579]
NM_133807	Lrrc59	-0.384758	6.25925e-09	3.29858e-07	Baseline	leucine rich repeat containing 59 [Source:MGI Symbol;Acc:MGI:2138133]
NM_009705	Arg2	-1.46608	6.33598e-09	3.33125e-07	Baseline	arginase type II [Source:MGI Symbol;Acc:MGI:1330806]
NM_019456	Apbb1ip	-0.436166	6.38738e-09	3.35048e-07	Baseline	amyloid beta (A4) precursor protein-binding, family B, member 1 interacting protein [Source:MGI Symbol;Acc:MGI:1861354]
NM_144526	Fam64a	-1.36459	6.43813e-09	3.36929e-07	Baseline	-
NM_173788	Npr2	0.464624	6.49519e-09	3.3913e-07	Baseline	natriuretic peptide receptor 2 [Source:MGI Symbol;Acc:MGI:97372]
NM_008252	Hmgb2	-0.782446	6.57054e-09	3.42274e-07	Baseline	high mobility group box 2 [Source:MGI Symbol;Acc:MGI:96157]
NM_007863	Mpp3	1.98054	6.59209e-09	3.42607e-07	Baseline	membrane protein, palmitoylated 3 (MAGUK p55 subfamily member 3) [Source:MGI Symbol;Acc:MGI:1328354]
NM_012057	Irf5	-1.04238	6.7329e-09	3.49122e-07	Baseline	interferon regulatory factor 5 [Source:MGI Symbol;Acc:MGI:1350924]
NM_020003	Glmp	-0.308783	6.86802e-09	3.55314e-07	Baseline	glycosylated lysosomal membrane protein [Source:MGI Symbol;Acc:MGI:1913318]
NM_011201	Ptpn1	-0.510959	6.92675e-09	3.57534e-07	Baseline	protein tyrosine phosphatase, non-receptor type 1 [Source:MGI Symbol;Acc:MGI:97805]
NM_133945	Vrk3	-0.33927	7.02546e-09	3.61803e-07	Baseline	vaccinia related kinase 3 [Source:MGI Symbol;Acc:MGI:2182465]
NM_001271760	Adra1a	24.3502	7.32372e-09	3.76306e-07	Upregulated	adrenergic receptor, alpha 1a [Source:MGI Symbol;Acc:MGI:104773]
NM_198625	Mtss1l	0.769251	7.5325e-09	3.86156e-07	Baseline	-
NR_002853	Airn	4.73567	7.84551e-09	4.01292e-07	Upregulated	antisense Igf2r RNA [Source:MGI Symbol;Acc:MGI:1353471]
NM_172272	Pars2	27.1563	8.3587e-09	4.26577e-07	Upregulated	prolyl-tRNA synthetase (mitochondrial)(putative) [Source:MGI Symbol;Acc:MGI:2386296]
NM_011110	Pla2g5	-10.8636	8.60364e-09	4.38088e-07	Downregulated	phospholipase A2, group V [Source:MGI Symbol;Acc:MGI:101899]
NM_021299	Ak3	0.218377	8.6498e-09	4.39449e-07	Baseline	adenylate kinase 3 [Source:MGI Symbol;Acc:MGI:1860835]
NM_023580	Epha1	0.540942	9.05501e-09	4.59004e-07	Baseline	Eph receptor A1 [Source:MGI Symbol;Acc:MGI:107381]
NM_008391	Irf2	-0.326761	9.14307e-09	4.62431e-07	Baseline	interferon regulatory factor 2 [Source:MGI Symbol;Acc:MGI:96591]
NM_172416	Ostm1	-0.379214	9.21751e-09	4.65155e-07	Baseline	osteopetrosis associated transmembrane protein 1 [Source:MGI Symbol;Acc:MGI:2655574]
NM_153159	Zc3h12a	-0.893354	9.39388e-09	4.71948e-07	Baseline	zinc finger CCCH type containing 12A [Source:MGI Symbol;Acc:MGI:2385891]
NM_013703	Vldlr	1.08142	9.37952e-09	4.71948e-07	Baseline	very low density lipoprotein receptor [Source:MGI Symbol;Acc:MGI:98935]
NM_080837	Mydgf	-0.483168	9.7625e-09	4.8938e-07	Baseline	myeloid derived growth factor [Source:MGI Symbol;Acc:MGI:2156020]
NM_008008	Fgf7	0.519777	9.78543e-09	4.89445e-07	Baseline	fibroblast growth factor 7 [Source:MGI Symbol;Acc:MGI:95521]
NM_175403	Mlec	-0.340928	1.00329e-08	5.00714e-07	Baseline	malectin [Source:MGI Symbol;Acc:MGI:1924015]
NM_177320	Pik3r5	-0.811725	1.03367e-08	5.14741e-07	Baseline	phosphoinositide-3-kinase regulatory subunit 5 [Source:MGI Symbol;Acc:MGI:2443588]
NM_172707	Ppp1cb	0.268901	1.06763e-08	5.30485e-07	Baseline	protein phosphatase 1 catalytic subunit beta [Source:MGI Symbol;Acc:MGI:104871]
NM_008255	Hmgcr	-0.440843	1.0791e-08	5.35008e-07	Baseline	3-hydroxy-3-methylglutaryl-Coenzyme A reductase [Source:MGI Symbol;Acc:MGI:96159]
NM_008690	Nfkbie	-1.13979	1.09176e-08	5.40098e-07	Baseline	nuclear factor of kappa light polypeptide gene enhancer in B cells inhibitor, epsilon [Source:MGI Symbol;Acc:MGI:1194908]
NM_001033145	1190002N15Rik	0.753652	1.10054e-08	5.43253e-07	Baseline	-
NM_172622	Trerf1	24.8786	1.12824e-08	5.55714e-07	Upregulated	transcriptional regulating factor 1 [Source:MGI Symbol;Acc:MGI:2442086]
NM_153505	Nckap1l	-0.740623	1.164e-08	5.72081e-07	Baseline	NCK associated protein 1 like [Source:MGI Symbol;Acc:MGI:1926063]
NR_040407	Gm16845	-26.8814	1.18251e-08	5.79919e-07	Downregulated	predicted gene, 16845 [Source:MGI Symbol;Acc:MGI:4439769]
NM_031181	Siglece	-0.934269	1.22304e-08	5.98494e-07	Baseline	sialic acid binding Ig-like lectin E [Source:MGI Symbol;Acc:MGI:1932475]
NM_011530	Tap2	-0.935467	1.24105e-08	6.0339e-07	Baseline	transporter 2, ATP-binding cassette, sub-family B (MDR/TAP) [Source:MGI Symbol;Acc:MGI:98484]
NM_009761	Bnip3l	0.256107	1.24062e-08	6.0339e-07	Baseline	BCL2/adenovirus E1B interacting protein 3-like [Source:MGI Symbol;Acc:MGI:1332659]
NM_001159606	Pum1	23.6266	1.23659e-08	6.0339e-07	Upregulated	pumilio RNA-binding family member 1 [Source:MGI Symbol;Acc:MGI:1931749]
NM_001199338	Apoo	-23.6918	1.28921e-08	6.25462e-07	Downregulated	apolipoprotein O [Source:MGI Symbol;Acc:MGI:1915566]
NM_011329	Ccl1	-7.30693	1.32732e-08	6.4257e-07	Downregulated	chemokine (C-C motif) ligand 1 [Source:MGI Symbol;Acc:MGI:98258]
NM_027985	Mad2l2	-0.45028	1.34779e-08	6.51084e-07	Baseline	MAD2 mitotic arrest deficient-like 2 [Source:MGI Symbol;Acc:MGI:1919140]
NM_010442	Hmox1	-1.10329	1.42831e-08	6.88512e-07	Baseline	heme oxygenase 1 [Source:MGI Symbol;Acc:MGI:96163]
NM_027328	Prpf31	-0.409678	1.4365e-08	6.90985e-07	Baseline	pre-mRNA processing factor 31 [Source:MGI Symbol;Acc:MGI:1916238]
NM_011578	Tgfbr3	0.587859	1.55677e-08	7.47248e-07	Baseline	transforming growth factor, beta receptor III [Source:MGI Symbol;Acc:MGI:104637]
NM_010554	Il1a	-0.850711	1.57852e-08	7.56084e-07	Baseline	interleukin 1 alpha [Source:MGI Symbol;Acc:MGI:96542]
NM_011190	Psme2	-0.981947	1.61699e-08	7.72872e-07	Baseline	proteasome (prosome, macropain) activator subunit 2 (PA28 beta) [Source:MGI Symbol;Acc:MGI:1096365]
NM_001167680	Rhbdf2	-0.55364	1.62385e-08	7.74517e-07	Baseline	rhomboid 5 homolog 2 [Source:MGI Symbol;Acc:MGI:2442473]
NM_019780	Vps29	-0.281681	1.7262e-08	8.21599e-07	Baseline	VPS29 retromer complex component [Source:MGI Symbol;Acc:MGI:1928344]
NM_145605	Klhdc4	-0.409239	1.73017e-08	8.21758e-07	Baseline	kelch domain containing 4 [Source:MGI Symbol;Acc:MGI:2384569]
NM_009895	Cish	-0.506588	1.81067e-08	8.58187e-07	Baseline	cytokine inducible SH2-containing protein [Source:MGI Symbol;Acc:MGI:103159]
NM_001083312	Gbp7	-1.03687	1.8226e-08	8.60237e-07	Baseline	guanylate binding protein 7 [Source:MGI Symbol;Acc:MGI:2444421]
NM_023142	Arpc1b	-0.669975	1.82227e-08	8.60237e-07	Baseline	actin related protein 2/3 complex, subunit 1B [Source:MGI Symbol;Acc:MGI:1343142]
NM_009421	Traf1	-0.606062	1.9152e-08	9.02061e-07	Baseline	TNF receptor-associated factor 1 [Source:MGI Symbol;Acc:MGI:101836]
NM_007451	Slc25a5	-0.34654	1.9332e-08	9.08645e-07	Baseline	solute carrier family 25 (mitochondrial carrier, adenine nucleotide translocator), member 5 [Source:MGI Symbol;Acc:MGI:1353496]
NM_133224	Atp13a1	-0.295915	1.96785e-08	9.23011e-07	Baseline	ATPase type 13A1 [Source:MGI Symbol;Acc:MGI:2180801]
NM_008486	Anpep	-0.554689	1.99564e-08	9.34108e-07	Baseline	alanyl (membrane) aminopeptidase [Source:MGI Symbol;Acc:MGI:5000466]
NM_024243	Fuca1	-0.363723	2.01543e-08	9.4142e-07	Baseline	fucosidase, alpha-L- 1, tissue [Source:MGI Symbol;Acc:MGI:95593]
NM_011121	Plk1	-1.42565	2.04344e-08	9.5254e-07	Baseline	polo like kinase 1 [Source:MGI Symbol;Acc:MGI:97621]
NM_025566	Tnfaip8l1	-0.683645	2.12219e-08	9.87213e-07	Baseline	tumor necrosis factor, alpha-induced protein 8-like 1 [Source:MGI Symbol;Acc:MGI:1913693]
NM_008225	Hcls1	-0.996112	2.1301e-08	9.88856e-07	Baseline	hematopoietic cell specific Lyn substrate 1 [Source:MGI Symbol;Acc:MGI:104568]
NM_010819	Clec4d	-1.85644	2.15187e-08	9.96914e-07	Baseline	C-type lectin domain family 4, member d [Source:MGI Symbol;Acc:MGI:1298389]
NM_001139519	Zbp1	-1.73574	2.26563e-08	1.04747e-06	Baseline	Z-DNA binding protein 1 [Source:MGI Symbol;Acc:MGI:1927449]
NM_008348	Il10ra	-0.765987	2.31158e-08	1.06436e-06	Baseline	interleukin 10 receptor, alpha [Source:MGI Symbol;Acc:MGI:96538]
NM_008160	Gpx1	-0.336278	2.31076e-08	1.06436e-06	Baseline	glutathione peroxidase 1 [Source:MGI Symbol;Acc:MGI:104887]
NM_028608	Glipr1	-0.92258	2.33717e-08	1.07396e-06	Baseline	GLI pathogenesis-related 1 (glioma) [Source:MGI Symbol;Acc:MGI:1920940]
NM_026473	Tubb6	-0.424467	2.34268e-08	1.07431e-06	Baseline	tubulin, beta 6 class V [Source:MGI Symbol;Acc:MGI:1915201]
NM_011355	Spi1	-0.904409	2.35786e-08	1.07908e-06	Baseline	spleen focus forming virus (SFFV) proviral integration oncogene [Source:MGI Symbol;Acc:MGI:98282]
NM_008906	Ctsa	-0.769741	2.37351e-08	1.08405e-06	Baseline	cathepsin A [Source:MGI Symbol;Acc:MGI:97748]
NM_007752	Cp	-1.13583	2.4207e-08	1.10337e-06	Baseline	ceruloplasmin [Source:MGI Symbol;Acc:MGI:88476]
NM_001287217	Fxyd5	-1.1969	2.4897e-08	1.13254e-06	Baseline	FXYD domain-containing ion transport regulator 5 [Source:MGI Symbol;Acc:MGI:1201785]
NM_007687	Cfl1	-0.455489	2.50762e-08	1.1384e-06	Baseline	cofilin 1, non-muscle [Source:MGI Symbol;Acc:MGI:101757]
NM_009119	Sap18	2.12923	2.51701e-08	1.14037e-06	Upregulated	Sin3-associated polypeptide 18 [Source:MGI Symbol;Acc:MGI:1277978]
NM_001177407_2	Gm8898	23.436	2.56315e-08	1.15896e-06	Upregulated	-
NM_145226	Oas3	-1.1392	2.5785e-08	1.16357e-06	Baseline	2'-5' oligoadenylate synthetase 3 [Source:MGI Symbol;Acc:MGI:2180850]
NM_007781	Csf2rb2	-1.23666	2.62625e-08	1.18276e-06	Baseline	colony stimulating factor 2 receptor, beta 2, low-affinity (granulocyte-macrophage) [Source:MGI Symbol;Acc:MGI:1339760]
NM_009256	Serpinb9	-0.758153	2.63569e-08	1.18465e-06	Baseline	serine (or cysteine) peptidase inhibitor, clade B, member 9 [Source:MGI Symbol;Acc:MGI:106603]
NM_001081346	Rtkn2	0.614084	2.66734e-08	1.19649e-06	Baseline	rhotekin 2 [Source:MGI Symbol;Acc:MGI:2158417]
NM_011867	Slc26a4	-1.87586	2.69429e-08	1.20619e-06	Baseline	solute carrier family 26, member 4 [Source:MGI Symbol;Acc:MGI:1346029]
NM_026678	Blvra	-0.415573	2.70702e-08	1.20949e-06	Baseline	biliverdin reductase A [Source:MGI Symbol;Acc:MGI:88170]
NM_021292	Evc	0.358842	2.76467e-08	1.23281e-06	Baseline	EvC ciliary complex subunit 1 [Source:MGI Symbol;Acc:MGI:1890596]
NM_026433	Tmem100	0.587987	2.80378e-08	1.24779e-06	Baseline	transmembrane protein 100 [Source:MGI Symbol;Acc:MGI:1915138]
NM_011095	Pirb	-0.730067	2.8579e-08	1.26938e-06	Baseline	paired Ig-like receptor B [Source:MGI Symbol;Acc:MGI:894311]
NM_138656	Mvd	-0.793844	2.87758e-08	1.27561e-06	Baseline	mevalonate (diphospho) decarboxylase [Source:MGI Symbol;Acc:MGI:2179327]
NM_009001	Rab3a	0.683379	2.89887e-08	1.28254e-06	Baseline	RAB3A, member RAS oncogene family [Source:MGI Symbol;Acc:MGI:97843]
NM_009985	Ctsw	-1.08843	2.94752e-08	1.30151e-06	Baseline	cathepsin W [Source:MGI Symbol;Acc:MGI:1338045]
NM_018732	Scn3a	0.809232	2.97952e-08	1.31308e-06	Baseline	sodium channel, voltage-gated, type III, alpha [Source:MGI Symbol;Acc:MGI:98249]
NM_001003672	Pcdhac2	0.846352	2.98542e-08	1.31312e-06	Baseline	protocadherin alpha subfamily C, 2 [Source:MGI Symbol;Acc:MGI:1891443]
NM_008011	Fgfr4	0.684477	2.9979e-08	1.31605e-06	Baseline	fibroblast growth factor receptor 4 [Source:MGI Symbol;Acc:MGI:95525]
NM_026611_1	Rnaset2b	-0.942332	3.01443e-08	1.32074e-06	Baseline	ribonuclease T2B [Source:MGI Symbol;Acc:MGI:3702087]
NM_008088	Gas7	26.0894	3.07726e-08	1.34566e-06	Upregulated	growth arrest specific 7 [Source:MGI Symbol;Acc:MGI:1202388]
NM_009599	Ache	22.8371	3.10829e-08	1.35661e-06	Upregulated	acetylcholinesterase [Source:MGI Symbol;Acc:MGI:87876]
NM_145391	Tapbpl	-0.734438	3.13741e-08	1.36143e-06	Baseline	TAP binding protein-like [Source:MGI Symbol;Acc:MGI:2384853]
NM_025757	Gid4	0.521332	3.13511e-08	1.36143e-06	Baseline	GID complex subunit 4, VID24 homolog [Source:MGI Symbol;Acc:MGI:1914021]
NM_146005	Ank3	10.9657	3.12967e-08	1.36143e-06	Upregulated	ankyrin 3, epithelial [Source:MGI Symbol;Acc:MGI:88026]
NM_022029	Nrgn	1.58881	3.20422e-08	1.38776e-06	Baseline	neurogranin [Source:MGI Symbol;Acc:MGI:1927184]
NM_011072	Pfn1	-0.617207	3.34945e-08	1.44789e-06	Baseline	profilin 1 [Source:MGI Symbol;Acc:MGI:97549]
NM_027320	Ifi35	-0.452311	3.40681e-08	1.46987e-06	Baseline	interferon-induced protein 35 [Source:MGI Symbol;Acc:MGI:1917360]
NM_027289	Nt5dc2	0.626597	3.44899e-08	1.48523e-06	Baseline	5'-nucleotidase domain containing 2 [Source:MGI Symbol;Acc:MGI:1917271]
NM_008842	Pim1	-0.979996	3.4703e-08	1.49157e-06	Baseline	proviral integration site 1 [Source:MGI Symbol;Acc:MGI:97584]
NM_029186	Tmem180	-0.47443	3.49281e-08	1.49839e-06	Baseline	-
NM_010513	Igf1r	0.645941	3.5013e-08	1.49919e-06	Baseline	insulin-like growth factor I receptor [Source:MGI Symbol;Acc:MGI:96433]
NM_028967	Batf2	-1.65684	3.51503e-08	1.50223e-06	Baseline	basic leucine zipper transcription factor, ATF-like 2 [Source:MGI Symbol;Acc:MGI:1921731]
NM_029857	Tmco4	-0.624669	3.62071e-08	1.54246e-06	Baseline	transmembrane and coiled-coil domains 4 [Source:MGI Symbol;Acc:MGI:1924306]
NM_001042593	Hbs1l	23.3574	3.62282e-08	1.54246e-06	Upregulated	Hbs1-like (S. cerevisiae) [Source:MGI Symbol;Acc:MGI:1891704]
NM_177161	P4ha3	-1.03822	3.63281e-08	1.54381e-06	Baseline	procollagen-proline, 2-oxoglutarate 4-dioxygenase (proline 4-hydroxylase), alpha polypeptide III [Source:MGI Symbol;Acc:MGI:2444049]
NM_023596	Slc29a3	-0.643214	3.67234e-08	1.55768e-06	Baseline	solute carrier family 29 (nucleoside transporters), member 3 [Source:MGI Symbol;Acc:MGI:1918529]
NM_009970	Csf2ra	-0.997715	3.75913e-08	1.5915e-06	Baseline	colony stimulating factor 2 receptor, alpha, low-affinity (granulocyte-macrophage) [Source:MGI Symbol;Acc:MGI:1339754]
NM_011189	Psme1	-0.716686	3.86491e-08	1.63323e-06	Baseline	proteasome (prosome, macropain) activator subunit 1 (PA28 alpha) [Source:MGI Symbol;Acc:MGI:1096367]
NM_173864	C1s2	-1.06164	4.3063e-08	1.81636e-06	Baseline	complement component 1, s subcomponent 2 [Source:MGI Symbol;Acc:MGI:3644269]
NM_007649	Cd48	-0.74617	4.43292e-08	1.86628e-06	Baseline	CD48 antigen [Source:MGI Symbol;Acc:MGI:88339]
NM_144919	Hdac11	0.468388	4.4872e-08	1.88562e-06	Baseline	histone deacetylase 11 [Source:MGI Symbol;Acc:MGI:2385252]
NM_153406	Specc1l	0.5507	4.5436e-08	1.90541e-06	Baseline	sperm antigen with calponin homology and coiled-coil domains 1-like [Source:MGI Symbol;Acc:MGI:1921642]
NM_001252591	Smpx	22.8937	4.55114e-08	1.90541e-06	Upregulated	small muscle protein, X-linked [Source:MGI Symbol;Acc:MGI:1913356]
NM_013733	Chaf1a	-0.721988	4.5944e-08	1.91997e-06	Baseline	chromatin assembly factor 1, subunit A (p150) [Source:MGI Symbol;Acc:MGI:1351331]
NM_146200	Eif3c	-0.219479	4.63509e-08	1.93339e-06	Baseline	eukaryotic translation initiation factor 3, subunit C [Source:MGI Symbol;Acc:MGI:1926966]
NM_145402	Tmem51	-0.632303	4.67723e-08	1.94738e-06	Baseline	transmembrane protein 51 [Source:MGI Symbol;Acc:MGI:2384874]
NM_008491	Lcn2	-2.08647	4.69381e-08	1.95069e-06	Downregulated	lipocalin 2 [Source:MGI Symbol;Acc:MGI:96757]
NM_019549	Plek	-0.811247	4.73207e-08	1.96298e-06	Baseline	pleckstrin [Source:MGI Symbol;Acc:MGI:1860485]
NM_020043	Igdcc4	-22.6463	4.77811e-08	1.97845e-06	Downregulated	immunoglobulin superfamily, DCC subclass, member 4 [Source:MGI Symbol;Acc:MGI:1858497]
NM_021336	Snrpa1	-0.443201	4.84831e-08	2.00385e-06	Baseline	small nuclear ribonucleoprotein polypeptide A' [Source:MGI Symbol;Acc:MGI:1916231]
NM_011874	Psmc4	-0.360424	4.92264e-08	2.03086e-06	Baseline	proteasome (prosome, macropain) 26S subunit, ATPase, 4 [Source:MGI Symbol;Acc:MGI:1346093]
NM_030712	Cxcr6	-1.61399	5.01882e-08	2.06677e-06	Baseline	chemokine (C-X-C motif) receptor 6 [Source:MGI Symbol;Acc:MGI:1934582]
NM_001001892	H2-K1	-0.833469	5.04989e-08	2.07578e-06	Baseline	histocompatibility 2, K1, K region [Source:MGI Symbol;Acc:MGI:95904]
NM_001037713	Xaf1	-0.753522	5.17176e-08	2.12202e-06	Baseline	XIAP associated factor 1 [Source:MGI Symbol;Acc:MGI:3772572]
NM_023731	Ccdc86	-0.699895	5.36156e-08	2.19591e-06	Baseline	coiled-coil domain containing 86 [Source:MGI Symbol;Acc:MGI:1277220]
NM_007609	Casp4	-0.788515	5.39414e-08	2.20526e-06	Baseline	caspase 4, apoptosis-related cysteine peptidase [Source:MGI Symbol;Acc:MGI:107700]
NM_027435	Atad2	-0.391688	5.40881e-08	2.20726e-06	Baseline	ATPase family, AAA domain containing 2 [Source:MGI Symbol;Acc:MGI:1917722]
NM_001289637	Zfp180	23.0099	5.45559e-08	2.22234e-06	Upregulated	zinc finger protein 180 [Source:MGI Symbol;Acc:MGI:1923701]
NM_023223	Cdc20	-1.09414	5.46604e-08	2.2226e-06	Baseline	cell division cycle 20 [Source:MGI Symbol;Acc:MGI:1859866]
NM_009917	Ccr5	-1.40285	5.50023e-08	2.23248e-06	Baseline	chemokine (C-C motif) receptor 5 [Source:MGI Symbol;Acc:MGI:107182]
NM_001143689	H2-Q4	-0.81198	5.52688e-08	2.23928e-06	Baseline	histocompatibility 2, Q region locus 4 [Source:MGI Symbol;Acc:MGI:95933]
NM_010103	Edil3	-22.9406	5.62713e-08	2.27582e-06	Downregulated	EGF-like repeats and discoidin I-like domains 3 [Source:MGI Symbol;Acc:MGI:1329025]
NM_001301067	Cap1	-1.27063	5.80009e-08	2.34158e-06	Baseline	CAP, adenylate cyclase-associated protein 1 (yeast) [Source:MGI Symbol;Acc:MGI:88262]
NM_001001883	Hecw2	0.844205	5.88078e-08	2.36992e-06	Baseline	HECT, C2 and WW domain containing E3 ubiquitin protein ligase 2 [Source:MGI Symbol;Acc:MGI:2685817]
NM_001199339	Apoo	23.1128	5.96247e-08	2.39857e-06	Upregulated	apolipoprotein O [Source:MGI Symbol;Acc:MGI:1915566]
NM_001025572	Ankrd12	0.303138	6.06104e-08	2.43389e-06	Baseline	ankyrin repeat domain 12 [Source:MGI Symbol;Acc:MGI:1914357]
NM_016750	H2afz	-0.545002	6.08569e-08	2.43946e-06	Baseline	-
NM_007547	Sirpa	-1.07187	6.1857e-08	2.46879e-06	Baseline	signal-regulatory protein alpha [Source:MGI Symbol;Acc:MGI:108563]
NM_011176	St14	-0.411125	6.1798e-08	2.46879e-06	Baseline	suppression of tumorigenicity 14 (colon carcinoma) [Source:MGI Symbol;Acc:MGI:1338881]
NM_025448	Ssr2	-0.202761	6.19443e-08	2.46879e-06	Baseline	signal sequence receptor, beta [Source:MGI Symbol;Acc:MGI:1913506]
NM_001285921	Mfn2	22.2033	6.20256e-08	2.46879e-06	Upregulated	mitofusin 2 [Source:MGI Symbol;Acc:MGI:2442230]
NM_010398	H2-T23	-0.926388	6.26087e-08	2.47891e-06	Baseline	histocompatibility 2, T region locus 23 [Source:MGI Symbol;Acc:MGI:95957]
NM_013759	Msrb1	-0.613581	6.24116e-08	2.47891e-06	Baseline	methionine sulfoxide reductase B1 [Source:MGI Symbol;Acc:MGI:1351642]
NM_001286011	Tubgcp2	22.5926	6.25223e-08	2.47891e-06	Upregulated	tubulin, gamma complex associated protein 2 [Source:MGI Symbol;Acc:MGI:1921487]
NM_010851	Myd88	-0.540289	6.30635e-08	2.49255e-06	Baseline	myeloid differentiation primary response gene 88 [Source:MGI Symbol;Acc:MGI:108005]
NM_009497	Vamp2	0.390033	6.32207e-08	2.4944e-06	Baseline	vesicle-associated membrane protein 2 [Source:MGI Symbol;Acc:MGI:1313277]
NM_008021	Foxm1	-0.729339	6.3982e-08	2.51661e-06	Baseline	forkhead box M1 [Source:MGI Symbol;Acc:MGI:1347487]
NM_212441	Acsm3	22.4579	6.4006e-08	2.51661e-06	Upregulated	acyl-CoA synthetase medium-chain family member 3 [Source:MGI Symbol;Acc:MGI:99538]
NM_001242368	F10	-1.84388	6.48309e-08	2.54461e-06	Baseline	coagulation factor X [Source:MGI Symbol;Acc:MGI:103107]
NM_013790	Abcc5	-0.396847	6.5724e-08	2.5752e-06	Baseline	ATP-binding cassette, sub-family C (CFTR/MRP), member 5 [Source:MGI Symbol;Acc:MGI:1351644]
NM_008320	Irf8	-0.877873	6.58409e-08	2.57531e-06	Baseline	interferon regulatory factor 8 [Source:MGI Symbol;Acc:MGI:96395]
NM_172260	Cep68	0.396166	6.73831e-08	2.63108e-06	Baseline	centrosomal protein 68 [Source:MGI Symbol;Acc:MGI:2667663]
NM_144923	Blvrb	-0.759587	6.78102e-08	2.6432e-06	Baseline	biliverdin reductase B (flavin reductase (NADPH)) [Source:MGI Symbol;Acc:MGI:2385271]
NM_145538	Tmem189	-0.435019	6.86015e-08	2.66944e-06	Baseline	transmembrane protein 189 [Source:MGI Symbol;Acc:MGI:2142624]
NM_021310	Jmy	0.534436	6.89815e-08	2.67961e-06	Baseline	junction-mediating and regulatory protein [Source:MGI Symbol;Acc:MGI:1913096]
NM_001285840	Sybu	22.7668	6.95998e-08	2.69899e-06	Upregulated	syntabulin (syntaxin-interacting) [Source:MGI Symbol;Acc:MGI:2442392]
NM_011227	Rab20	-1.06724	7.0415e-08	2.72593e-06	Baseline	RAB20, member RAS oncogene family [Source:MGI Symbol;Acc:MGI:102789]
NM_001033767	Gm4951	-1.45347	7.08739e-08	2.73901e-06	Baseline	predicted gene 4951 [Source:MGI Symbol;Acc:MGI:3644953]
NM_153564	Gbp5	-1.64963	7.26221e-08	2.80178e-06	Baseline	guanylate binding protein 5 [Source:MGI Symbol;Acc:MGI:2429943]
NM_013538	Cdca3	-1.14893	7.34404e-08	2.82852e-06	Baseline	cell division cycle associated 3 [Source:MGI Symbol;Acc:MGI:1315198]
NM_009252	Serpina3n	-0.758459	7.3966e-08	2.84392e-06	Baseline	serine (or cysteine) peptidase inhibitor, clade A, member 3N [Source:MGI Symbol;Acc:MGI:105045]
NM_001276279	Cyld	21.4867	7.47341e-08	2.86857e-06	Upregulated	CYLD lysine 63 deubiquitinase [Source:MGI Symbol;Acc:MGI:1921506]
NM_009779	C3ar1	-1.18965	7.56484e-08	2.89874e-06	Baseline	complement component 3a receptor 1 [Source:MGI Symbol;Acc:MGI:1097680]
NM_153074	Lrrc25	-0.988035	7.58221e-08	2.90048e-06	Baseline	leucine rich repeat containing 25 [Source:MGI Symbol;Acc:MGI:2445284]
NM_001077411	Gba	-0.536118	7.62192e-08	2.91075e-06	Baseline	glucosidase, beta, acid [Source:MGI Symbol;Acc:MGI:95665]
NM_001033308	Themis2	-0.813758	7.79893e-08	2.96832e-06	Baseline	thymocyte selection associated family member 2 [Source:MGI Symbol;Acc:MGI:2446213]
NM_007480	Arf5	-0.352003	7.79695e-08	2.96832e-06	Baseline	ADP-ribosylation factor 5 [Source:MGI Symbol;Acc:MGI:99434]
NM_018784	St3gal6	0.384632	7.90721e-08	3.00448e-06	Baseline	ST3 beta-galactoside alpha-2,3-sialyltransferase 6 [Source:MGI Symbol;Acc:MGI:1888707]
NM_025451	Camk2n1	0.565845	7.9805e-08	3.02724e-06	Baseline	calcium/calmodulin-dependent protein kinase II inhibitor 1 [Source:MGI Symbol;Acc:MGI:1913509]
NM_007930	Enc1	-0.641209	8.00359e-08	3.03091e-06	Baseline	ectodermal-neural cortex 1 [Source:MGI Symbol;Acc:MGI:109610]
NM_009749	Bex2	1.39835	8.07616e-08	3.05328e-06	Baseline	brain expressed X-linked 2 [Source:MGI Symbol;Acc:MGI:1338017]
NM_178751	Orai2	-0.523407	8.26763e-08	3.12044e-06	Baseline	ORAI calcium release-activated calcium modulator 2 [Source:MGI Symbol;Acc:MGI:2443195]
NM_007534	Bcl2a1b	-1.3552	8.34989e-08	3.14624e-06	Baseline	B cell leukemia/lymphoma 2 related protein A1b [Source:MGI Symbol;Acc:MGI:1278326]
NM_133978	Cmtm7	-0.808146	8.51703e-08	3.20388e-06	Baseline	CKLF-like MARVEL transmembrane domain containing 7 [Source:MGI Symbol;Acc:MGI:2447166]
NM_008903	Ppap2a	0.677413	8.53828e-08	3.20654e-06	Baseline	-
NM_010118	Egr2	-1.41616	8.57173e-08	3.21376e-06	Baseline	early growth response 2 [Source:MGI Symbol;Acc:MGI:95296]
NM_025779	Ccdc109b	-0.581975	8.60598e-08	3.22126e-06	Baseline	-
NM_138651	Cds2	0.408563	8.72505e-08	3.26043e-06	Baseline	CDP-diacylglycerol synthase (phosphatidate cytidylyltransferase) 2 [Source:MGI Symbol;Acc:MGI:1332236]
NM_010758	Mag	-0.851702	8.8479e-08	3.30088e-06	Baseline	myelin-associated glycoprotein [Source:MGI Symbol;Acc:MGI:96912]
NM_133209	Pilrb1	-1.30013	9.0155e-08	3.35234e-06	Baseline	paired immunoglobin-like type 2 receptor beta 1 [Source:MGI Symbol;Acc:MGI:2450532]
NM_013871	Mapk12	0.401136	9.01231e-08	3.35234e-06	Baseline	mitogen-activated protein kinase 12 [Source:MGI Symbol;Acc:MGI:1353438]
NM_173007	Tspan12	0.638048	9.04928e-08	3.35938e-06	Baseline	tetraspanin 12 [Source:MGI Symbol;Acc:MGI:1889818]
NM_133908	Rita1	3.47442	9.07179e-08	3.36221e-06	Upregulated	RBPJ interacting and tubulin associated 1 [Source:MGI Symbol;Acc:MGI:1922021]
NM_031843	Dpp7	-0.471579	9.12979e-08	3.37817e-06	Baseline	dipeptidylpeptidase 7 [Source:MGI Symbol;Acc:MGI:1933213]
NM_022813	Scamp2	-0.295978	9.16317e-08	3.38498e-06	Baseline	secretory carrier membrane protein 2 [Source:MGI Symbol;Acc:MGI:1346518]
NM_175433	Zfp710	-0.393318	9.26032e-08	3.41529e-06	Baseline	zinc finger protein 710 [Source:MGI Symbol;Acc:MGI:1921747]
NM_001289694	Zfp740	22.4932	9.2866e-08	3.4194e-06	Upregulated	zinc finger protein 740 [Source:MGI Symbol;Acc:MGI:1915994]
NM_017372	Lyz2	-0.888476	9.33983e-08	3.43341e-06	Baseline	lysozyme 2 [Source:MGI Symbol;Acc:MGI:96897]
NM_001190804	Dnajb11	-0.386189	9.45137e-08	3.46878e-06	Baseline	DnaJ heat shock protein family (Hsp40) member B11 [Source:MGI Symbol;Acc:MGI:1915088]
NM_023386	Rtp4	-0.683672	9.60394e-08	3.51906e-06	Baseline	receptor transporter protein 4 [Source:MGI Symbol;Acc:MGI:1915025]
NM_018807	Plagl2	-0.404079	9.67006e-08	3.53755e-06	Baseline	pleiomorphic adenoma gene-like 2 [Source:MGI Symbol;Acc:MGI:1933165]
NM_023044	Slc15a3	-1.11335	9.68615e-08	3.53771e-06	Baseline	solute carrier family 15, member 3 [Source:MGI Symbol;Acc:MGI:1929691]
NM_011347	Selp	-0.741846	9.73865e-08	3.55115e-06	Baseline	selectin, platelet [Source:MGI Symbol;Acc:MGI:98280]
NM_010860	Myl6	-0.188863	9.86709e-08	3.59219e-06	Baseline	myosin, light polypeptide 6, alkali, smooth muscle and non-muscle [Source:MGI Symbol;Acc:MGI:109318]
NM_021893	Cd274	-1.52956	1.00322e-07	3.64408e-06	Baseline	CD274 antigen [Source:MGI Symbol;Acc:MGI:1926446]
NM_009630	Adora2a	-0.653979	1.00418e-07	3.64408e-06	Baseline	adenosine A2a receptor [Source:MGI Symbol;Acc:MGI:99402]
NM_011498	Bhlhe40	-0.515254	1.05116e-07	3.80843e-06	Baseline	basic helix-loop-helix family, member e40 [Source:MGI Symbol;Acc:MGI:1097714]
NM_011632	Traf3	-0.420619	1.05513e-07	3.81061e-06	Baseline	TNF receptor-associated factor 3 [Source:MGI Symbol;Acc:MGI:108041]
NM_001024952	Rc3h1	0.412088	1.05359e-07	3.81061e-06	Baseline	RING CCCH (C3H) domains 1 [Source:MGI Symbol;Acc:MGI:2685397]
NM_007695	Chil1	-1.096	1.06081e-07	3.82502e-06	Baseline	chitinase-like 1 [Source:MGI Symbol;Acc:MGI:1340899]
NM_010399	H2-T9	-0.879521	1.06975e-07	3.8511e-06	Baseline	-
NM_001163440	Mov10	22.5472	1.07338e-07	3.85803e-06	Upregulated	Mov10 RISC complex RNA helicase [Source:MGI Symbol;Acc:MGI:97054]
NM_007841	Ddx6	25.0305	1.08325e-07	3.88733e-06	Upregulated	DEAD (Asp-Glu-Ala-Asp) box polypeptide 6 [Source:MGI Symbol;Acc:MGI:104976]
NM_172935	Amdhd2	-0.740137	1.09695e-07	3.93024e-06	Baseline	amidohydrolase domain containing 2 [Source:MGI Symbol;Acc:MGI:2443978]
NM_025286	Slc31a2	-0.55443	1.10271e-07	3.93841e-06	Baseline	solute carrier family 31, member 2 [Source:MGI Symbol;Acc:MGI:1333844]
NM_001001309	Itga8	0.800908	1.10212e-07	3.93841e-06	Baseline	integrin alpha 8 [Source:MGI Symbol;Acc:MGI:109442]
NM_029103	Manf	-0.619947	1.13569e-07	4.0434e-06	Baseline	mesencephalic astrocyte-derived neurotrophic factor [Source:MGI Symbol;Acc:MGI:1922090]
NM_001081274	Pgd	-0.510664	1.13547e-07	4.0434e-06	Baseline	phosphogluconate dehydrogenase [Source:MGI Symbol;Acc:MGI:97553]
NM_019777	Ikbke	-0.874502	1.15133e-07	4.09266e-06	Baseline	inhibitor of kappaB kinase epsilon [Source:MGI Symbol;Acc:MGI:1929612]
NM_008599	Cxcl9	-1.85261	1.16338e-07	4.12254e-06	Baseline	chemokine (C-X-C motif) ligand 9 [Source:MGI Symbol;Acc:MGI:1352449]
NM_011693	Vcam1	-0.722815	1.16251e-07	4.12254e-06	Baseline	vascular cell adhesion molecule 1 [Source:MGI Symbol;Acc:MGI:98926]
NM_028010	Apol6	-2.12423	1.16628e-07	4.12634e-06	Downregulated	apolipoprotein L 6 [Source:MGI Symbol;Acc:MGI:1919189]
NM_182839	Tppp	0.869421	1.18484e-07	4.18543e-06	Baseline	tubulin polymerization promoting protein [Source:MGI Symbol;Acc:MGI:1920198]
NM_007630	Ccnb2	-1.19192	1.19647e-07	4.21062e-06	Baseline	cyclin B2 [Source:MGI Symbol;Acc:MGI:88311]
NM_001012236	Trex1	-1.18548	1.19398e-07	4.21062e-06	Baseline	three prime repair exonuclease 1 [Source:MGI Symbol;Acc:MGI:1328317]
NM_133768	Asl	-0.385955	1.19755e-07	4.21062e-06	Baseline	argininosuccinate lyase [Source:MGI Symbol;Acc:MGI:88084]
NM_015811	Rgs1	-1.63222	1.19964e-07	4.21142e-06	Baseline	regulator of G-protein signaling 1 [Source:MGI Symbol;Acc:MGI:1354694]
NM_139197	Gbgt1	-0.997683	1.24317e-07	4.35747e-06	Baseline	globoside alpha-1,3-N-acetylgalactosaminyltransferase 1 [Source:MGI Symbol;Acc:MGI:2449143]
NM_016717	Scly	-0.573993	1.25007e-07	4.37485e-06	Baseline	selenocysteine lyase [Source:MGI Symbol;Acc:MGI:1355310]
NM_001033158	Rasl12	0.626575	1.28431e-07	4.48774e-06	Baseline	RAS-like, family 12 [Source:MGI Symbol;Acc:MGI:1918034]
NM_009858	Cd8b1	-1.18488	1.29242e-07	4.5091e-06	Baseline	CD8 antigen, beta chain 1 [Source:MGI Symbol;Acc:MGI:88347]
NM_172723	Adap1	-0.932409	1.30051e-07	4.53033e-06	Baseline	ArfGAP with dual PH domains 1 [Source:MGI Symbol;Acc:MGI:2442201]
NM_027988	Noxo1	-1.17517	1.30752e-07	4.54775e-06	Baseline	NADPH oxidase organizer 1 [Source:MGI Symbol;Acc:MGI:1919143]
NM_008956	Ptbp1	-0.640012	1.31269e-07	4.55873e-06	Baseline	polypyrimidine tract binding protein 1 [Source:MGI Symbol;Acc:MGI:97791]
NM_001177839	Smox	-21.6424	1.32231e-07	4.58508e-06	Downregulated	spermine oxidase [Source:MGI Symbol;Acc:MGI:2445356]
NM_183168	P2ry6	-0.833807	1.33434e-07	4.61971e-06	Baseline	pyrimidinergic receptor P2Y, G-protein coupled, 6 [Source:MGI Symbol;Acc:MGI:2673874]
NM_011612	Tnfrsf9	-22.5012	1.34765e-07	4.65866e-06	Downregulated	tumor necrosis factor receptor superfamily, member 9 [Source:MGI Symbol;Acc:MGI:1101059]
NM_026271	Fibin	0.86897	1.35568e-07	4.67925e-06	Baseline	fin bud initiation factor homolog (zebrafish) [Source:MGI Symbol;Acc:MGI:1914856]
NM_001159647	Cntn1	-22.2213	1.37151e-07	4.72671e-06	Downregulated	contactin 1 [Source:MGI Symbol;Acc:MGI:105980]
NM_001287179	Kif14	-1.37251	1.37874e-07	4.74437e-06	Baseline	kinesin family member 14 [Source:MGI Symbol;Acc:MGI:1098226]
NM_011545	Tcf21	0.631936	1.38394e-07	4.75503e-06	Baseline	transcription factor 21 [Source:MGI Symbol;Acc:MGI:1202715]
NM_001285473	Carf	21.8754	1.40685e-07	4.82641e-06	Upregulated	calcium response factor [Source:MGI Symbol;Acc:MGI:2182269]
NM_001161807	Cys1	22.0871	1.41654e-07	4.85231e-06	Upregulated	cystin 1 [Source:MGI Symbol;Acc:MGI:2177632]
NM_010764	Man2b1	-0.486689	1.4277e-07	4.88311e-06	Baseline	mannosidase 2, alpha B1 [Source:MGI Symbol;Acc:MGI:107286]
NM_177823	Ubash3a	-1.1277	1.43107e-07	4.88725e-06	Baseline	ubiquitin associated and SH3 domain containing, A [Source:MGI Symbol;Acc:MGI:1926074]
NM_144884	Tor1a	-0.399078	1.46354e-07	4.9906e-06	Baseline	torsin family 1, member A (torsin A) [Source:MGI Symbol;Acc:MGI:1353568]
NM_001276292	Wwp1	8.60531	1.49592e-07	5.09333e-06	Upregulated	WW domain containing E3 ubiquitin protein ligase 1 [Source:MGI Symbol;Acc:MGI:1861728]
NM_010553	Il18rap	-0.644042	1.52818e-07	5.19537e-06	Baseline	interleukin 18 receptor accessory protein [Source:MGI Symbol;Acc:MGI:1338888]
NM_007420	Adrb2	0.497889	1.53562e-07	5.21282e-06	Baseline	adrenergic receptor, beta 2 [Source:MGI Symbol;Acc:MGI:87938]
NM_021395	Hyou1	-0.412705	1.54529e-07	5.23777e-06	Baseline	hypoxia up-regulated 1 [Source:MGI Symbol;Acc:MGI:108030]
NM_001163042	Haus8	-0.885768	1.56013e-07	5.28016e-06	Baseline	4HAUS augmin-like complex, subunit 8 [Source:MGI Symbol;Acc:MGI:1923728]
NM_019389	Vcan	-24.7092	1.57257e-07	5.31412e-06	Downregulated	versican [Source:MGI Symbol;Acc:MGI:102889]
NM_025831	Pxdc1	0.429656	1.57487e-07	5.31412e-06	Baseline	PX domain containing 1 [Source:MGI Symbol;Acc:MGI:1914145]
NM_021792	Iigp1	-1.36804	1.61341e-07	5.43607e-06	Baseline	interferon inducible GTPase 1 [Source:MGI Symbol;Acc:MGI:1926259]
NM_008326	Irgm1	-1.19887	1.62766e-07	5.47592e-06	Baseline	immunity-related GTPase family M member 1 [Source:MGI Symbol;Acc:MGI:107567]
NM_017376	Tef	1.45689	1.63098e-07	5.47892e-06	Baseline	thyrotroph embryonic factor [Source:MGI Symbol;Acc:MGI:98663]
NM_144527	Cep85	-0.679256	1.68836e-07	5.66326e-06	Baseline	centrosomal protein 85 [Source:MGI Symbol;Acc:MGI:1917262]
NM_017407	Spag5	-1.27175	1.75227e-07	5.86202e-06	Baseline	sperm associated antigen 5 [Source:MGI Symbol;Acc:MGI:1927470]
NM_009780	C4b	-0.545425	1.7528e-07	5.86202e-06	Baseline	complement component 4B (Chido blood group) [Source:MGI Symbol;Acc:MGI:88228]
NM_010749	M6pr	-0.438524	1.7772e-07	5.9261e-06	Baseline	mannose-6-phosphate receptor, cation dependent [Source:MGI Symbol;Acc:MGI:96904]
NM_010338	Gpr37	6.7018	1.77658e-07	5.9261e-06	Upregulated	G protein-coupled receptor 37 [Source:MGI Symbol;Acc:MGI:1313297]
NM_001081211	Ptafr	-1.42232	1.78242e-07	5.93476e-06	Baseline	platelet-activating factor receptor [Source:MGI Symbol;Acc:MGI:106066]
NM_010777	Mbp	24.5961	1.79026e-07	5.95209e-06	Upregulated	myelin basic protein [Source:MGI Symbol;Acc:MGI:96925]
NM_173749	Pamr1	0.868656	1.81974e-07	6.04121e-06	Baseline	peptidase domain containing associated with muscle regeneration 1 [Source:MGI Symbol;Acc:MGI:2445082]
NM_009047	Rem1	0.842334	1.83031e-07	6.0674e-06	Baseline	rad and gem related GTP binding protein 1 [Source:MGI Symbol;Acc:MGI:1097696]
NM_001039087	Rapgef1	24.5749	1.83488e-07	6.07362e-06	Upregulated	Rap guanine nucleotide exchange factor (GEF) 1 [Source:MGI Symbol;Acc:MGI:104580]
NM_008148	Gp5	1.10955	1.84489e-07	6.09784e-06	Baseline	glycoprotein 5 (platelet) [Source:MGI Symbol;Acc:MGI:1096363]
NM_009349	Inmt	0.881441	1.94493e-07	6.41912e-06	Baseline	indolethylamine N-methyltransferase [Source:MGI Symbol;Acc:MGI:102963]
NM_013706	Cd52	-1.09122	1.98075e-07	6.5278e-06	Baseline	CD52 antigen [Source:MGI Symbol;Acc:MGI:1346088]
NM_026192	Calcoco1	0.347911	2.04778e-07	6.7389e-06	Baseline	calcium binding and coiled coil domain 1 [Source:MGI Symbol;Acc:MGI:1914738]
NM_007659	Cdk1	-1.47705	2.05349e-07	6.74786e-06	Baseline	cyclin-dependent kinase 1 [Source:MGI Symbol;Acc:MGI:88351]
NM_001310152	Dysf	24.4537	2.10699e-07	6.91362e-06	Upregulated	dysferlin [Source:MGI Symbol;Acc:MGI:1349385]
NM_001013366	Wdr91	-0.394802	2.12512e-07	6.96299e-06	Baseline	WD repeat domain 91 [Source:MGI Symbol;Acc:MGI:2141558]
NM_031254	Trem2	-1.69827	2.15627e-07	7.05484e-06	Baseline	triggering receptor expressed on myeloid cells 2 [Source:MGI Symbol;Acc:MGI:1913150]
NM_016767	Batf	-0.937905	2.16334e-07	7.06776e-06	Baseline	basic leucine zipper transcription factor, ATF-like [Source:MGI Symbol;Acc:MGI:1859147]
NM_030599	Klrb1b	-1.36088	2.17399e-07	7.09228e-06	Baseline	killer cell lectin-like receptor subfamily B member 1B [Source:MGI Symbol;Acc:MGI:107539]
NM_010070	Dok1	-0.732206	2.20611e-07	7.18669e-06	Baseline	docking protein 1 [Source:MGI Symbol;Acc:MGI:893587]
NM_001040435	Tacc3	-0.698067	2.22621e-07	7.24174e-06	Baseline	transforming, acidic coiled-coil containing protein 3 [Source:MGI Symbol;Acc:MGI:1341163]
NM_138301	Trpm2	-1.52191	2.23638e-07	7.25947e-06	Baseline	transient receptor potential cation channel, subfamily M, member 2 [Source:MGI Symbol;Acc:MGI:1351901]
NM_008413	Jak2	-0.482432	2.23808e-07	7.25947e-06	Baseline	Janus kinase 2 [Source:MGI Symbol;Acc:MGI:96629]
NM_013693	Tnf	-1.717	2.24311e-07	7.26536e-06	Baseline	tumor necrosis factor [Source:MGI Symbol;Acc:MGI:104798]
NM_007527	Bax	-0.493324	2.25902e-07	7.30643e-06	Baseline	BCL2-associated X protein [Source:MGI Symbol;Acc:MGI:99702]
NM_029701	Spcs3	-0.512981	2.2864e-07	7.38442e-06	Baseline	signal peptidase complex subunit 3 homolog (S. cerevisiae) [Source:MGI Symbol;Acc:MGI:1923937]
NM_175554	Clspn	-1.18473	2.28987e-07	7.38507e-06	Baseline	claspin [Source:MGI Symbol;Acc:MGI:2445153]
NM_181072	Myo1e	-0.414279	2.32311e-07	7.48161e-06	Baseline	myosin IE [Source:MGI Symbol;Acc:MGI:106621]
NM_001037859	Csf1r	-0.731938	2.33168e-07	7.49853e-06	Baseline	colony stimulating factor 1 receptor [Source:MGI Symbol;Acc:MGI:1339758]
NM_133933	Rpn1	-0.28655	2.33808e-07	7.50842e-06	Baseline	ribophorin I [Source:MGI Symbol;Acc:MGI:98084]
NM_053214	Myo1f	-0.901814	2.36069e-07	7.57027e-06	Baseline	myosin IF [Source:MGI Symbol;Acc:MGI:107711]
NM_178760	Gpr107	-0.249107	2.36941e-07	7.58748e-06	Baseline	G protein-coupled receptor 107 [Source:MGI Symbol;Acc:MGI:2139054]
NM_009763	Bst1	-0.836077	2.39816e-07	7.66869e-06	Baseline	bone marrow stromal cell antigen 1 [Source:MGI Symbol;Acc:MGI:105370]
NM_207231	Arl5c	-0.961308	2.47723e-07	7.91036e-06	Baseline	ADP-ribosylation factor-like 5C [Source:MGI Symbol;Acc:MGI:3028577]
NM_025284	Tmsb10	-0.639183	2.49516e-07	7.95635e-06	Baseline	thymosin, beta 10 [Source:MGI Symbol;Acc:MGI:109146]
NM_029362	Chmp4b	-0.398074	2.50658e-07	7.98152e-06	Baseline	charged multivesicular body protein 4B [Source:MGI Symbol;Acc:MGI:1922858]
NM_001013365	Osm	-1.4978	2.54293e-07	8.08587e-06	Baseline	oncostatin M [Source:MGI Symbol;Acc:MGI:104749]
NM_001291058	Cd68	-1.30864	2.57107e-07	8.16387e-06	Baseline	CD68 antigen [Source:MGI Symbol;Acc:MGI:88342]
NM_009160	Sftpd	-0.870841	2.58454e-07	8.19514e-06	Baseline	surfactant associated protein D [Source:MGI Symbol;Acc:MGI:109515]
NM_001113362	Tbc1d14	-24.2711	2.59427e-07	8.21447e-06	Downregulated	TBC1 domain family, member 14 [Source:MGI Symbol;Acc:MGI:1098708]
NM_028759	Dcaf6	0.291583	2.6595e-07	8.40922e-06	Baseline	DDB1 and CUL4 associated factor 6 [Source:MGI Symbol;Acc:MGI:1921356]
NM_008652	Mybl2	-0.765108	2.67907e-07	8.45929e-06	Baseline	myeloblastosis oncogene-like 2 [Source:MGI Symbol;Acc:MGI:101785]
NM_001271359	Arrb2	24.2373	2.69863e-07	8.50915e-06	Upregulated	arrestin, beta 2 [Source:MGI Symbol;Acc:MGI:99474]
NM_029581	Mtif3	11.1991	2.72267e-07	8.57299e-06	Upregulated	mitochondrial translational initiation factor 3 [Source:MGI Symbol;Acc:MGI:1923616]
NM_001134459	Prickle2	8.55644	2.76259e-07	8.68659e-06	Upregulated	prickle planar cell polarity protein 2 [Source:MGI Symbol;Acc:MGI:1925144]
NM_023058	Pkmyt1	-0.793142	2.78063e-07	8.73119e-06	Baseline	protein kinase, membrane associated tyrosine/threonine 1 [Source:MGI Symbol;Acc:MGI:2137630]
NM_010368	Gusb	-0.634724	2.79403e-07	8.76108e-06	Baseline	glucuronidase, beta [Source:MGI Symbol;Acc:MGI:95872]
NM_178060	Thra	0.384669	2.8039e-07	8.77985e-06	Baseline	thyroid hormone receptor alpha [Source:MGI Symbol;Acc:MGI:98742]
NM_207176	Tes	-0.491796	2.90194e-07	9.06175e-06	Baseline	testin LIM domain protein [Source:MGI Symbol;Acc:MGI:105081]
NM_145575	Cald1	0.315947	2.89805e-07	9.06175e-06	Baseline	caldesmon 1 [Source:MGI Symbol;Acc:MGI:88250]
NM_007802	Ctsk	-0.824513	2.9082e-07	9.06878e-06	Baseline	cathepsin K [Source:MGI Symbol;Acc:MGI:107823]
NM_001170851	Klra2	-1.17188	2.93282e-07	9.13296e-06	Baseline	killer cell lectin-like receptor, subfamily A, member 2 [Source:MGI Symbol;Acc:MGI:101906]
NM_145920	Evc2	0.41222	2.99043e-07	9.29953e-06	Baseline	EvC ciliary complex subunit 2 [Source:MGI Symbol;Acc:MGI:1915775]
NM_008325	Idua	-0.418708	2.99828e-07	9.31113e-06	Baseline	iduronidase, alpha-L [Source:MGI Symbol;Acc:MGI:96418]
NM_001024932	Pilrb2	-1.14694	3.02306e-07	9.37521e-06	Baseline	paired immunoglobin-like type 2 receptor beta 2 [Source:MGI Symbol;Acc:MGI:2450535]
NM_001025363	Klc1	-24.1193	3.07945e-07	9.53701e-06	Downregulated	kinesin light chain 1 [Source:MGI Symbol;Acc:MGI:107978]
NM_007388	Acp5	-1.37822	3.08423e-07	9.53875e-06	Baseline	acid phosphatase 5, tartrate resistant [Source:MGI Symbol;Acc:MGI:87883]
NM_009099	Trim30a	-0.660051	3.09181e-07	9.54915e-06	Baseline	tripartite motif-containing 30A [Source:MGI Symbol;Acc:MGI:98178]
NM_011395	Slc22a3	0.968666	3.13714e-07	9.6759e-06	Baseline	solute carrier family 22 (organic cation transporter), member 3 [Source:MGI Symbol;Acc:MGI:1333817]
NM_033620	Pard3	24.0911	3.17738e-07	9.78669e-06	Upregulated	par-3 family cell polarity regulator [Source:MGI Symbol;Acc:MGI:2135608]
NM_008564	Mcm2	-0.507713	3.2007e-07	9.84509e-06	Baseline	minichromosome maintenance complex component 2 [Source:MGI Symbol;Acc:MGI:105380]
NM_001080814	Fat3	0.960098	3.23693e-07	9.94299e-06	Baseline	FAT atypical cadherin 3 [Source:MGI Symbol;Acc:MGI:2444314]
NM_011175	Lgmn	-0.511007	3.26903e-07	1.0028e-05	Baseline	legumain [Source:MGI Symbol;Acc:MGI:1330838]
NR_045520	Lmf1	24.0545	3.31053e-07	1.01415e-05	Upregulated	lipase maturation factor 1 [Source:MGI Symbol;Acc:MGI:1923733]
NR_131932	Gm13830	6.67571	3.31516e-07	1.0142e-05	Upregulated	predicted gene 13830 [Source:MGI Symbol;Acc:MGI:3651141]
NM_177337	Arl11	-1.10119	3.35944e-07	1.02635e-05	Baseline	ADP-ribosylation factor-like 11 [Source:MGI Symbol;Acc:MGI:2444054]
NM_015766	Ebi3	-0.935137	3.4771e-07	1.06087e-05	Baseline	Epstein-Barr virus induced gene 3 [Source:MGI Symbol;Acc:MGI:1354171]
NM_028071	Cotl1	-0.83626	3.57893e-07	1.09046e-05	Baseline	coactosin-like 1 (Dictyostelium) [Source:MGI Symbol;Acc:MGI:1919292]
NM_010686	Laptm5	-0.774787	3.63597e-07	1.10635e-05	Baseline	lysosomal-associated protein transmembrane 5 [Source:MGI Symbol;Acc:MGI:108046]
NM_019588	Plce1	0.841613	3.67524e-07	1.1168e-05	Baseline	phospholipase C, epsilon 1 [Source:MGI Symbol;Acc:MGI:1921305]
NM_007386	Aco1	-0.163257	3.68225e-07	1.11743e-05	Baseline	aconitase 1 [Source:MGI Symbol;Acc:MGI:87879]
NM_172603	Phf11a	-0.838681	3.79308e-07	1.14906e-05	Baseline	PHD finger protein 11A [Source:MGI Symbol;Acc:MGI:1918441]
NM_144880	Ppp2r5a	0.28022	3.79666e-07	1.14906e-05	Baseline	protein phosphatase 2, regulatory subunit B', alpha [Source:MGI Symbol;Acc:MGI:2388479]
NM_008440	Kif1a	23.9245	3.83046e-07	1.15774e-05	Upregulated	kinesin family member 1A [Source:MGI Symbol;Acc:MGI:108391]
NM_001290660	Cd302	-0.615528	3.83866e-07	1.15867e-05	Baseline	CD302 antigen [Source:MGI Symbol;Acc:MGI:1913455]
NM_023348	Snap29	-0.34719	3.88129e-07	1.16998e-05	Baseline	synaptosomal-associated protein 29 [Source:MGI Symbol;Acc:MGI:1914724]
NM_080559	Sh3bgrl3	-0.630275	3.92698e-07	1.18217e-05	Baseline	SH3 domain binding glutamic acid-rich protein-like 3 [Source:MGI Symbol;Acc:MGI:1920973]
NM_139298	Wnt9a	0.457186	3.93712e-07	1.18365e-05	Baseline	wingless-type MMTV integration site family, member 9A [Source:MGI Symbol;Acc:MGI:2446084]
NM_009579	Slc30a1	0.30108	3.94243e-07	1.18367e-05	Baseline	solute carrier family 30 (zinc transporter), member 1 [Source:MGI Symbol;Acc:MGI:1345281]
NM_026552	Arpc4	-0.550333	3.97236e-07	1.19108e-05	Baseline	actin related protein 2/3 complex, subunit 4 [Source:MGI Symbol;Acc:MGI:1915339]
NM_009164	Sh3bp1	-0.671745	4.01703e-07	1.2028e-05	Baseline	SH3-domain binding protein 1 [Source:MGI Symbol;Acc:MGI:104603]
NM_153136	Nudt18	-0.289106	4.02209e-07	1.2028e-05	Baseline	nudix (nucleoside diphosphate linked moiety X)-type motif 18 [Source:MGI Symbol;Acc:MGI:2385853]
NM_008329	Ifi204	-1.25844	4.02992e-07	1.20355e-05	Baseline	interferon activated gene 204 [Source:MGI Symbol;Acc:MGI:96429]
NM_145827	Nlrp3	-1.25649	4.07257e-07	1.21468e-05	Baseline	NLR family, pyrin domain containing 3 [Source:MGI Symbol;Acc:MGI:2653833]
NM_020052	Scube2	0.674415	4.08608e-07	1.2171e-05	Baseline	signal peptide, CUB domain, EGF-like 2 [Source:MGI Symbol;Acc:MGI:1928765]
NM_134158	AF251705	-1.11205	4.11996e-07	1.22558e-05	Baseline	-
NM_011193	Pstpip1	-0.970269	4.14051e-07	1.23007e-05	Baseline	proline-serine-threonine phosphatase-interacting protein 1 [Source:MGI Symbol;Acc:MGI:1321396]
NM_028128	Rfc5	-0.862592	4.15893e-07	1.23393e-05	Baseline	replication factor C (activator 1) 5 [Source:MGI Symbol;Acc:MGI:1919401]
NM_009804	Cat	0.485289	4.1971e-07	1.24362e-05	Baseline	catalase [Source:MGI Symbol;Acc:MGI:88271]
NM_028474	Ptchd4	7.03615	4.20279e-07	1.24368e-05	Upregulated	patched domain containing 4 [Source:MGI Symbol;Acc:MGI:1920485]
NM_172894	Ppp6r1	-0.246291	4.23223e-07	1.25075e-05	Baseline	protein phosphatase 6, regulatory subunit 1 [Source:MGI Symbol;Acc:MGI:2442163]
NM_026835	Ms4a6d	-1.37831	4.25279e-07	1.25518e-05	Baseline	membrane-spanning 4-domains, subfamily A, member 6D [Source:MGI Symbol;Acc:MGI:1916024]
NM_024253	Nkg7	-1.03399	4.28298e-07	1.26245e-05	Baseline	natural killer cell group 7 sequence [Source:MGI Symbol;Acc:MGI:1931250]
NM_175541	Mum1l1	21.9353	4.33879e-07	1.27723e-05	Upregulated	-
NM_001039530	Parp14	-0.703416	4.37722e-07	1.28687e-05	Baseline	poly (ADP-ribose) polymerase family, member 14 [Source:MGI Symbol;Acc:MGI:1919489]
NM_011056	Pde4d	0.423358	4.38947e-07	1.28879e-05	Baseline	phosphodiesterase 4D, cAMP specific [Source:MGI Symbol;Acc:MGI:99555]
NM_172892	Slc13a4	-1.15768	4.44591e-07	1.30367e-05	Baseline	solute carrier family 13 (sodium/sulfate symporters), member 4 [Source:MGI Symbol;Acc:MGI:2442367]
NM_019999	Pnkd	0.812786	4.45674e-07	1.30516e-05	Baseline	paroxysmal nonkinesiogenic dyskinesia [Source:MGI Symbol;Acc:MGI:1930773]
NM_008479	Lag3	-1.88409	4.50895e-07	1.31874e-05	Baseline	lymphocyte-activation gene 3 [Source:MGI Symbol;Acc:MGI:106588]
NM_011704	Vnn1	-1.63111	4.56647e-07	1.33383e-05	Baseline	vanin 1 [Source:MGI Symbol;Acc:MGI:108395]
NM_134024	Tubg1	-0.403826	4.58481e-07	1.33746e-05	Baseline	tubulin, gamma 1 [Source:MGI Symbol;Acc:MGI:101834]
NM_008380	Inhba	-1.51415	4.62525e-07	1.34752e-05	Baseline	inhibin beta-A [Source:MGI Symbol;Acc:MGI:96570]
NM_001001495	Tnip3	-1.78548	4.70714e-07	1.36961e-05	Baseline	TNFAIP3 interacting protein 3 [Source:MGI Symbol;Acc:MGI:3041165]
NM_001042489	Hvcn1	-1.06476	4.7167e-07	1.37063e-05	Baseline	hydrogen voltage-gated channel 1 [Source:MGI Symbol;Acc:MGI:1921346]
NM_001252475	Tjap1	23.7365	4.72294e-07	1.37068e-05	Upregulated	tight junction associated protein 1 [Source:MGI Symbol;Acc:MGI:1921344]
NM_001276485	Dag1	23.7278	4.76706e-07	1.38171e-05	Upregulated	dystroglycan 1 [Source:MGI Symbol;Acc:MGI:101864]
NM_001042421	Kntc1	-1.24202	4.80735e-07	1.38983e-05	Baseline	kinetochore associated 1 [Source:MGI Symbol;Acc:MGI:2673709]
NM_022992	Arl6ip5	-0.442663	4.80334e-07	1.38983e-05	Baseline	ADP-ribosylation factor-like 6 interacting protein 5 [Source:MGI Symbol;Acc:MGI:1929501]
NM_001005421	Amica1	-0.897119	4.84307e-07	1.39823e-05	Baseline	-
NM_012030	Slc9a3r1	-0.442005	4.84878e-07	1.39823e-05	Baseline	solute carrier family 9 (sodium/hydrogen exchanger), member 3 regulator 1 [Source:MGI Symbol;Acc:MGI:1349482]
NM_001081291	Ccdc88b	-0.956415	4.94783e-07	1.42497e-05	Baseline	coiled-coil domain containing 88B [Source:MGI Symbol;Acc:MGI:1925567]
NM_023126	Rab8a	-0.336178	4.97853e-07	1.43072e-05	Baseline	RAB8A, member RAS oncogene family [Source:MGI Symbol;Acc:MGI:96960]
NM_145962	Pank3	0.324018	4.98043e-07	1.43072e-05	Baseline	pantothenate kinase 3 [Source:MGI Symbol;Acc:MGI:2387464]
NM_008446	Kif4	-0.720431	5.00618e-07	1.43266e-05	Baseline	kinesin family member 4 [Source:MGI Symbol;Acc:MGI:108389]
NM_025378	Ifitm3	-0.442239	4.99562e-07	1.43266e-05	Baseline	interferon induced transmembrane protein 3 [Source:MGI Symbol;Acc:MGI:1913391]
NM_023275	Rhoj	0.312307	5.00106e-07	1.43266e-05	Baseline	ras homolog family member J [Source:MGI Symbol;Acc:MGI:1931551]
NM_001276494	Dag1	23.6647	5.11237e-07	1.4612e-05	Upregulated	dystroglycan 1 [Source:MGI Symbol;Acc:MGI:101864]
NR_003363	Gm6548	-0.611704	5.20671e-07	1.48507e-05	Baseline	predicted gene 6548 [Source:MGI Symbol;Acc:MGI:3644071]
NM_138751	Tmem47	0.455985	5.20904e-07	1.48507e-05	Baseline	transmembrane protein 47 [Source:MGI Symbol;Acc:MGI:2177570]
NM_001083120	Enah	23.6281	5.32424e-07	1.516e-05	Upregulated	ENAH actin regulator [Source:MGI Symbol;Acc:MGI:108360]
NM_007457	Ap1s1	-0.324506	5.34021e-07	1.51863e-05	Baseline	adaptor protein complex AP-1, sigma 1 [Source:MGI Symbol;Acc:MGI:1098244]
NM_023738	Uba7	-0.513892	5.45732e-07	1.54999e-05	Baseline	ubiquitin-like modifier activating enzyme 7 [Source:MGI Symbol;Acc:MGI:1349462]
NM_028712	Rap2b	-0.482872	5.65576e-07	1.60433e-05	Baseline	RAP2B, member of RAS oncogene family [Source:MGI Symbol;Acc:MGI:1921262]
NM_144552	Stxbp6	0.632989	5.68477e-07	1.61054e-05	Baseline	syntaxin binding protein 6 (amisyn) [Source:MGI Symbol;Acc:MGI:2384963]
NM_019776	Snd1	-0.314325	5.76478e-07	1.63117e-05	Baseline	staphylococcal nuclease and tudor domain containing 1 [Source:MGI Symbol;Acc:MGI:1929266]
NM_011820	Ggt5	-0.774789	5.83085e-07	1.6478e-05	Baseline	gamma-glutamyltransferase 5 [Source:MGI Symbol;Acc:MGI:1346063]
NM_008102	Gch1	-0.739003	5.84976e-07	1.65108e-05	Baseline	GTP cyclohydrolase 1 [Source:MGI Symbol;Acc:MGI:95675]
NM_173394	Ticam2	-0.970962	5.87132e-07	1.6551e-05	Baseline	toll-like receptor adaptor molecule 2 [Source:MGI Symbol;Acc:MGI:3040056]
NM_001099774	Krtap17-1	1.42267	5.93198e-07	1.67011e-05	Baseline	keratin associated protein 17-1 [Source:MGI Symbol;Acc:MGI:1925164]
NM_134042	Aldh6a1	0.642101	5.99336e-07	1.6853e-05	Baseline	aldehyde dehydrogenase family 6, subfamily A1 [Source:MGI Symbol;Acc:MGI:1915077]
NM_178711	Plscr4	0.563449	6.01768e-07	1.69003e-05	Baseline	phospholipid scramblase 4 [Source:MGI Symbol;Acc:MGI:2143267]
NM_001306204	Ints7	-23.5031	6.11821e-07	1.71614e-05	Downregulated	integrator complex subunit 7 [Source:MGI Symbol;Acc:MGI:1924315]
NM_001162387	Pex11b	20.6911	6.14829e-07	1.72244e-05	Upregulated	peroxisomal biogenesis factor 11 beta [Source:MGI Symbol;Acc:MGI:1338882]
NM_001163283	Zbtb5	-23.4845	6.24918e-07	1.74853e-05	Downregulated	zinc finger and BTB domain containing 5 [Source:MGI Symbol;Acc:MGI:1924601]
NM_028450	Gulp1	0.635149	6.30113e-07	1.76089e-05	Baseline	GULP, engulfment adaptor PTB domain containing 1 [Source:MGI Symbol;Acc:MGI:1920407]
NM_025813	Mfsd1	-0.313592	6.37826e-07	1.78024e-05	Baseline	major facilitator superfamily domain containing 1 [Source:MGI Symbol;Acc:MGI:1914118]
NM_138741	Sdpr	0.499597	6.43297e-07	1.7933e-05	Baseline	-
NM_009775	Tspo	-0.433139	6.53724e-07	1.82012e-05	Baseline	translocator protein [Source:MGI Symbol;Acc:MGI:88222]
NM_026864	Rasl11a	-0.93558	6.62583e-07	1.84252e-05	Baseline	RAS-like, family 11, member A [Source:MGI Symbol;Acc:MGI:1916145]
NM_001290506	Mid1	23.4274	6.6428e-07	1.84497e-05	Upregulated	midline 1 [Source:MGI Symbol;Acc:MGI:1100537]
NM_030150	Dhx58	-0.897867	6.76016e-07	1.87526e-05	Baseline	DEXH (Asp-Glu-X-His) box polypeptide 58 [Source:MGI Symbol;Acc:MGI:1931560]
NM_026160	Map1lc3b	0.124644	6.80233e-07	1.88465e-05	Baseline	microtubule-associated protein 1 light chain 3 beta [Source:MGI Symbol;Acc:MGI:1914693]
NM_029631	Abhd14b	0.512954	6.85039e-07	1.89564e-05	Baseline	abhydrolase domain containing 14b [Source:MGI Symbol;Acc:MGI:1923741]
NM_028127	Frmd6	0.403454	6.89621e-07	1.90599e-05	Baseline	FERM domain containing 6 [Source:MGI Symbol;Acc:MGI:2442579]
NM_026609	Leprotl1	-0.177218	6.92488e-07	1.91157e-05	Baseline	leptin receptor overlapping transcript-like 1 [Source:MGI Symbol;Acc:MGI:1915442]
NM_023196	Pla2g12a	0.540719	7.40208e-07	2.04081e-05	Baseline	phospholipase A2, group XIIA [Source:MGI Symbol;Acc:MGI:1913600]
NM_133187	Fam198b	0.731256	7.46069e-07	2.05446e-05	Baseline	-
NM_031373	Ogfr	-0.467841	7.48318e-07	2.05766e-05	Baseline	opioid growth factor receptor [Source:MGI Symbol;Acc:MGI:1919325]
NM_007805	Cyb561	0.230754	7.49051e-07	2.05766e-05	Baseline	cytochrome b-561 [Source:MGI Symbol;Acc:MGI:103253]
NM_001291153	Xaf1	-0.865669	7.51231e-07	2.06114e-05	Baseline	XIAP associated factor 1 [Source:MGI Symbol;Acc:MGI:3772572]
NM_027206	Tnfaip8l2	-0.640356	7.53312e-07	2.06435e-05	Baseline	tumor necrosis factor, alpha-induced protein 8-like 2 [Source:MGI Symbol;Acc:MGI:1917019]
NM_134101	Psmd2	-0.278216	7.63867e-07	2.09074e-05	Baseline	proteasome (prosome, macropain) 26S subunit, non-ATPase, 2 [Source:MGI Symbol;Acc:MGI:1096584]
NM_027552	Kynu	-1.12217	7.69846e-07	2.10455e-05	Baseline	kynureninase [Source:MGI Symbol;Acc:MGI:1918039]
NM_026406	Rnf115	-0.377695	8.00053e-07	2.18449e-05	Baseline	ring finger protein 115 [Source:MGI Symbol;Acc:MGI:1915095]
NM_001081341	Scaper	0.339014	8.08537e-07	2.20499e-05	Baseline	S phase cyclin A-associated protein in the ER [Source:MGI Symbol;Acc:MGI:1925976]
NM_001136260	Slc4a4	-23.247	8.09674e-07	2.20544e-05	Downregulated	solute carrier family 4 (anion exchanger), member 4 [Source:MGI Symbol;Acc:MGI:1927555]
NM_010231	Fmo1	0.695216	8.13836e-07	2.2141e-05	Baseline	flavin containing monooxygenase 1 [Source:MGI Symbol;Acc:MGI:1310002]
NM_080419	Igsf8	-0.659194	8.14986e-07	2.21457e-05	Baseline	immunoglobulin superfamily, member 8 [Source:MGI Symbol;Acc:MGI:2154090]
NM_001178049	Mitf	23.2333	8.21103e-07	2.22851e-05	Upregulated	melanogenesis associated transcription factor [Source:MGI Symbol;Acc:MGI:104554]
NM_001033237	Yeats2	-23.2295	8.25204e-07	2.23428e-05	Downregulated	YEATS domain containing 2 [Source:MGI Symbol;Acc:MGI:2447762]
NM_134050	Rab15	-0.50409	8.24504e-07	2.23428e-05	Baseline	RAB15, member RAS oncogene family [Source:MGI Symbol;Acc:MGI:1916865]
NM_172690	Phf24	1.20733	8.3298e-07	2.25263e-05	Baseline	PHD finger protein 24 [Source:MGI Symbol;Acc:MGI:2140712]
NM_133924	Snx21	0.433714	8.49622e-07	2.29489e-05	Baseline	sorting nexin family member 21 [Source:MGI Symbol;Acc:MGI:1917729]
NM_019483	Smad9	0.953279	8.54348e-07	2.3049e-05	Baseline	SMAD family member 9 [Source:MGI Symbol;Acc:MGI:1859993]
NM_001252494	Rapgef6	-23.1928	8.58789e-07	2.31412e-05	Downregulated	Rap guanine nucleotide exchange factor (GEF) 6 [Source:MGI Symbol;Acc:MGI:2384761]
NM_030563	N4bp1	-0.340045	8.62218e-07	2.3206e-05	Baseline	NEDD4 binding protein 1 [Source:MGI Symbol;Acc:MGI:2136825]
NM_019765	Clip1	0.377475	8.70864e-07	2.34108e-05	Baseline	CAP-GLY domain containing linker protein 1 [Source:MGI Symbol;Acc:MGI:1928401]
NM_029478	Vmp1	-0.389139	8.89339e-07	2.38791e-05	Baseline	vacuole membrane protein 1 [Source:MGI Symbol;Acc:MGI:1923159]
NM_017472	Snx3	-0.16747	8.91365e-07	2.39051e-05	Baseline	sorting nexin 3 [Source:MGI Symbol;Acc:MGI:1860188]
NM_175449	Fam26f	-1.76323	8.93444e-07	2.39324e-05	Baseline	-
NM_022321	Parvg	-0.885936	8.95336e-07	2.39547e-05	Baseline	parvin, gamma [Source:MGI Symbol;Acc:MGI:2158329]
NM_001271005	C920025E04Rik	-1.08965	8.98492e-07	2.40108e-05	Baseline	-
NM_028020	Cpsf3l	-0.320635	9.0125e-07	2.4056e-05	Baseline	-
NM_011221	Purb	0.207617	9.02817e-07	2.40694e-05	Baseline	purine rich element binding protein B [Source:MGI Symbol;Acc:MGI:1338779]
NM_145496	Tkfc	-0.667709	9.09884e-07	2.42293e-05	Baseline	triokinase, FMN cyclase [Source:MGI Symbol;Acc:MGI:2385084]
NM_029437	Ckap5	23.1295	9.19058e-07	2.44448e-05	Upregulated	cytoskeleton associated protein 5 [Source:MGI Symbol;Acc:MGI:1923036]
NM_010684	Lamp1	-0.301405	9.22065e-07	2.44895e-05	Baseline	lysosomal-associated membrane protein 1 [Source:MGI Symbol;Acc:MGI:96745]
NM_177045	Cc2d1b	-0.27316	9.22907e-07	2.44895e-05	Baseline	coiled-coil and C2 domain containing 1B [Source:MGI Symbol;Acc:MGI:2443076]
NM_010608	Kcnk3	0.697326	9.24209e-07	2.44953e-05	Baseline	potassium channel, subfamily K, member 3 [Source:MGI Symbol;Acc:MGI:1100509]
NM_001286062	Angpt1	0.792808	9.38627e-07	2.48483e-05	Baseline	angiopoietin 1 [Source:MGI Symbol;Acc:MGI:108448]
NM_001001183	Tmem204	0.534127	9.63098e-07	2.54663e-05	Baseline	transmembrane protein 204 [Source:MGI Symbol;Acc:MGI:3039635]
NM_175659	Hist1h2ah	-1.19522	9.66273e-07	2.55204e-05	Baseline	-
NM_026280	Mxra7	0.360325	9.8044e-07	2.58644e-05	Baseline	matrix-remodelling associated 7 [Source:MGI Symbol;Acc:MGI:1914872]
NM_007393	Actb	-0.459492	9.81723e-07	2.58681e-05	Baseline	actin, beta [Source:MGI Symbol;Acc:MGI:87904]
NM_011579	Tgtp1	-1.45193	9.87344e-07	2.59859e-05	Baseline	T cell specific GTPase 1 [Source:MGI Symbol;Acc:MGI:98734]
NM_026514	Cdc42ep3	0.424668	9.90807e-07	2.60467e-05	Baseline	CDC42 effector protein (Rho GTPase binding) 3 [Source:MGI Symbol;Acc:MGI:2384718]
NM_009448	Tuba1c	-0.386063	1.00048e-06	2.62703e-05	Baseline	tubulin, alpha 1C [Source:MGI Symbol;Acc:MGI:1095409]
NM_001293639	Nek1	23.0418	1.01078e-06	2.65101e-05	Upregulated	NIMA (never in mitosis gene a)-related expressed kinase 1 [Source:MGI Symbol;Acc:MGI:97303]
NM_010715	Lig1	-0.499357	1.01904e-06	2.66958e-05	Baseline	ligase I, DNA, ATP-dependent [Source:MGI Symbol;Acc:MGI:101789]
NM_009399	Tnfrsf11a	-0.690335	1.03536e-06	2.7092e-05	Baseline	tumor necrosis factor receptor superfamily, member 11a, NFKB activator [Source:MGI Symbol;Acc:MGI:1314891]
NM_001267695	Ctss	-1.42076	1.05931e-06	2.76025e-05	Baseline	cathepsin S [Source:MGI Symbol;Acc:MGI:107341]
NM_001024230	Gm5431	-1.16017	1.05976e-06	2.76025e-05	Baseline	predicted gene 5431 [Source:MGI Symbol;Acc:MGI:3645205]
NM_019924	Rps6ka4	-0.240718	1.05721e-06	2.76025e-05	Baseline	ribosomal protein S6 kinase, polypeptide 4 [Source:NCBI gene (formerly Entrezgene);Acc:56613]
NM_026448	Klhl7	0.510124	1.0597e-06	2.76025e-05	Baseline	kelch-like 7 [Source:MGI Symbol;Acc:MGI:1196453]
NM_009977	Cst7	-1.7126	1.07371e-06	2.79337e-05	Baseline	cystatin F (leukocystatin) [Source:MGI Symbol;Acc:MGI:1298217]
NM_007921	Elf3	-0.676296	1.08151e-06	2.81044e-05	Baseline	E74-like factor 3 [Source:MGI Symbol;Acc:MGI:1101781]
NM_019440	Irgm2	-0.983794	1.0884e-06	2.82509e-05	Baseline	immunity-related GTPase family M member 2 [Source:MGI Symbol;Acc:MGI:1926262]
NM_008861	Pkd2	0.536643	1.09747e-06	2.84538e-05	Baseline	polycystin 2, transient receptor potential cation channel [Source:MGI Symbol;Acc:MGI:1099818]
NM_001081223	Rbbp8	-0.35216	1.09987e-06	2.84832e-05	Baseline	retinoblastoma binding protein 8, endonuclease [Source:MGI Symbol;Acc:MGI:2442995]
NM_031176	Tnxb	0.943557	1.11746e-06	2.89057e-05	Baseline	tenascin XB [Source:MGI Symbol;Acc:MGI:1932137]
NM_001252189	Epn2	0.689959	1.13392e-06	2.92979e-05	Baseline	epsin 2 [Source:MGI Symbol;Acc:MGI:1333766]
NM_009259	Spn	-0.723858	1.14123e-06	2.94531e-05	Baseline	sialophorin [Source:MGI Symbol;Acc:MGI:98384]
NM_030060	Batf3	-1.29866	1.14512e-06	2.95199e-05	Baseline	basic leucine zipper transcription factor, ATF-like 3 [Source:MGI Symbol;Acc:MGI:1925491]
NM_178118	Dixdc1	0.738817	1.1675e-06	3.00625e-05	Baseline	DIX domain containing 1 [Source:MGI Symbol;Acc:MGI:2679721]
NM_011967	Psma5	-0.451236	1.17783e-06	3.02938e-05	Baseline	proteasome subunit alpha 5 [Source:MGI Symbol;Acc:MGI:1347009]
NM_001167921	Gtf2e2	22.8946	1.18402e-06	3.04185e-05	Upregulated	general transcription factor II E, polypeptide 2 (beta subunit) [Source:MGI Symbol;Acc:MGI:1915403]
NM_019752	Htra2	-0.384565	1.1859e-06	3.04322e-05	Baseline	HtrA serine peptidase 2 [Source:MGI Symbol;Acc:MGI:1928676]
NM_146217	Aars	-0.237845	1.18822e-06	3.04572e-05	Baseline	alanyl-tRNA synthetase [Source:MGI Symbol;Acc:MGI:2384560]
NM_053117	Pard6g	0.383047	1.20016e-06	3.07284e-05	Baseline	par-6 family cell polarity regulator gamma [Source:MGI Symbol;Acc:MGI:2135606]
NM_028778	Nuak2	-0.73073	1.20767e-06	3.08857e-05	Baseline	NUAK family, SNF1-like kinase, 2 [Source:MGI Symbol;Acc:MGI:1921387]
NM_013461	Adra1a	-10.6003	1.23596e-06	3.15736e-05	Downregulated	adrenergic receptor, alpha 1a [Source:MGI Symbol;Acc:MGI:104773]
NM_001136066	Hmox2	-0.287743	1.243e-06	3.17176e-05	Baseline	heme oxygenase 2 [Source:MGI Symbol;Acc:MGI:109373]
NM_010388	H2-DMb2	-0.981509	1.24618e-06	3.17629e-05	Baseline	histocompatibility 2, class II, locus Mb2 [Source:MGI Symbol;Acc:MGI:95923]
NM_008344	Igfbp6	0.871408	1.25851e-06	3.20265e-05	Baseline	insulin-like growth factor binding protein 6 [Source:MGI Symbol;Acc:MGI:96441]
NM_001253715	Msra	22.8378	1.25936e-06	3.20265e-05	Upregulated	methionine sulfoxide reductase A [Source:MGI Symbol;Acc:MGI:106916]
NM_001195084	Plscr2	0.359914	1.26882e-06	3.22308e-05	Baseline	phospholipid scramblase 2 [Source:MGI Symbol;Acc:MGI:1270860]
NM_025509	Ostc	-0.370629	1.27403e-06	3.23268e-05	Baseline	oligosaccharyltransferase complex subunit (non-catalytic) [Source:MGI Symbol;Acc:MGI:1913607]
NM_146230	Acaa1b	0.493362	1.29006e-06	3.26971e-05	Baseline	acetyl-Coenzyme A acyltransferase 1B [Source:MGI Symbol;Acc:MGI:3605455]
NM_010575	Itga2b	1.33045	1.31182e-06	3.32111e-05	Baseline	integrin alpha 2b [Source:MGI Symbol;Acc:MGI:96601]
NM_008338	Ifngr2	-0.423245	1.31843e-06	3.33411e-05	Baseline	interferon gamma receptor 2 [Source:MGI Symbol;Acc:MGI:107654]
NM_019835	B4galt5	-0.335852	1.34728e-06	3.40329e-05	Baseline	UDP-Gal:betaGlcNAc beta 1,4-galactosyltransferase, polypeptide 5 [Source:MGI Symbol;Acc:MGI:1927169]
NM_019738	Nupr1	-0.54376	1.37296e-06	3.46427e-05	Baseline	nuclear protein transcription regulator 1 [Source:MGI Symbol;Acc:MGI:1891834]
NM_007585	Anxa2	-0.237864	1.38252e-06	3.4845e-05	Baseline	annexin A2 [Source:MGI Symbol;Acc:MGI:88246]
NM_020509	Retnla	-1.46349	1.39463e-06	3.51111e-05	Baseline	resistin like alpha [Source:MGI Symbol;Acc:MGI:1888504]
NM_016956	Hbb-b2	1.70505	1.40378e-06	3.53021e-05	Baseline	-
NM_025383	Necap2	-0.338128	1.43748e-06	3.61094e-05	Baseline	NECAP endocytosis associated 2 [Source:MGI Symbol;Acc:MGI:1913397]
NM_009696	Apoe	-0.785323	1.44895e-06	3.63573e-05	Baseline	apolipoprotein E [Source:MGI Symbol;Acc:MGI:88057]
NM_027264	Zfp715	0.558838	1.46431e-06	3.6702e-05	Baseline	zinc finger protein 715 [Source:MGI Symbol;Acc:MGI:1917180]
NM_001284314	Ube2j2	-22.6937	1.47018e-06	3.68083e-05	Downregulated	ubiquitin-conjugating enzyme E2J 2 [Source:MGI Symbol;Acc:MGI:2153608]
NM_025624	Pomp	-0.524472	1.48007e-06	3.7015e-05	Baseline	proteasome maturation protein [Source:MGI Symbol;Acc:MGI:1913787]
NM_201519	Map4k5	0.389233	1.48178e-06	3.70166e-05	Baseline	mitogen-activated protein kinase kinase kinase kinase 5 [Source:MGI Symbol;Acc:MGI:1925503]
NM_001144855	Ppfia4	-0.906533	1.54826e-06	3.86348e-05	Baseline	protein tyrosine phosphatase, receptor type, f polypeptide (PTPRF), interacting protein (liprin), alpha 4 [Source:MGI Symbol;Acc:MGI:1915757]
NM_001099296	Grrp1	-0.762723	1.57026e-06	3.91405e-05	Baseline	glycine/arginine rich protein 1 [Source:MGI Symbol;Acc:MGI:1919940]
NM_138584	Spg21	-0.389634	1.57429e-06	3.91979e-05	Baseline	SPG21, maspardin [Source:MGI Symbol;Acc:MGI:106403]
NM_025806	Plbd1	-0.594422	1.58262e-06	3.93617e-05	Baseline	phospholipase B domain containing 1 [Source:MGI Symbol;Acc:MGI:1914107]
NM_001164584	Dnajc6	22.6224	1.5845e-06	3.93653e-05	Upregulated	DnaJ heat shock protein family (Hsp40) member C6 [Source:MGI Symbol;Acc:MGI:1919935]
NM_001286824	Uspl1	22.586	1.64644e-06	4.08592e-05	Upregulated	ubiquitin specific peptidase like 1 [Source:MGI Symbol;Acc:MGI:2442342]
NR_004446	H2-K2	-1.07724	1.68131e-06	4.16787e-05	Baseline	histocompatibility 2, K region locus 2 [Source:MGI Symbol;Acc:MGI:95906]
NM_023627	Isyna1	-0.42785	1.69722e-06	4.20271e-05	Baseline	myo-inositol 1-phosphate synthase A1 [Source:MGI Symbol;Acc:MGI:1919030]
NM_026823	Arl8a	-0.224972	1.71716e-06	4.24743e-05	Baseline	ADP-ribosylation factor-like 8A [Source:MGI Symbol;Acc:MGI:1915974]
NM_026162	Plxdc2	0.668396	1.72221e-06	4.25527e-05	Baseline	plexin domain containing 2 [Source:MGI Symbol;Acc:MGI:1914698]
NM_007771	Cry1	-0.547045	1.7248e-06	4.25702e-05	Baseline	cryptochrome 1 (photolyase-like) [Source:MGI Symbol;Acc:MGI:1270841]
NM_013532	Lilrb4a	-1.15713	1.73862e-06	4.28644e-05	Baseline	leukocyte immunoglobulin-like receptor, subfamily B, member 4A [Source:MGI Symbol;Acc:MGI:102701]
NM_001081330	Dnah2	0.899789	1.74464e-06	4.2966e-05	Baseline	dynein, axonemal, heavy chain 2 [Source:MGI Symbol;Acc:MGI:107731]
NM_010129	Emp3	-0.440146	1.74854e-06	4.30153e-05	Baseline	epithelial membrane protein 3 [Source:MGI Symbol;Acc:MGI:1098729]
NM_007807	Cybb	-1.17789	1.78617e-06	4.38931e-05	Baseline	cytochrome b-245, beta polypeptide [Source:MGI Symbol;Acc:MGI:88574]
NM_007397	Acvr2b	0.718224	1.79914e-06	4.41639e-05	Baseline	activin receptor IIB [Source:MGI Symbol;Acc:MGI:87912]
NM_001136091	Tcirg1	-0.867797	1.83296e-06	4.49452e-05	Baseline	T cell, immune regulator 1, ATPase, H+ transporting, lysosomal V0 protein A3 [Source:MGI Symbol;Acc:MGI:1350931]
NM_029926	Irak4	-0.390753	1.85576e-06	4.54059e-05	Baseline	interleukin-1 receptor-associated kinase 4 [Source:MGI Symbol;Acc:MGI:2182474]
NM_198013	Cuedc1	0.795938	1.85502e-06	4.54059e-05	Baseline	CUE domain containing 1 [Source:MGI Symbol;Acc:MGI:2144281]
NM_054070	Afg3l1	-0.387795	1.88975e-06	4.61876e-05	Baseline	AFG3-like AAA ATPase 1 [Source:MGI Symbol;Acc:MGI:1928277]
NM_001109995	Eftud2	-0.215498	1.89314e-06	4.62204e-05	Baseline	elongation factor Tu GTP binding domain containing 2 [Source:MGI Symbol;Acc:MGI:1336880]
NM_030743	Rnf114	-0.485628	1.89792e-06	4.62871e-05	Baseline	ring finger protein 114 [Source:MGI Symbol;Acc:MGI:1933159]
NM_011990	Slc7a11	-1.75842	1.95401e-06	4.75754e-05	Baseline	solute carrier family 7 (cationic amino acid transporter, y+ system), member 11 [Source:MGI Symbol;Acc:MGI:1347355]
NM_008048	Igfbp7	-0.359934	1.95495e-06	4.75754e-05	Baseline	insulin-like growth factor binding protein 7 [Source:MGI Symbol;Acc:MGI:1352480]
NM_026331	Slc25a37	-0.478401	1.9819e-06	4.81793e-05	Baseline	solute carrier family 25, member 37 [Source:MGI Symbol;Acc:MGI:1914962]
NM_016794	Vamp8	-0.407733	1.99483e-06	4.84416e-05	Baseline	vesicle-associated membrane protein 8 [Source:MGI Symbol;Acc:MGI:1336882]
NM_001142580	Vipas39	-0.310204	2.04126e-06	4.95158e-05	Baseline	VPS33B interacting protein, apical-basolateral polarity regulator, spe-39 homolog [Source:MGI Symbol;Acc:MGI:2144805]
NM_138671	Nadk	-1.50467	2.07706e-06	5.03302e-05	Baseline	NAD kinase [Source:MGI Symbol;Acc:MGI:2183149]
NM_009378	Thbd	0.598906	2.097e-06	5.07591e-05	Baseline	thrombomodulin [Source:MGI Symbol;Acc:MGI:98736]
NM_001271873	Ano10	22.3497	2.11391e-06	5.11137e-05	Upregulated	anoctamin 10 [Source:MGI Symbol;Acc:MGI:2143103]
NM_009656	Aldh2	0.37012	2.13246e-06	5.1507e-05	Baseline	aldehyde dehydrogenase 2, mitochondrial [Source:MGI Symbol;Acc:MGI:99600]
NM_011503	Stxbp2	-0.378165	2.15754e-06	5.20573e-05	Baseline	syntaxin binding protein 2 [Source:MGI Symbol;Acc:MGI:107370]
NM_019388	Cd86	-1.07389	2.16007e-06	5.20627e-05	Baseline	CD86 antigen [Source:MGI Symbol;Acc:MGI:101773]
NM_013901	Slc39a1	-0.313056	2.19478e-06	5.28431e-05	Baseline	solute carrier family 39 (zinc transporter), member 1 [Source:MGI Symbol;Acc:MGI:1353474]
NM_011845	Mid2	0.580739	2.20082e-06	5.2932e-05	Baseline	midline 2 [Source:MGI Symbol;Acc:MGI:1344333]
NM_153145	Abca8a	0.853928	2.21389e-06	5.31899e-05	Baseline	ATP-binding cassette, sub-family A (ABC1), member 8a [Source:MGI Symbol;Acc:MGI:2386846]
NM_010062	Dnase2a	-0.39768	2.22138e-06	5.33131e-05	Baseline	deoxyribonuclease II alpha [Source:MGI Symbol;Acc:MGI:1329019]
NM_011789	Apc2	0.638649	2.23958e-06	5.3693e-05	Baseline	APC regulator of WNT signaling pathway 2 [Source:MGI Symbol;Acc:MGI:1346052]
NM_198613	Ap2s1	-0.441664	2.24797e-06	5.3837e-05	Baseline	adaptor-related protein complex 2, sigma 1 subunit [Source:MGI Symbol;Acc:MGI:2141861]
NM_138596	Med10	-0.520877	2.30173e-06	5.50662e-05	Baseline	mediator complex subunit 10 [Source:MGI Symbol;Acc:MGI:106331]
NM_010617	Kif13a	0.47239	2.31165e-06	5.52451e-05	Baseline	kinesin family member 13A [Source:MGI Symbol;Acc:MGI:1098264]
NM_019770	Tmed2	-0.165691	2.38127e-06	5.68488e-05	Baseline	transmembrane p24 trafficking protein 2 [Source:MGI Symbol;Acc:MGI:1929269]
NM_009768	Bsg	2.10209	2.38545e-06	5.68885e-05	Upregulated	basigin [Source:MGI Symbol;Acc:MGI:88208]
NM_009155	Sepp1	0.485231	2.39818e-06	5.71318e-05	Baseline	-
NM_009382	Thy1	-1.01098	2.45297e-06	5.83755e-05	Baseline	thymus cell antigen 1, theta [Source:MGI Symbol;Acc:MGI:98747]
NM_019810	Slc5a1	-0.994382	2.50054e-06	5.9445e-05	Baseline	solute carrier family 5 (sodium/glucose cotransporter), member 1 [Source:MGI Symbol;Acc:MGI:107678]
NM_001284519	Cmah	-9.38749	2.50861e-06	5.95742e-05	Downregulated	cytidine monophospho-N-acetylneuraminic acid hydroxylase [Source:MGI Symbol;Acc:MGI:103227]
NM_001139520	Samhd1	-0.797845	2.55784e-06	6.06797e-05	Baseline	SAM domain and HD domain, 1 [Source:MGI Symbol;Acc:MGI:1927468]
NM_001045526	Scimp	-1.20063	2.5679e-06	6.08543e-05	Baseline	SLP adaptor and CSK interacting membrane protein [Source:MGI Symbol;Acc:MGI:3610314]
NM_001083934	Myom1	12.2087	2.57466e-06	6.09507e-05	Upregulated	myomesin 1 [Source:MGI Symbol;Acc:MGI:1341430]
NM_001293683	Zwint	-0.251475	2.63074e-06	6.22131e-05	Baseline	ZW10 interactor [Source:MGI Symbol;Acc:MGI:1289227]
NM_001305989	Cnpy3	-22.1359	2.64852e-06	6.25681e-05	Downregulated	canopy FGF signaling regulator 3 [Source:MGI Symbol;Acc:MGI:1919279]
NM_016970	Klrg1	-0.928376	2.70945e-06	6.39406e-05	Baseline	killer cell lectin-like receptor subfamily G, member 1 [Source:MGI Symbol;Acc:MGI:1355294]
NM_144543	Thyn1	-0.539862	2.71542e-06	6.39482e-05	Baseline	thymocyte nuclear protein 1 [Source:MGI Symbol;Acc:MGI:1925112]
NM_001201391	Hbb-bs	0.96919	2.71277e-06	6.39482e-05	Baseline	hemoglobin, beta adult s chain [Source:MGI Symbol;Acc:MGI:5474852]
NR_015519	AI662270	-0.716172	2.72591e-06	6.41284e-05	Baseline	expressed sequence AI662270 [Source:MGI Symbol;Acc:MGI:2144254]
NM_009752	Glb1	-0.436709	2.74287e-06	6.44604e-05	Baseline	galactosidase, beta 1 [Source:MGI Symbol;Acc:MGI:88151]
NM_029720	Creld2	-0.45216	2.74804e-06	6.45146e-05	Baseline	cysteine-rich with EGF-like domains 2 [Source:MGI Symbol;Acc:MGI:1923987]
NM_029620	Pcolce2	0.737065	2.78708e-06	6.53635e-05	Baseline	procollagen C-endopeptidase enhancer 2 [Source:MGI Symbol;Acc:MGI:1923727]
NM_010821	Mpeg1	-1.11845	2.81546e-06	6.59605e-05	Baseline	macrophage expressed gene 1 [Source:MGI Symbol;Acc:MGI:1333743]
NM_019963	Stat2	-0.70937	2.82075e-06	6.6016e-05	Baseline	signal transducer and activator of transcription 2 [Source:MGI Symbol;Acc:MGI:103039]
NM_172584	Itpk1	-0.363213	2.83306e-06	6.61671e-05	Baseline	inositol 1,3,4-triphosphate 5/6 kinase [Source:MGI Symbol;Acc:MGI:2446159]
NM_007557	Bmp7	1.39859	2.83059e-06	6.61671e-05	Baseline	bone morphogenetic protein 7 [Source:MGI Symbol;Acc:MGI:103302]
NM_145158	Emilin2	-0.683365	2.84971e-06	6.64874e-05	Baseline	elastin microfibril interfacer 2 [Source:MGI Symbol;Acc:MGI:2389136]
NM_153161	BC037034	-0.664301	2.89862e-06	6.75588e-05	Baseline	-
NM_026919	Tmem258	-0.379184	2.92061e-06	6.80012e-05	Baseline	transmembrane protein 258 [Source:MGI Symbol;Acc:MGI:1916288]
NM_011606	Clec3b	0.382611	2.92644e-06	6.80668e-05	Baseline	C-type lectin domain family 3, member b [Source:MGI Symbol;Acc:MGI:104540]
NM_028595	Ms4a6c	-1.08722	2.94876e-06	6.8448e-05	Baseline	membrane-spanning 4-domains, subfamily A, member 6C [Source:MGI Symbol;Acc:MGI:2385644]
NM_027209	Ms4a6b	-0.653272	2.94888e-06	6.8448e-05	Baseline	membrane-spanning 4-domains, subfamily A, member 6B [Source:MGI Symbol;Acc:MGI:1917024]
NM_144810	Klhdc8a	-0.538844	2.95327e-06	6.84794e-05	Baseline	kelch domain containing 8A [Source:MGI Symbol;Acc:MGI:2442630]
NM_016883	Psmd10	-0.702776	2.9658e-06	6.86996e-05	Baseline	proteasome (prosome, macropain) 26S subunit, non-ATPase, 10 [Source:MGI Symbol;Acc:MGI:1858898]
NM_007838	Ddost	-0.198996	2.9941e-06	6.92841e-05	Baseline	dolichyl-di-phosphooligosaccharide-protein glycotransferase [Source:MGI Symbol;Acc:MGI:1194508]
NM_010186	Fcgr1	-1.29401	3.00137e-06	6.93813e-05	Baseline	Fc receptor, IgG, high affinity I [Source:MGI Symbol;Acc:MGI:95498]
NM_010638	Klf9	0.723838	3.0689e-06	7.08701e-05	Baseline	Kruppel-like factor 9 [Source:MGI Symbol;Acc:MGI:1333856]
NM_009643	Ahnak	0.575238	3.07989e-06	7.10511e-05	Baseline	AHNAK nucleoprotein (desmoyokin) [Source:MGI Symbol;Acc:MGI:1316648]
NM_001101488	Gsg1l	1.37567	3.10108e-06	7.14671e-05	Baseline	GSG1-like [Source:MGI Symbol;Acc:MGI:2685483]
NM_011782	Adamts5	0.731993	3.11613e-06	7.17408e-05	Baseline	a disintegrin-like and metallopeptidase (reprolysin type) with thrombospondin type 1 motif, 5 (aggrecanase-2) [Source:MGI Symbol;Acc:MGI:1346321]
NM_001136056	Cntfr	1.72373	3.15393e-06	7.25372e-05	Baseline	ciliary neurotrophic factor receptor [Source:MGI Symbol;Acc:MGI:99605]
NM_001302078	Fkbp1a	-4.39178	3.18108e-06	7.30872e-05	Downregulated	FK506 binding protein 1a [Source:MGI Symbol;Acc:MGI:95541]
NM_008121	Gja5	0.64774	3.2025e-06	7.35047e-05	Baseline	gap junction protein, alpha 5 [Source:MGI Symbol;Acc:MGI:95716]
NM_010120	Eif1a	-0.298873	3.22042e-06	7.38409e-05	Baseline	eukaryotic translation initiation factor 1A [Source:MGI Symbol;Acc:MGI:95298]
NM_001277321	Ilf3	-21.9373	3.25791e-06	7.45777e-05	Downregulated	interleukin enhancer binding factor 3 [Source:MGI Symbol;Acc:MGI:1339973]
NM_001159510	Pacsin2	2.60087	3.25915e-06	7.45777e-05	Upregulated	protein kinase C and casein kinase substrate in neurons 2 [Source:MGI Symbol;Acc:MGI:1345153]
NM_009390	Tll1	1.30419	3.27191e-06	7.4794e-05	Baseline	tolloid-like [Source:MGI Symbol;Acc:MGI:106923]
NM_027395	Basp1	-1.10632	3.36819e-06	7.69172e-05	Baseline	brain abundant, membrane attached signal protein 1 [Source:MGI Symbol;Acc:MGI:1917600]
NM_146191	Lrrk1	-0.308196	3.38452e-06	7.72122e-05	Baseline	leucine-rich repeat kinase 1 [Source:MGI Symbol;Acc:MGI:2142227]
NM_001177369	Nfkb2	-0.802889	3.39291e-06	7.73254e-05	Baseline	nuclear factor of kappa light polypeptide gene enhancer in B cells 2, p49/p100 [Source:MGI Symbol;Acc:MGI:1099800]
NM_008392	Irg1	-2.37636	3.421e-06	7.78872e-05	Downregulated	-
NM_001136270	Inafm1	0.550795	3.42964e-06	7.80053e-05	Baseline	InaF motif containing 1 [Source:MGI Symbol;Acc:MGI:1913550]
NM_018738	Igtp	-1.38207	3.49241e-06	7.93531e-05	Baseline	interferon gamma induced GTPase [Source:MGI Symbol;Acc:MGI:107729]
NM_001166064	Syde2	0.665805	3.5327e-06	8.0188e-05	Baseline	synapse defective 1, Rho GTPase, homolog 2 (C. elegans) [Source:MGI Symbol;Acc:MGI:3036264]
NM_001013380	Dync1li2	0.245342	3.56326e-06	8.08006e-05	Baseline	dynein, cytoplasmic 1 light intermediate chain 2 [Source:MGI Symbol;Acc:MGI:107738]
NR_040427	Gm9899	1.96194	3.60291e-06	8.15421e-05	Baseline	predicted gene 9899 [Source:MGI Symbol;Acc:MGI:3708711]
NM_001044705	Zscan21	10.1019	3.60317e-06	8.15421e-05	Upregulated	zinc finger and SCAN domain containing 21 [Source:MGI Symbol;Acc:MGI:99182]
NM_011905	Tlr2	-1.06118	3.63218e-06	8.20343e-05	Baseline	toll-like receptor 2 [Source:MGI Symbol;Acc:MGI:1346060]
NM_007486	Arhgdib	-0.768784	3.63062e-06	8.20343e-05	Baseline	Rho, GDP dissociation inhibitor (GDI) beta [Source:MGI Symbol;Acc:MGI:101940]
NM_145619	Parp3	-0.40383	3.67283e-06	8.28695e-05	Baseline	poly (ADP-ribose) polymerase family, member 3 [Source:MGI Symbol;Acc:MGI:1891258]
NM_010130	Adgre1	-0.981234	3.69612e-06	8.33119e-05	Baseline	adhesion G protein-coupled receptor E1 [Source:MGI Symbol;Acc:MGI:106912]
NM_016722	Galns	-0.564375	3.80698e-06	8.57254e-05	Baseline	galactosamine (N-acetyl)-6-sulfate sulfatase [Source:MGI Symbol;Acc:MGI:1355303]
NM_009304	Syngr2	-0.482733	3.8271e-06	8.60926e-05	Baseline	synaptogyrin 2 [Source:MGI Symbol;Acc:MGI:1328324]
NM_001013384	Podnl1	-1.36693	3.84251e-06	8.63534e-05	Baseline	podocan-like 1 [Source:MGI Symbol;Acc:MGI:2685352]
NM_009387	Tk1	-0.954982	3.85127e-06	8.64642e-05	Baseline	thymidine kinase 1 [Source:MGI Symbol;Acc:MGI:98763]
NM_007634	Ccnf	-1.14796	3.85968e-06	8.64814e-05	Baseline	cyclin F [Source:MGI Symbol;Acc:MGI:102551]
NM_001290684	Shroom2	11.1944	3.85596e-06	8.64814e-05	Upregulated	shroom family member 2 [Source:MGI Symbol;Acc:MGI:107194]
NM_028440	Abracl	-0.582021	3.87007e-06	8.66282e-05	Baseline	ABRA C-terminal like [Source:MGI Symbol;Acc:MGI:1920362]
NM_009372	Tgif1	-0.918586	3.93599e-06	8.79323e-05	Baseline	TGFB-induced factor homeobox 1 [Source:MGI Symbol;Acc:MGI:1194497]
NM_053195	Slc24a3	0.343005	3.93611e-06	8.79323e-05	Baseline	solute carrier family 24 (sodium/potassium/calcium exchanger), member 3 [Source:MGI Symbol;Acc:MGI:2137513]
NM_008214	Hars	-0.281688	3.96103e-06	8.84017e-05	Baseline	histidyl-tRNA synthetase [Source:MGI Symbol;Acc:MGI:108087]
NM_145220	Appl2	0.335319	3.98586e-06	8.88681e-05	Baseline	adaptor protein, phosphotyrosine interaction, PH domain and leucine zipper containing 2 [Source:MGI Symbol;Acc:MGI:2384914]
NM_029850	Bcl7a	0.394326	4.02453e-06	8.9642e-05	Baseline	B cell CLL/lymphoma 7A [Source:MGI Symbol;Acc:MGI:1924295]
NM_030205	Coro7	-0.365943	4.04283e-06	8.9961e-05	Baseline	coronin 7 [Source:MGI Symbol;Acc:MGI:1926135]
NM_001301307	Oaz2	1.21943	4.07398e-06	9.05649e-05	Baseline	ornithine decarboxylase antizyme 2 [Source:MGI Symbol;Acc:MGI:109492]
NM_025548	Tbcb	-0.243041	4.11099e-06	9.12979e-05	Baseline	tubulin folding cofactor B [Source:MGI Symbol;Acc:MGI:1913661]
NR_046286	H2-T10	-0.863195	4.17962e-06	9.27311e-05	Baseline	histocompatibility 2, T region locus 10 [Source:MGI Symbol;Acc:MGI:95942]
NM_011242	Rasgrp2	0.247637	4.20023e-06	9.30057e-05	Baseline	RAS, guanyl releasing protein 2 [Source:MGI Symbol;Acc:MGI:1333849]
NM_008867	Pla2r1	0.692618	4.19939e-06	9.30057e-05	Baseline	phospholipase A2 receptor 1 [Source:MGI Symbol;Acc:MGI:102468]
NM_001302531	Esr1	21.6824	4.22333e-06	9.34256e-05	Upregulated	estrogen receptor 1 (alpha) [Source:MGI Symbol;Acc:MGI:1352467]
NM_001037709	Rusc2	-7.45921	4.27417e-06	9.44578e-05	Downregulated	RUN and SH3 domain containing 2 [Source:MGI Symbol;Acc:MGI:2140371]
NM_194336	Gbp6	-1.36246	4.29593e-06	9.4846e-05	Baseline	guanylate binding protein 6 [Source:MGI Symbol;Acc:MGI:2140937]
NM_031258	Chrdl1	0.95742	4.39715e-06	9.69862e-05	Baseline	chordin-like 1 [Source:MGI Symbol;Acc:MGI:1933172]
NM_008568	Mcm7	-0.438343	4.41487e-06	9.7282e-05	Baseline	minichromosome maintenance complex component 7 [Source:MGI Symbol;Acc:MGI:1298398]
NM_053247	Lyve1	1.06544	4.42054e-06	9.73121e-05	Baseline	lymphatic vessel endothelial hyaluronan receptor 1 [Source:MGI Symbol;Acc:MGI:2136348]
NM_144835	Heatr1	-0.234712	4.44951e-06	9.78547e-05	Baseline	HEAT repeat containing 1 [Source:MGI Symbol;Acc:MGI:2442524]
NM_183355	Pbx1	0.837252	4.48277e-06	9.84902e-05	Baseline	pre B cell leukemia homeobox 1 [Source:MGI Symbol;Acc:MGI:97495]
NM_011625	Ppp1r13b	0.357199	4.56203e-06	0.000100134	Baseline	protein phosphatase 1, regulatory subunit 13B [Source:MGI Symbol;Acc:MGI:1336199]
NM_148922	Mdm1	-9.92734	4.57041e-06	0.000100221	Downregulated	transformed mouse 3T3 cell double minute 1 [Source:MGI Symbol;Acc:MGI:96951]
NM_145470	Deptor	0.550768	4.58775e-06	0.000100504	Baseline	DEP domain containing MTOR-interacting protein [Source:MGI Symbol;Acc:MGI:2146322]
NM_001040072	Nynrin	0.429568	4.59876e-06	0.000100647	Baseline	NYN domain and retroviral integrase containing [Source:MGI Symbol;Acc:MGI:2652872]
NM_153795	Fermt3	-0.633531	4.63377e-06	0.000101316	Baseline	fermitin family member 3 [Source:MGI Symbol;Acc:MGI:2147790]
NM_025359	Tspan13	0.417764	4.68417e-06	0.000102319	Baseline	tetraspanin 13 [Source:MGI Symbol;Acc:MGI:1913359]
NM_013467	Aldh1a1	0.524291	4.70412e-06	0.000102655	Baseline	aldehyde dehydrogenase family 1, subfamily A1 [Source:MGI Symbol;Acc:MGI:1353450]
NM_009135	Scn7a	0.741218	4.77765e-06	0.000104159	Baseline	sodium channel, voltage-gated, type VII, alpha [Source:MGI Symbol;Acc:MGI:102965]
NM_178907	Mapkapk3	-0.642979	4.82482e-06	0.000105086	Baseline	mitogen-activated protein kinase-activated protein kinase 3 [Source:MGI Symbol;Acc:MGI:2143163]
NM_022886	Scel	0.832825	5.02549e-06	0.000109351	Baseline	sciellin [Source:MGI Symbol;Acc:MGI:1891228]
NM_001081110	Cd8a	-1.62781	5.03605e-06	0.000109476	Baseline	CD8 antigen, alpha chain [Source:MGI Symbol;Acc:MGI:88346]
NM_007569	Btg1	-0.586778	5.05439e-06	0.000109769	Baseline	BTG anti-proliferation factor 1 [Source:MGI Symbol;Acc:MGI:88215]
NM_001145929	Thap3	-10.4996	5.06952e-06	0.000109992	Downregulated	THAP domain containing, apoptosis associated protein 3 [Source:MGI Symbol;Acc:MGI:1917126]
NM_181416	Arhgap11a	-0.693918	5.11542e-06	0.000110881	Baseline	Rho GTPase activating protein 11A [Source:MGI Symbol;Acc:MGI:2444300]
NM_024171	Sec61b	-0.461545	5.15879e-06	0.000111608	Baseline	Sec61 beta subunit [Source:MGI Symbol;Acc:MGI:1913462]
NM_001029978	Tceal3	0.928377	5.15819e-06	0.000111608	Baseline	transcription elongation factor A (SII)-like 3 [Source:MGI Symbol;Acc:MGI:1913354]
NM_144846	Fam49b	-0.547822	5.16894e-06	0.00011172	Baseline	-
NM_001168577	Nat2	-0.389897	5.18907e-06	0.000112048	Baseline	N-acetyltransferase 2 (arylamine N-acetyltransferase) [Source:MGI Symbol;Acc:MGI:109201]
NM_172628	Sh3tc2	0.58361	5.20557e-06	0.000112297	Baseline	SH3 domain and tetratricopeptide repeats 2 [Source:MGI Symbol;Acc:MGI:2444417]
NM_023418	Pgam1	-0.642847	5.21904e-06	0.00011248	Baseline	phosphoglycerate mutase 1 [Source:MGI Symbol;Acc:MGI:97552]
NM_009870	Cdk4	-0.169054	5.22845e-06	0.000112576	Baseline	cyclin-dependent kinase 4 [Source:MGI Symbol;Acc:MGI:88357]
NM_146002	Rhbdd2	0.396751	5.23384e-06	0.000112585	Baseline	rhomboid domain containing 2 [Source:MGI Symbol;Acc:MGI:1915612]
NM_019749	Gabarap	-0.310061	5.25213e-06	0.000112871	Baseline	gamma-aminobutyric acid receptor associated protein [Source:MGI Symbol;Acc:MGI:1861742]
NM_025799	Fuca2	-0.410394	5.27332e-06	0.000113219	Baseline	fucosidase, alpha-L- 2, plasma [Source:MGI Symbol;Acc:MGI:1914098]
NM_008368	Il2rb	-0.662637	5.28558e-06	0.000113374	Baseline	interleukin 2 receptor, beta chain [Source:MGI Symbol;Acc:MGI:96550]
NM_001282016	P2ry1	21.452	5.34375e-06	0.000114513	Upregulated	purinergic receptor P2Y, G-protein coupled 1 [Source:MGI Symbol;Acc:MGI:105049]
NM_016662	Mxd3	-1.42582	5.37167e-06	0.000114924	Baseline	Max dimerization protein 3 [Source:MGI Symbol;Acc:MGI:104987]
NM_029364	Gns	-0.491111	5.37306e-06	0.000114924	Baseline	glucosamine (N-acetyl)-6-sulfatase [Source:MGI Symbol;Acc:MGI:1922862]
NM_001081242	Tln2	0.553404	5.45625e-06	0.000116593	Baseline	talin 2 [Source:MGI Symbol;Acc:MGI:1917799]
NM_001110498	Ifnar2	-0.591507	5.6651e-06	0.000120941	Baseline	interferon (alpha and beta) receptor 2 [Source:MGI Symbol;Acc:MGI:1098243]
NM_001164499	Papd5	21.3918	5.67498e-06	0.000121038	Upregulated	-
NM_007598	Cap1	-1.04897	5.72047e-06	0.000121893	Baseline	CAP, adenylate cyclase-associated protein 1 (yeast) [Source:MGI Symbol;Acc:MGI:88262]
NM_008620	Gbp4	-1.17805	5.80045e-06	0.000123481	Baseline	guanylate binding protein 4 [Source:MGI Symbol;Acc:MGI:97072]
NM_023516	Hilpda	0.670189	5.80875e-06	0.000123541	Baseline	hypoxia inducible lipid droplet associated [Source:MGI Symbol;Acc:MGI:1916823]
NM_025834	Proz	-1.17961	5.84824e-06	0.000124264	Baseline	protein Z, vitamin K-dependent plasma glycoprotein [Source:MGI Symbol;Acc:MGI:1860488]
NM_025465	Tma16	-0.946394	5.87849e-06	0.00012479	Baseline	translation machinery associated 16 [Source:MGI Symbol;Acc:MGI:1913532]
NM_001200041	Sbk3	3.32177	5.89164e-06	0.000124951	Upregulated	SH3 domain binding kinase family, member 3 [Source:MGI Symbol;Acc:MGI:2685924]
NM_008917	Ppt1	-0.428955	5.89878e-06	0.000124986	Baseline	palmitoyl-protein thioesterase 1 [Source:MGI Symbol;Acc:MGI:1298204]
NM_181397	Rftn1	-0.558194	5.91589e-06	0.000125231	Baseline	raftlin lipid raft linker 1 [Source:MGI Symbol;Acc:MGI:1923688]
NM_172606	March6	0.289504	5.95682e-06	0.000125861	Baseline	-
NM_007868	Dmd	0.861075	5.95449e-06	0.000125861	Baseline	dystrophin, muscular dystrophy [Source:MGI Symbol;Acc:MGI:94909]
NM_027107	Ten1	-0.368329	6.00616e-06	0.000126667	Baseline	TEN1 telomerase capping complex subunit [Source:MGI Symbol;Acc:MGI:1916785]
NM_019817	Copz1	-0.291498	6.0059e-06	0.000126667	Baseline	coatomer protein complex, subunit zeta 1 [Source:MGI Symbol;Acc:MGI:1929063]
NM_026982	Tmem256	-0.494793	6.05909e-06	0.000127664	Baseline	transmembrane protein 256 [Source:MGI Symbol;Acc:MGI:1916436]
NM_001289570	Rpap2	-21.3259	6.08985e-06	0.000128193	Downregulated	RNA polymerase II associated protein 2 [Source:MGI Symbol;Acc:MGI:2141142]
NM_001163270	Baiap3	0.57042	6.2023e-06	0.000130395	Baseline	BAI1-associated protein 3 [Source:MGI Symbol;Acc:MGI:2685783]
NM_001040426	Thsd4	0.790395	6.206e-06	0.000130395	Baseline	thrombospondin, type I, domain containing 4 [Source:MGI Symbol;Acc:MGI:2672033]
NM_011354	Serf2	-0.174062	6.2356e-06	0.000130895	Baseline	small EDRK-rich factor 2 [Source:MGI Symbol;Acc:MGI:1337041]
NM_010689	Lat	-0.94966	6.24426e-06	0.000130956	Baseline	linker for activation of T cells [Source:MGI Symbol;Acc:MGI:1342293]
NM_009828	Ccna2	-1.24644	6.27516e-06	0.000131482	Baseline	cyclin A2 [Source:MGI Symbol;Acc:MGI:108069]
NM_183138	Tet3	0.380719	6.45568e-06	0.000135078	Baseline	tet methylcytosine dioxygenase 3 [Source:MGI Symbol;Acc:MGI:2446229]
NM_001305286	Mpdz	0.538294	6.45873e-06	0.000135078	Baseline	multiple PDZ domain crumbs cell polarity complex component [Source:MGI Symbol;Acc:MGI:1343489]
NM_134116	Gpsm3	-0.589023	6.48194e-06	0.000135438	Baseline	G-protein signalling modulator 3 (AGS3-like, C. elegans) [Source:MGI Symbol;Acc:MGI:2146785]
NM_011804	Creg1	-0.42685	6.53245e-06	0.000136367	Baseline	cellular repressor of E1A-stimulated genes 1 [Source:MGI Symbol;Acc:MGI:1344382]
NM_028536	Ccsap	-0.778607	6.79039e-06	0.000141621	Baseline	centriole, cilia and spindle associated protein [Source:MGI Symbol;Acc:MGI:1920670]
NM_026546	Fam173b	-0.598381	6.8229e-06	0.000142099	Baseline	-
NM_009697	Nr2f2	0.511973	6.82586e-06	0.000142099	Baseline	nuclear receptor subfamily 2, group F, member 2 [Source:MGI Symbol;Acc:MGI:1352452]
NM_053173	Kifc5b	-0.996047	6.90401e-06	0.000143593	Baseline	kinesin family member C5B [Source:MGI Symbol;Acc:MGI:2137414]
NM_022417	Itm2c	-0.299226	7.034e-06	0.000146162	Baseline	integral membrane protein 2C [Source:MGI Symbol;Acc:MGI:1927594]
NM_010401	Hal	-1.87176	7.15702e-06	0.000148446	Baseline	histidine ammonia lyase [Source:MGI Symbol;Acc:MGI:96010]
NM_212457	Bex4	0.817968	7.15695e-06	0.000148446	Baseline	brain expressed X-linked 4 [Source:MGI Symbol;Acc:MGI:3606746]
NM_001159884	Dnajb2	-21.1604	7.20287e-06	0.00014887	Downregulated	DnaJ heat shock protein family (Hsp40) member B2 [Source:MGI Symbol;Acc:MGI:1928739]
NM_001013817	Sp140	-0.813827	7.21041e-06	0.00014887	Baseline	Sp140 nuclear body protein [Source:MGI Symbol;Acc:MGI:3702467]
NM_008669	Naga	-0.403095	7.2103e-06	0.00014887	Baseline	N-acetyl galactosaminidase, alpha [Source:MGI Symbol;Acc:MGI:1261422]
NM_009439	Psmd3	-0.185845	7.19165e-06	0.00014887	Baseline	proteasome (prosome, macropain) 26S subunit, non-ATPase, 3 [Source:MGI Symbol;Acc:MGI:98858]
NM_178928	Afap1l1	0.435251	7.19852e-06	0.00014887	Baseline	actin filament associated protein 1-like 1 [Source:MGI Symbol;Acc:MGI:2147199]
NM_153459	Dusp7	0.315392	7.40077e-06	0.000152661	Baseline	dual specificity phosphatase 7 [Source:MGI Symbol;Acc:MGI:2387100]
NM_010931	Uhrf1	-1.48613	7.6822e-06	0.000158322	Baseline	ubiquitin-like, containing PHD and RING finger domains, 1 [Source:MGI Symbol;Acc:MGI:1338889]
NM_031178	Tlr9	-0.786138	7.69884e-06	0.00015852	Baseline	toll-like receptor 9 [Source:MGI Symbol;Acc:MGI:1932389]
NM_016981	Slc9a1	-0.21215	7.80323e-06	0.000160523	Baseline	solute carrier family 9 (sodium/hydrogen exchanger), member 1 [Source:MGI Symbol;Acc:MGI:102462]
NM_177566	Arhgef15	0.456159	7.99253e-06	0.000164268	Baseline	Rho guanine nucleotide exchange factor (GEF) 15 [Source:MGI Symbol;Acc:MGI:3045246]
NM_153139	Slc36a1	-0.35593	8.19148e-06	0.000168204	Baseline	solute carrier family 36 (proton/amino acid symporter), member 1 [Source:MGI Symbol;Acc:MGI:2445299]
NM_001039646	Gbp10	-1.45297	8.24348e-06	0.000169119	Baseline	guanylate-binding protein 10 [Source:MGI Symbol;Acc:MGI:4359647]
NM_139142	Slc6a20a	-1.32846	8.38195e-06	0.000171803	Baseline	solute carrier family 6 (neurotransmitter transporter), member 20A [Source:MGI Symbol;Acc:MGI:2143217]
NM_172301	Ccnb1	-1.10793	8.49161e-06	0.000173893	Baseline	cyclin B1 [Source:MGI Symbol;Acc:MGI:88302]
NM_019634	Tspan7	0.66483	8.5427e-06	0.000174781	Baseline	tetraspanin 7 [Source:MGI Symbol;Acc:MGI:1298407]
NM_001267622	Ttc28	0.571477	8.56522e-06	0.000175084	Baseline	tetratricopeptide repeat domain 28 [Source:MGI Symbol;Acc:MGI:2140873]
NM_175401	Fbxw17	-0.56934	8.57939e-06	0.000175215	Baseline	F-box and WD-40 domain protein 17 [Source:MGI Symbol;Acc:MGI:1923584]
NM_009896	Socs1	-1.65747	8.59329e-06	0.00017534	Baseline	suppressor of cytokine signaling 1 [Source:MGI Symbol;Acc:MGI:1354910]
NM_001290774	Gyltl1b	20.9696	8.68099e-06	0.00017697	Upregulated	-
NM_025636	Ntpcr	-0.45525	8.71206e-06	0.000177444	Baseline	nucleoside-triphosphatase, cancer-related [Source:MGI Symbol;Acc:MGI:1913816]
NM_001015046	Rap1gap2	-0.43598	8.73309e-06	0.000177712	Baseline	RAP1 GTPase activating protein 2 [Source:MGI Symbol;Acc:MGI:3028623]
NM_011403	Slc4a1	2.52845	8.80102e-06	0.000178933	Upregulated	solute carrier family 4 (anion exchanger), member 1 [Source:MGI Symbol;Acc:MGI:109393]
NM_181344	C1rl	-0.783856	9.03327e-06	0.000183325	Baseline	complement component 1, r subcomponent-like [Source:MGI Symbol;Acc:MGI:2660692]
NM_133943	Hsd3b7	-0.463476	9.03096e-06	0.000183325	Baseline	hydroxy-delta-5-steroid dehydrogenase, 3 beta- and steroid delta-isomerase 7 [Source:MGI Symbol;Acc:MGI:2141879]
NM_026656	Mcoln2	-1.01236	9.1912e-06	0.000186133	Baseline	mucolipin 2 [Source:MGI Symbol;Acc:MGI:1915529]
NM_133692	Pold3	-0.338923	9.19635e-06	0.000186133	Baseline	polymerase (DNA-directed), delta 3, accessory subunit [Source:MGI Symbol;Acc:MGI:1915217]
NM_001004468	Tacc2	0.709527	9.18598e-06	0.000186133	Baseline	transforming, acidic coiled-coil containing protein 2 [Source:MGI Symbol;Acc:MGI:1928899]
NM_007650	Cd5	-0.860696	9.24207e-06	0.000186891	Baseline	CD5 antigen [Source:MGI Symbol;Acc:MGI:88340]
NM_001081337	Sipa1l2	0.523732	9.30346e-06	0.000187965	Baseline	signal-induced proliferation-associated 1 like 2 [Source:MGI Symbol;Acc:MGI:2676970]
NM_153551	Dennd1c	-0.49386	9.42797e-06	0.000190202	Baseline	DENN/MADD domain containing 1C [Source:MGI Symbol;Acc:MGI:1918035]
NM_011843	Esyt1	-0.325411	9.43104e-06	0.000190202	Baseline	extended synaptotagmin-like protein 1 [Source:MGI Symbol;Acc:MGI:1344426]
NM_172563	Hlf	1.03308	9.51209e-06	0.000191666	Baseline	hepatic leukemia factor [Source:MGI Symbol;Acc:MGI:96108]
NM_009653	Alas2	1.05829	9.60197e-06	0.000193305	Baseline	aminolevulinic acid synthase 2, erythroid [Source:MGI Symbol;Acc:MGI:87990]
NM_010493	Icam1	-0.639484	9.66303e-06	0.000194188	Baseline	intercellular adhesion molecule 1 [Source:MGI Symbol;Acc:MGI:96392]
NM_011186	Psmb5	-0.351731	9.65581e-06	0.000194188	Baseline	proteasome (prosome, macropain) subunit, beta type 5 [Source:MGI Symbol;Acc:MGI:1194513]
NM_001164488	Wars	-1.6463	9.73118e-06	0.000195384	Baseline	tryptophanyl-tRNA synthetase [Source:MGI Symbol;Acc:MGI:104630]
NM_010892	Nek2	-0.707691	9.75427e-06	0.000195621	Baseline	NIMA (never in mitosis gene a)-related expressed kinase 2 [Source:MGI Symbol;Acc:MGI:109359]
NM_174857	Mamdc2	0.613701	9.76027e-06	0.000195621	Baseline	MAM domain containing 2 [Source:MGI Symbol;Acc:MGI:1918988]
NM_152915	Dner	1.54666	9.98233e-06	0.000199894	Baseline	delta/notch-like EGF repeat containing [Source:MGI Symbol;Acc:MGI:2152889]
NR_075078	Pitpnm1	-0.426388	1.01018e-05	0.000202107	Baseline	phosphatidylinositol transfer protein, membrane-associated 1 [Source:MGI Symbol;Acc:MGI:1197524]
NM_001081363	Cenpf	-1.02388	1.01385e-05	0.000202663	Baseline	centromere protein F [Source:MGI Symbol;Acc:MGI:1313302]
NR_038091	Morf4l1-ps1	0.158666	1.03779e-05	0.000207265	Baseline	mortality factor 4 like 1, pseudogene 1 [Source:MGI Symbol;Acc:MGI:3612158]
NM_027890	Susd2	-0.690544	1.04207e-05	0.000207937	Baseline	sushi domain containing 2 [Source:MGI Symbol;Acc:MGI:1918983]
NM_178856	Gins2	-1.1355	1.0483e-05	0.000208995	Baseline	GINS complex subunit 2 (Psf2 homolog) [Source:MGI Symbol;Acc:MGI:1921019]
NM_001190830	Jak3	-0.794762	1.05778e-05	0.000210699	Baseline	Janus kinase 3 [Source:MGI Symbol;Acc:MGI:99928]
NM_001291019	Sirpa	-1.15149	1.07159e-05	0.000213261	Baseline	signal-regulatory protein alpha [Source:MGI Symbol;Acc:MGI:108563]
NM_011854	Oasl2	-0.868972	1.08323e-05	0.000215389	Baseline	2'-5' oligoadenylate synthetase-like 2 [Source:MGI Symbol;Acc:MGI:1344390]
NM_001013022	Odf3b	0.42331	1.098e-05	0.000218134	Baseline	outer dense fiber of sperm tails 3B [Source:MGI Symbol;Acc:MGI:1917363]
NM_011707	Vtn	0.603537	1.11428e-05	0.000221173	Baseline	vitronectin [Source:MGI Symbol;Acc:MGI:98940]
NM_029077	Trim14	-0.451103	1.12353e-05	0.000222618	Baseline	tripartite motif-containing 14 [Source:MGI Symbol;Acc:MGI:1921985]
NM_011218	Ptprs	0.466235	1.12345e-05	0.000222618	Baseline	protein tyrosine phosphatase, receptor type, S [Source:MGI Symbol;Acc:MGI:97815]
NR_040469	5031425E22Rik	0.675623	1.12872e-05	0.000223382	Baseline	RIKEN cDNA 5031425E22 gene [Source:MGI Symbol;Acc:MGI:1923227]
NR_131118	9630028I04Rik	0.751278	1.12936e-05	0.000223382	Baseline	RIKEN cDNA 9630028I04 gene [Source:MGI Symbol;Acc:MGI:2442601]
NM_001080995	Ddias	-1.12075	1.13929e-05	0.00022515	Baseline	DNA damage-induced apoptosis suppressor [Source:MGI Symbol;Acc:MGI:1921291]
NM_001033196	Znfx1	-0.442343	1.14444e-05	0.000225969	Baseline	zinc finger, NFX1-type containing 1 [Source:MGI Symbol;Acc:MGI:2138982]
NM_134095	Desi1	-0.251361	1.14762e-05	0.0002264	Baseline	desumoylating isopeptidase 1 [Source:MGI Symbol;Acc:MGI:106313]
NM_172770	Ttc12	0.402016	1.16127e-05	0.000228694	Baseline	tetratricopeptide repeat domain 12 [Source:MGI Symbol;Acc:MGI:2444588]
NM_031384	Tex11	2.45324	1.16038e-05	0.000228694	Upregulated	testis expressed gene 11 [Source:MGI Symbol;Acc:MGI:1933237]
NM_001042591	Arrdc3	0.464843	1.17894e-05	0.000231971	Baseline	arrestin domain containing 3 [Source:MGI Symbol;Acc:MGI:2145242]
NM_001081750	Zfp664	0.290393	1.1841e-05	0.000232379	Baseline	zinc finger protein 664 [Source:MGI Symbol;Acc:MGI:2442505]
NM_029498	Zmym2	0.309506	1.18294e-05	0.000232379	Baseline	zinc finger, MYM-type 2 [Source:MGI Symbol;Acc:MGI:1923257]
NM_001291835	Alas1	7.9676	1.18381e-05	0.000232379	Upregulated	aminolevulinic acid synthase 1 [Source:MGI Symbol;Acc:MGI:87989]
NM_172269	Vps18	-0.368984	1.19441e-05	0.0002342	Baseline	VPS18 CORVET/HOPS core subunit [Source:MGI Symbol;Acc:MGI:2443626]
NM_144557	Myrip	0.610596	1.21471e-05	0.000237973	Baseline	myosin VIIA and Rab interacting protein [Source:MGI Symbol;Acc:MGI:2384407]
NM_001101535	Ccdc8	0.473444	1.22319e-05	0.000239428	Baseline	coiled-coil domain containing 8 [Source:MGI Symbol;Acc:MGI:3612184]
NM_001130477	Srrm1	-11.0881	1.22645e-05	0.000239804	Downregulated	serine/arginine repetitive matrix 1 [Source:MGI Symbol;Acc:MGI:1858303]
NM_012017	Zfp346	0.402547	1.22724e-05	0.000239804	Baseline	zinc finger protein 346 [Source:MGI Symbol;Acc:MGI:1349417]
NM_001271540	Myh14	4.96563	1.22841e-05	0.000239826	Upregulated	myosin, heavy polypeptide 14 [Source:MGI Symbol;Acc:MGI:1919210]
NM_007604	Capza2	-0.200476	1.2354e-05	0.000240984	Baseline	capping protein (actin filament) muscle Z-line, alpha 2 [Source:MGI Symbol;Acc:MGI:106222]
NM_175437	Gsap	-0.610814	1.2418e-05	0.000242022	Baseline	gamma-secretase activating protein [Source:MGI Symbol;Acc:MGI:2442259]
NM_001077184	Bsg	-0.187261	1.27614e-05	0.000248501	Baseline	basigin [Source:MGI Symbol;Acc:MGI:88208]
NM_011045	Pcna	-0.363194	1.30029e-05	0.000252986	Baseline	proliferating cell nuclear antigen [Source:MGI Symbol;Acc:MGI:97503]
NM_007856	Dhcr7	-0.412674	1.30615e-05	0.000253908	Baseline	7-dehydrocholesterol reductase [Source:MGI Symbol;Acc:MGI:1298378]
NM_009680	Ap3b1	-0.21861	1.31105e-05	0.000254641	Baseline	adaptor-related protein complex 3, beta 1 subunit [Source:MGI Symbol;Acc:MGI:1333879]
NM_023167	Mrpl4	-0.143636	1.31409e-05	0.000255013	Baseline	mitochondrial ribosomal protein L4 [Source:MGI Symbol;Acc:MGI:2137210]
NM_010688	Lasp1	-0.338911	1.32275e-05	0.000256472	Baseline	LIM and SH3 protein 1 [Source:MGI Symbol;Acc:MGI:109656]
NM_001008425	Thoc6	-0.606937	1.34158e-05	0.000259902	Baseline	THO complex 6 [Source:MGI Symbol;Acc:MGI:2677480]
NM_001293630	Slc37a4	-3.23887	1.35582e-05	0.000262435	Downregulated	solute carrier family 37 (glucose-6-phosphate transporter), member 4 [Source:MGI Symbol;Acc:MGI:1316650]
NM_008972	Ptma	-0.214158	1.36342e-05	0.000263679	Baseline	prothymosin alpha [Source:MGI Symbol;Acc:MGI:97803]
NM_001081056	Xpot	0.296014	1.36902e-05	0.000264537	Baseline	exportin, tRNA (nuclear export receptor for tRNAs) [Source:MGI Symbol;Acc:MGI:1920442]
NM_183028	Pcmtd1	0.288746	1.37064e-05	0.000264624	Baseline	protein-L-isoaspartate (D-aspartate) O-methyltransferase domain containing 1 [Source:MGI Symbol;Acc:MGI:2441773]
NM_175451	Ckap4	-0.367692	1.38309e-05	0.000266799	Baseline	cytoskeleton-associated protein 4 [Source:MGI Symbol;Acc:MGI:2444926]
NM_007664	Cdh2	1.20725	1.38542e-05	0.000267022	Baseline	cadherin 2 [Source:MGI Symbol;Acc:MGI:88355]
NM_011206	Ptpn18	-0.491334	1.41735e-05	0.000272736	Baseline	protein tyrosine phosphatase, non-receptor type 18 [Source:MGI Symbol;Acc:MGI:108410]
NM_011962	Plod3	-0.38548	1.41749e-05	0.000272736	Baseline	procollagen-lysine, 2-oxoglutarate 5-dioxygenase 3 [Source:MGI Symbol;Acc:MGI:1347008]
NM_001205314	Stat1	-1.45576	1.42578e-05	0.00027339	Baseline	signal transducer and activator of transcription 1 [Source:MGI Symbol;Acc:MGI:103063]
NM_010893	Neu1	-0.40099	1.42651e-05	0.00027339	Baseline	neuraminidase 1 [Source:MGI Symbol;Acc:MGI:97305]
NM_028617	Mvb12a	-0.335793	1.42693e-05	0.00027339	Baseline	multivesicular body subunit 12A [Source:MGI Symbol;Acc:MGI:1920961]
NM_024206	Sec13	-0.243763	1.42676e-05	0.00027339	Baseline	SEC13 homolog, nuclear pore and COPII coat complex component [Source:MGI Symbol;Acc:MGI:99832]
NM_011104	Prkce	0.686434	1.42338e-05	0.00027339	Baseline	protein kinase C, epsilon [Source:MGI Symbol;Acc:MGI:97599]
NM_001005508	Arhgap30	-0.538514	1.43224e-05	0.000274175	Baseline	Rho GTPase activating protein 30 [Source:MGI Symbol;Acc:MGI:2684948]
NM_177618	Wscd1	0.474172	1.44203e-05	0.000275816	Baseline	WSC domain containing 1 [Source:MGI Symbol;Acc:MGI:2448493]
NM_001177577	Gm1045	-5.98546	1.44875e-05	0.000276867	Downregulated	-
NM_010907	Nfkbia	-0.478891	1.45347e-05	0.000277534	Baseline	nuclear factor of kappa light polypeptide gene enhancer in B cells inhibitor, alpha [Source:MGI Symbol;Acc:MGI:104741]
NM_027906	Vwa8	0.481724	1.45608e-05	0.000277798	Baseline	von Willebrand factor A domain containing 8 [Source:MGI Symbol;Acc:MGI:1919008]
NM_007904	Ednrb	0.87433	1.45882e-05	0.000278085	Baseline	endothelin receptor type B [Source:MGI Symbol;Acc:MGI:102720]
NM_016913	Porcn	0.930309	1.46641e-05	0.000279297	Baseline	porcupine O-acyltransferase [Source:MGI Symbol;Acc:MGI:1890212]
NM_013546	Hebp1	-0.466804	1.48069e-05	0.000281781	Baseline	heme binding protein 1 [Source:MGI Symbol;Acc:MGI:1333880]
NM_001009949	Slc25a51	0.213377	1.4889e-05	0.000283104	Baseline	solute carrier family 25, member 51 [Source:MGI Symbol;Acc:MGI:2684984]
NM_026373	Cdk2ap2	-0.3112	1.50034e-05	0.000284582	Baseline	CDK2-associated protein 2 [Source:MGI Symbol;Acc:MGI:1098779]
NM_001163379	Agpat1	-0.27014	1.49991e-05	0.000284582	Baseline	1-acylglycerol-3-phosphate O-acyltransferase 1 (lysophosphatidic acid acyltransferase, alpha) [Source:MGI Symbol;Acc:MGI:1932075]
NM_021605	Nek7	0.173031	1.50045e-05	0.000284582	Baseline	NIMA (never in mitosis gene a)-related expressed kinase 7 [Source:MGI Symbol;Acc:MGI:1890645]
NM_001013026	Ttf2	-0.47922	1.50972e-05	0.0002861	Baseline	transcription termination factor, RNA polymerase II [Source:MGI Symbol;Acc:MGI:1921294]
NM_026785	Ube2c	-1.14059	1.53534e-05	0.000290711	Baseline	ubiquitin-conjugating enzyme E2C [Source:MGI Symbol;Acc:MGI:1915862]
NM_021278	Tmsb4x	-0.418501	1.53954e-05	0.000291262	Baseline	thymosin, beta 4, X chromosome [Source:MGI Symbol;Acc:MGI:99510]
NM_031248	Lamtor2	-0.348979	1.54147e-05	0.000291384	Baseline	late endosomal/lysosomal adaptor, MAPK and MTOR activator 2 [Source:MGI Symbol;Acc:MGI:1932697]
NM_172458	Zfp871	0.399208	1.56123e-05	0.000294873	Baseline	zinc finger protein 871 [Source:MGI Symbol;Acc:MGI:1921793]
NM_001290812	Adal	5.83191	1.56901e-05	0.000296094	Upregulated	adenosine deaminase-like [Source:MGI Symbol;Acc:MGI:1923144]
NM_080855	Zcchc14	0.518856	1.57122e-05	0.000296264	Baseline	zinc finger, CCHC domain containing 14 [Source:MGI Symbol;Acc:MGI:2159407]
NM_011067	Per3	1.18518	1.57999e-05	0.00029767	Baseline	period circadian clock 3 [Source:MGI Symbol;Acc:MGI:1277134]
NM_001145972	Adgrg5	-1.02975	1.63192e-05	0.000307198	Baseline	adhesion G protein-coupled receptor G5 [Source:MGI Symbol;Acc:MGI:2685955]
NM_013769	Tjp3	-0.909863	1.64685e-05	0.00030975	Baseline	tight junction protein 3 [Source:MGI Symbol;Acc:MGI:1351650]
NM_001034895	Zfr2	0.727651	1.6556e-05	0.000311138	Baseline	zinc finger RNA binding protein 2 [Source:MGI Symbol;Acc:MGI:2143792]
NM_001301805	Hes2	1.71666	1.66304e-05	0.000312276	Baseline	hes family bHLH transcription factor 2 [Source:MGI Symbol;Acc:MGI:1098624]
NM_020295	Lmbr1	0.443756	1.67107e-05	0.000313523	Baseline	limb region 1 [Source:MGI Symbol;Acc:MGI:1861746]
NM_001081957	Wfdc17	-1.40256	1.68168e-05	0.000315133	Baseline	WAP four-disulfide core domain 17 [Source:MGI Symbol;Acc:MGI:3649773]
NM_025992	Herc6	-0.592894	1.68265e-05	0.000315133	Baseline	hect domain and RLD 6 [Source:MGI Symbol;Acc:MGI:1914388]
NM_028765	Acoxl	0.999651	1.68383e-05	0.000315133	Baseline	acyl-Coenzyme A oxidase-like [Source:MGI Symbol;Acc:MGI:1921371]
NM_199200	Fam171a2	0.704586	1.68827e-05	0.000315703	Baseline	family with sequence similarity 171, member A2 [Source:MGI Symbol;Acc:MGI:2448496]
NM_017367	Ccni	0.161264	1.6969e-05	0.000317054	Baseline	cyclin I [Source:MGI Symbol;Acc:MGI:1341077]
NM_028427	Tmem192	-0.660485	1.70825e-05	0.00031891	Baseline	transmembrane protein 192 [Source:MGI Symbol;Acc:MGI:1920317]
NM_020498	Ly6i	-2.32777	1.72706e-05	0.000322157	Downregulated	lymphocyte antigen 6 complex, locus I [Source:MGI Symbol;Acc:MGI:1888480]
NM_177192	Dennd5b	0.409881	1.74273e-05	0.000324811	Baseline	DENN/MADD domain containing 5B [Source:MGI Symbol;Acc:MGI:2444273]
NM_001081162	Slc4a11	-0.67906	1.74661e-05	0.000325267	Baseline	solute carrier family 4, sodium bicarbonate transporter-like, member 11 [Source:MGI Symbol;Acc:MGI:2138987]
NM_026418	Rgs10	-0.637347	1.76261e-05	0.000327976	Baseline	regulator of G-protein signalling 10 [Source:MGI Symbol;Acc:MGI:1915115]
NM_001042620	Dhx15	-1.77737	1.77909e-05	0.000330771	Baseline	DEAH (Asp-Glu-Ala-His) box polypeptide 15 [Source:MGI Symbol;Acc:MGI:1099786]
NM_009283	Stat1	-1.22979	1.80212e-05	0.000334776	Baseline	signal transducer and activator of transcription 1 [Source:MGI Symbol;Acc:MGI:103063]
NM_015818	Hs6st1	-0.286943	1.80981e-05	0.00033593	Baseline	heparan sulfate 6-O-sulfotransferase 1 [Source:MGI Symbol;Acc:MGI:1354958]
NM_025645	Snrnp40	-0.370437	1.81796e-05	0.000337139	Baseline	small nuclear ribonucleoprotein 40 (U5) [Source:MGI Symbol;Acc:MGI:1913835]
NM_010111	Efnb2	0.711175	1.81931e-05	0.000337139	Baseline	ephrin B2 [Source:MGI Symbol;Acc:MGI:105097]
NM_133969	Cyp4v3	-0.563607	1.82488e-05	0.000337895	Baseline	cytochrome P450, family 4, subfamily v, polypeptide 3 [Source:MGI Symbol;Acc:MGI:2142763]
NM_023184	Klf15	1.03665	1.83009e-05	0.000338582	Baseline	Kruppel-like factor 15 [Source:MGI Symbol;Acc:MGI:1929988]
NM_028794	Nudt9	-0.287293	1.84432e-05	0.000340936	Baseline	nudix (nucleoside diphosphate linked moiety X)-type motif 9 [Source:MGI Symbol;Acc:MGI:1921417]
NM_010199	Fgf12	4.96906	1.85075e-05	0.000341844	Upregulated	fibroblast growth factor 12 [Source:MGI Symbol;Acc:MGI:109183]
NM_153177	Ago4	0.463426	1.85448e-05	0.000342254	Baseline	argonaute RISC catalytic subunit 4 [Source:MGI Symbol;Acc:MGI:1924100]
NM_001039511	Ivns1abp	0.781183	1.87146e-05	0.000345106	Baseline	influenza virus NS1A binding protein [Source:MGI Symbol;Acc:MGI:2152389]
NM_023141	Tor3a	-0.410541	1.87563e-05	0.000345593	Baseline	torsin family 3, member A [Source:MGI Symbol;Acc:MGI:1353652]
NM_001026214	Entpd5	0.768722	1.90379e-05	0.000350496	Baseline	ectonucleoside triphosphate diphosphohydrolase 5 [Source:MGI Symbol;Acc:MGI:1321385]
NM_145221	Appl1	0.223114	1.94126e-05	0.000357104	Baseline	adaptor protein, phosphotyrosine interaction, PH domain and leucine zipper containing 1 [Source:MGI Symbol;Acc:MGI:1920243]
NM_016686	Vezf1	0.336783	1.98534e-05	0.000364916	Baseline	vascular endothelial zinc finger 1 [Source:MGI Symbol;Acc:MGI:1313291]
NM_009850	Cd3g	-1.29662	1.99073e-05	0.000365609	Baseline	CD3 antigen, gamma polypeptide [Source:MGI Symbol;Acc:MGI:88333]
NM_053183	Ddx50	0.261024	1.99463e-05	0.000366027	Baseline	DExD box helicase 50 [Source:MGI Symbol;Acc:MGI:2182303]
NM_007488	Arnt2	-1.13195	2.00009e-05	0.000366732	Baseline	aryl hydrocarbon receptor nuclear translocator 2 [Source:MGI Symbol;Acc:MGI:107188]
NM_001004363	Nuak1	0.320421	2.01022e-05	0.000368291	Baseline	NUAK family, SNF1-like kinase, 1 [Source:MGI Symbol;Acc:MGI:1925226]
NM_018793	Tyk2	-0.277889	2.01298e-05	0.000368442	Baseline	tyrosine kinase 2 [Source:MGI Symbol;Acc:MGI:1929470]
NM_008135	Slc6a9	0.499928	2.01526e-05	0.000368442	Baseline	solute carrier family 6 (neurotransmitter transporter, glycine), member 9 [Source:MGI Symbol;Acc:MGI:95760]
NM_008256	Hmgcs2	0.949664	2.01594e-05	0.000368442	Baseline	3-hydroxy-3-methylglutaryl-Coenzyme A synthase 2 [Source:MGI Symbol;Acc:MGI:101939]
NM_001145164	Tgtp2	-1.271	2.02314e-05	0.000369162	Baseline	T cell specific GTPase 2 [Source:MGI Symbol;Acc:MGI:3710083]
NM_181413	Anks1	0.347607	2.02234e-05	0.000369162	Baseline	ankyrin repeat and SAM domain containing 1 [Source:MGI Symbol;Acc:MGI:2446180]
NM_019437	Rfk	-0.258357	2.0365e-05	0.000371299	Baseline	riboflavin kinase [Source:MGI Symbol;Acc:MGI:1914688]
NM_001079909	Fgfr1	0.866101	2.04864e-05	0.000373211	Baseline	fibroblast growth factor receptor 1 [Source:MGI Symbol;Acc:MGI:95522]
NM_001177957	Gpm6b	20.0913	2.05216e-05	0.000373553	Upregulated	glycoprotein m6b [Source:MGI Symbol;Acc:MGI:107672]
NM_010501	Ifit3	-0.893578	2.06289e-05	0.000375203	Baseline	interferon-induced protein with tetratricopeptide repeats 3 [Source:MGI Symbol;Acc:MGI:1101055]
NR_015530	9530026P05Rik	1.7603	2.08649e-05	0.000379192	Baseline	RIKEN cDNA 9530026P05 gene [Source:MGI Symbol;Acc:MGI:1924659]
NM_175696	Pianp	-0.359916	2.09121e-05	0.000379744	Baseline	PILR alpha associated neural protein [Source:MGI Symbol;Acc:MGI:2441908]
NM_001305259	Mcm10	-1.19169	2.09492e-05	0.000380112	Baseline	minichromosome maintenance 10 replication initiation factor [Source:MGI Symbol;Acc:MGI:1917274]
NM_010950	Numbl	0.322196	2.10115e-05	0.000380937	Baseline	numb-like [Source:MGI Symbol;Acc:MGI:894702]
NM_008514	Lrp6	0.527608	2.11075e-05	0.00038237	Baseline	low density lipoprotein receptor-related protein 6 [Source:MGI Symbol;Acc:MGI:1298218]
NM_017395	Rfx5	-0.424775	2.16888e-05	0.000392586	Baseline	regulatory factor X, 5 (influences HLA class II expression) [Source:MGI Symbol;Acc:MGI:1858421]
NM_007812	Cyp2a5	2.67807	2.17269e-05	0.000392962	Upregulated	cytochrome P450, family 2, subfamily a, polypeptide 5 [Source:MGI Symbol;Acc:MGI:88597]
NM_133769	Cyfip2	-0.568161	2.19656e-05	0.000396962	Baseline	cytoplasmic FMR1 interacting protein 2 [Source:MGI Symbol;Acc:MGI:1924134]
NM_001111073	Fxyd5	-2.71302	2.20702e-05	0.000398532	Downregulated	FXYD domain-containing ion transport regulator 5 [Source:MGI Symbol;Acc:MGI:1201785]
NM_010652	Klrc1	-2.27309	2.22021e-05	0.000400594	Downregulated	killer cell lectin-like receptor subfamily C, member 1 [Source:MGI Symbol;Acc:MGI:1336161]
NM_027445	Rnf167	0.247996	2.22253e-05	0.000400694	Baseline	ring finger protein 167 [Source:MGI Symbol;Acc:MGI:1917760]
NM_009366	Tsc22d1	0.410057	2.28877e-05	0.000412307	Baseline	TSC22 domain family, member 1 [Source:MGI Symbol;Acc:MGI:109127]
NM_001013391	Cpsf6	0.208659	2.29639e-05	0.000413349	Baseline	cleavage and polyadenylation specific factor 6 [Source:MGI Symbol;Acc:MGI:1913948]
NM_001163145	1810041L15Rik	0.831197	2.30338e-05	0.000414278	Baseline	-
NM_009368	Tgfb3	-0.442581	2.32937e-05	0.00041862	Baseline	transforming growth factor, beta 3 [Source:MGI Symbol;Acc:MGI:98727]
NM_133190	Cacng8	-1.70381	2.35618e-05	0.000423102	Baseline	calcium channel, voltage-dependent, gamma subunit 8 [Source:MGI Symbol;Acc:MGI:1932376]
NM_001291004	H6pd	0.394509	2.39597e-05	0.000429905	Baseline	hexose-6-phosphate dehydrogenase (glucose 1-dehydrogenase) [Source:MGI Symbol;Acc:MGI:2140356]
NM_001002895	AI413582	-0.645354	2.40625e-05	0.000431066	Baseline	expressed sequence AI413582 [Source:MGI Symbol;Acc:MGI:2146839]
NM_008565	Mcm4	-0.370305	2.40569e-05	0.000431066	Baseline	minichromosome maintenance complex component 4 [Source:MGI Symbol;Acc:MGI:103199]
NM_133216	Xpnpep1	-0.331738	2.41218e-05	0.000431786	Baseline	X-prolyl aminopeptidase (aminopeptidase P) 1, soluble [Source:MGI Symbol;Acc:MGI:2180003]
NM_001285923	Mfn2	9.84531	2.41855e-05	0.000432583	Upregulated	mitofusin 2 [Source:MGI Symbol;Acc:MGI:2442230]
NM_001017429	Cox17	-0.383532	2.45584e-05	0.000438906	Baseline	cytochrome c oxidase assembly protein 17, copper chaperone [Source:MGI Symbol;Acc:MGI:1333806]
NM_021433	Stx6	-0.20298	2.46341e-05	0.000439912	Baseline	syntaxin 6 [Source:MGI Symbol;Acc:MGI:1926235]
NM_001077407	Nrp2	-0.812325	2.47223e-05	0.000441129	Baseline	neuropilin 2 [Source:MGI Symbol;Acc:MGI:1100492]
NM_001114312	Shtn1	-0.418874	2.47413e-05	0.000441129	Baseline	shootin 1 [Source:MGI Symbol;Acc:MGI:1918903]
NM_012000	Cln8	-0.42135	2.47718e-05	0.000441325	Baseline	CLN8 transmembrane ER and ERGIC protein [Source:MGI Symbol;Acc:MGI:1349447]
NM_030138	Acap2	0.241399	2.47927e-05	0.00044135	Baseline	ArfGAP with coiled-coil, ankyrin repeat and PH domains 2 [Source:MGI Symbol;Acc:MGI:1925868]
NR_002875_1	Gm1821	-0.243233	2.49828e-05	0.000444383	Baseline	-
NM_010439	Hmgb1	0.313781	2.54094e-05	0.000451616	Baseline	high mobility group box 1 [Source:MGI Symbol;Acc:MGI:96113]
NR_028123	1600029I14Rik	0.900938	2.5549e-05	0.000453741	Baseline	-
NM_144907	Sesn2	-0.344033	2.55913e-05	0.000454135	Baseline	sestrin 2 [Source:MGI Symbol;Acc:MGI:2651874]
NM_001005865	Mtus1	0.354863	2.5719e-05	0.000456043	Baseline	mitochondrial tumor suppressor 1 [Source:MGI Symbol;Acc:MGI:2142572]
NM_024173	Atp6v1g1	-0.307655	2.57457e-05	0.000456159	Baseline	ATPase, H+ transporting, lysosomal V1 subunit G1 [Source:MGI Symbol;Acc:MGI:1913540]
NM_139306	Acer2	0.678689	2.59535e-05	0.00045948	Baseline	alkaline ceramidase 2 [Source:MGI Symbol;Acc:MGI:1920932]
NM_170778	Dpyd	0.738551	2.60407e-05	0.000460664	Baseline	dihydropyrimidine dehydrogenase [Source:MGI Symbol;Acc:MGI:2139667]
NM_019932	Pf4	0.967997	2.60936e-05	0.000461238	Baseline	platelet factor 4 [Source:MGI Symbol;Acc:MGI:1888711]
NM_177756	Colgalt2	0.618249	2.61407e-05	0.00046171	Baseline	collagen beta(1-O)galactosyltransferase 2 [Source:MGI Symbol;Acc:MGI:2138232]
NM_009807	Casp1	-0.888893	2.67222e-05	0.000471612	Baseline	caspase 1 [Source:MGI Symbol;Acc:MGI:96544]
NR_002864	Peg13	0.404252	2.69677e-05	0.000475575	Baseline	paternally expressed 13 [Source:MGI Symbol;Acc:MGI:2663476]
NM_026058	Cers4	0.462417	2.71043e-05	0.00047761	Baseline	ceramide synthase 4 [Source:MGI Symbol;Acc:MGI:1914510]
NM_178440	Myo1g	-0.543973	2.7549e-05	0.000485068	Baseline	myosin IG [Source:MGI Symbol;Acc:MGI:1927091]
NM_139269	Pla2g16	-0.887931	2.77209e-05	0.000487336	Baseline	-
NM_009790	Calm1	-0.197368	2.77039e-05	0.000487336	Baseline	calmodulin 1 [Source:MGI Symbol;Acc:MGI:88251]
NM_008986	Ptrf	0.358485	2.78475e-05	0.000489181	Baseline	-
NR_015498	1500004A13Rik	5.60778	2.79982e-05	0.000491447	Upregulated	RIKEN cDNA 1500004A13 gene [Source:MGI Symbol;Acc:MGI:2442808]
NM_033374	Dock2	-0.486036	2.81258e-05	0.000492922	Baseline	dedicator of cyto-kinesis 2 [Source:MGI Symbol;Acc:MGI:2149010]
NM_007903	Edn3	0.599184	2.81191e-05	0.000492922	Baseline	endothelin 3 [Source:MGI Symbol;Acc:MGI:95285]
NM_173781	Rab6b	0.838546	2.83449e-05	0.000496376	Baseline	RAB6B, member RAS oncogene family [Source:MGI Symbol;Acc:MGI:107283]
NM_030259	Rilpl2	-0.617067	2.83923e-05	0.00049649	Baseline	Rab interacting lysosomal protein-like 2 [Source:MGI Symbol;Acc:MGI:1933112]
NM_008369	Il3ra	-0.496292	2.83954e-05	0.00049649	Baseline	interleukin 3 receptor, alpha chain [Source:MGI Symbol;Acc:MGI:96553]
NM_133818	AI597479	0.333668	2.84525e-05	0.000497106	Baseline	expressed sequence AI597479 [Source:MGI Symbol;Acc:MGI:2138299]
NM_144828	Ppp1r1b	1.07469	2.86086e-05	0.000499447	Baseline	protein phosphatase 1, regulatory inhibitor subunit 1B [Source:MGI Symbol;Acc:MGI:94860]
NM_015742	Myo9b	-0.351396	2.86536e-05	0.000499846	Baseline	myosin IXb [Source:MGI Symbol;Acc:MGI:106624]
NM_010518	Igfbp5	0.873273	2.87079e-05	0.000500407	Baseline	insulin-like growth factor binding protein 5 [Source:MGI Symbol;Acc:MGI:96440]
NM_177632	Fam43a	0.348806	2.8761e-05	0.000500946	Baseline	family with sequence similarity 43, member A [Source:MGI Symbol;Acc:MGI:2676309]
NM_001018079	Lce3f	-18.7304	2.87852e-05	0.000500982	Downregulated	late cornified envelope 3F [Source:MGI Symbol;Acc:MGI:1916770]
NM_001024716	Triobp	-0.304831	2.89091e-05	0.000502751	Baseline	TRIO and F-actin binding protein [Source:MGI Symbol;Acc:MGI:1349410]
NM_194346	Rnf31	-0.361173	2.89713e-05	0.000503446	Baseline	ring finger protein 31 [Source:MGI Symbol;Acc:MGI:1934704]
NM_007778	Csf1	-0.858125	2.903e-05	0.000504079	Baseline	colony stimulating factor 1 (macrophage) [Source:MGI Symbol;Acc:MGI:1339753]
NM_011331	Ccl12	-1.63797	2.93543e-05	0.000509318	Baseline	chemokine (C-C motif) ligand 12 [Source:MGI Symbol;Acc:MGI:108224]
NM_010733	Lrrn3	0.755499	2.95422e-05	0.000512185	Baseline	leucine rich repeat protein 3, neuronal [Source:MGI Symbol;Acc:MGI:106036]
NM_007970	Ezh1	0.220061	2.97023e-05	0.000514567	Baseline	enhancer of zeste 1 polycomb repressive complex 2 subunit [Source:MGI Symbol;Acc:MGI:1097695]
NM_001136085	Uba1	-0.377395	2.97399e-05	0.000514823	Baseline	ubiquitin-like modifier activating enzyme 1 [Source:MGI Symbol;Acc:MGI:98890]
NM_019781	Pex14	-0.170893	2.9822e-05	0.000515849	Baseline	peroxisomal biogenesis factor 14 [Source:MGI Symbol;Acc:MGI:1927868]
NM_181589	Ckap2l	-1.0539	3.00154e-05	0.000518798	Baseline	cytoskeleton associated protein 2-like [Source:MGI Symbol;Acc:MGI:1917716]
NM_009515	Was	-0.640466	3.03763e-05	0.000524635	Baseline	Wiskott-Aldrich syndrome [Source:MGI Symbol;Acc:MGI:105059]
NM_011691	Vav1	-1.09049	3.07119e-05	0.000529533	Baseline	vav 1 oncogene [Source:MGI Symbol;Acc:MGI:98923]
NM_030153	Naa35	0.223851	3.07302e-05	0.000529533	Baseline	N(alpha)-acetyltransferase 35, NatC auxiliary subunit [Source:MGI Symbol;Acc:MGI:1925939]
NM_177633	Ubxn7	0.32924	3.07254e-05	0.000529533	Baseline	UBX domain protein 7 [Source:MGI Symbol;Acc:MGI:2146388]
NM_026124	1110008F13Rik	-0.256443	3.08406e-05	0.000531032	Baseline	-
NM_009798	Capzb	-0.316173	3.10714e-05	0.000534598	Baseline	capping protein (actin filament) muscle Z-line, beta [Source:MGI Symbol;Acc:MGI:104652]
NM_001033136	Rmdn3	-0.466883	3.12675e-05	0.000537563	Baseline	regulator of microtubule dynamics 3 [Source:MGI Symbol;Acc:MGI:1915059]
NM_025340	Sharpin	-0.337929	3.13169e-05	0.000538004	Baseline	SHANK-associated RH domain interacting protein [Source:MGI Symbol;Acc:MGI:1913331]
NM_028783	Robo4	0.677298	3.14e-05	0.000539022	Baseline	roundabout guidance receptor 4 [Source:MGI Symbol;Acc:MGI:1921394]
NM_025788	Nacc1	-0.212256	3.14392e-05	0.000539285	Baseline	nucleus accumbens associated 1, BEN and BTB (POZ) domain containing [Source:MGI Symbol;Acc:MGI:1914080]
NM_019826	Ivd	0.341667	3.19118e-05	0.000546977	Baseline	isovaleryl coenzyme A dehydrogenase [Source:MGI Symbol;Acc:MGI:1929242]
NM_013566	Itgb7	-0.601827	3.19858e-05	0.000547829	Baseline	integrin beta 7 [Source:MGI Symbol;Acc:MGI:96616]
NM_008943	Psen1	-0.209923	3.20985e-05	0.000549343	Baseline	presenilin 1 [Source:MGI Symbol;Acc:MGI:1202717]
NM_008533	Cd180	-0.770117	3.23493e-05	0.000553217	Baseline	CD180 antigen [Source:MGI Symbol;Acc:MGI:1194924]
NM_053092	Kars	-0.553619	3.24936e-05	0.000555265	Baseline	lysyl-tRNA synthetase [Source:MGI Symbol;Acc:MGI:1934754]
NM_001037725	Fam117b	0.396886	3.25791e-05	0.000556305	Baseline	family with sequence similarity 117, member B [Source:MGI Symbol;Acc:MGI:1920000]
NM_032465	Cd96	-0.869592	3.30327e-05	0.000563624	Baseline	CD96 antigen [Source:MGI Symbol;Acc:MGI:1934368]
NM_011311	S100a4	-0.840216	3.31257e-05	0.000564361	Baseline	S100 calcium binding protein A4 [Source:MGI Symbol;Acc:MGI:1330282]
NM_201639	Synm	0.663971	3.31184e-05	0.000564361	Baseline	synemin, intermediate filament protein [Source:MGI Symbol;Acc:MGI:2661187]
NM_011372	St6galnac3	0.48858	3.31963e-05	0.000565138	Baseline	ST6 (alpha-N-acetyl-neuraminyl-2,3-beta-galactosyl-1,3)-N-acetylgalactosaminide alpha-2,6-sialyltransferase 3 [Source:MGI Symbol;Acc:MGI:1341828]
NM_198127	Abi2	0.354803	3.33111e-05	0.000566664	Baseline	abl interactor 2 [Source:MGI Symbol;Acc:MGI:106913]
NM_133913	Chpf2	-0.317948	3.33603e-05	0.000567075	Baseline	chondroitin polymerizing factor 2 [Source:MGI Symbol;Acc:MGI:1917522]
NM_021394	Zbp1	-1.47007	3.38338e-05	0.000574692	Baseline	Z-DNA binding protein 1 [Source:MGI Symbol;Acc:MGI:1927449]
NM_026467	Rps27l	-0.29097	3.38761e-05	0.000574978	Baseline	ribosomal protein S27-like [Source:MGI Symbol;Acc:MGI:1915191]
NM_009937	Colq	0.715746	3.41193e-05	0.000578671	Baseline	collagen-like tail subunit (single strand of homotrimer) of asymmetric acetylcholinesterase [Source:MGI Symbol;Acc:MGI:1338761]
NM_172887	Fry	0.605761	3.41723e-05	0.000579135	Baseline	FRY microtubule binding protein [Source:MGI Symbol;Acc:MGI:2443895]
NM_013531	Gnb4	-0.326195	3.42517e-05	0.000580047	Baseline	guanine nucleotide binding protein (G protein), beta 4 [Source:MGI Symbol;Acc:MGI:104581]
NM_023377	Stard5	-0.421093	3.43302e-05	0.000580941	Baseline	StAR-related lipid transfer (START) domain containing 5 [Source:MGI Symbol;Acc:MGI:2156765]
NM_019652	Asna1	-0.255993	3.4531e-05	0.000583902	Baseline	-
NM_008873	Plau	-0.56017	3.47535e-05	0.000587226	Baseline	plasminogen activator, urokinase [Source:MGI Symbol;Acc:MGI:97611]
NM_001164327	Phf11b	-0.996802	3.48079e-05	0.000587705	Baseline	PHD finger protein 11B [Source:MGI Symbol;Acc:MGI:3645789]
NM_001159774	Ikbkb	-0.275763	3.5078e-05	0.000591823	Baseline	inhibitor of kappaB kinase beta [Source:MGI Symbol;Acc:MGI:1338071]
NM_008638	Mthfd2	-0.879277	3.5242e-05	0.000594147	Baseline	methylenetetrahydrofolate dehydrogenase (NAD+ dependent), methenyltetrahydrofolate cyclohydrolase [Source:MGI Symbol;Acc:MGI:1338850]
NM_001081017	Unc79	1.57044	3.5545e-05	0.000598809	Baseline	unc-79 homolog [Source:MGI Symbol;Acc:MGI:2684729]
NM_133771	Memo1	-0.261206	3.55725e-05	0.000598826	Baseline	mediator of cell motility 1 [Source:MGI Symbol;Acc:MGI:1924140]
NM_001197024	Unkl	0.333656	3.57311e-05	0.000600601	Baseline	unkempt family like zinc finger [Source:MGI Symbol;Acc:MGI:1921404]
NM_010656	Sspn	0.605091	3.57224e-05	0.000600601	Baseline	sarcospan [Source:MGI Symbol;Acc:MGI:1353511]
NM_022995	Pmepa1	-0.354287	3.58361e-05	0.000601471	Baseline	prostate transmembrane protein, androgen induced 1 [Source:MGI Symbol;Acc:MGI:1929600]
NM_001025395	Src	-0.347109	3.58184e-05	0.000601471	Baseline	Rous sarcoma oncogene [Source:MGI Symbol;Acc:MGI:98397]
NM_028798	Crct1	-19.5509	3.60446e-05	0.000604522	Downregulated	cysteine-rich C-terminal 1 [Source:MGI Symbol;Acc:MGI:1921425]
NM_016903	Esd	-0.54616	3.61065e-05	0.000605112	Baseline	esterase D/formylglutathione hydrolase [Source:MGI Symbol;Acc:MGI:95421]
NM_173368	Chd6	0.381066	3.62555e-05	0.000607159	Baseline	chromodomain helicase DNA binding protein 6 [Source:MGI Symbol;Acc:MGI:1918639]
NM_016900	Cav2	0.599538	3.65521e-05	0.000611672	Baseline	caveolin 2 [Source:MGI Symbol;Acc:MGI:107571]
NM_019427	Epb4.1l4b	0.541057	3.65808e-05	0.0006117	Baseline	-
NM_134041	4930427A07Rik	-0.759639	3.69905e-05	0.000618094	Baseline	-
NM_008839	Pik3ca	0.255739	3.73366e-05	0.000623417	Baseline	phosphatidylinositol-4,5-bisphosphate 3-kinase catalytic subunit alpha [Source:MGI Symbol;Acc:MGI:1206581]
NM_001123327	Qser1	0.415559	3.76557e-05	0.000628281	Baseline	glutamine and serine rich 1 [Source:MGI Symbol;Acc:MGI:2138986]
NM_145211	Oas1a	-1.05306	3.77326e-05	0.0006291	Baseline	2'-5' oligoadenylate synthetase 1A [Source:MGI Symbol;Acc:MGI:2180860]
NM_201368	Xkr8	-0.452964	3.77631e-05	0.000629144	Baseline	X-linked Kx blood group related 8 [Source:MGI Symbol;Acc:MGI:2685877]
NM_172395	Cdc42se1	-0.316829	3.81331e-05	0.000634841	Baseline	CDC42 small effector 1 [Source:MGI Symbol;Acc:MGI:1889510]
NM_078479	Mrps21	-0.369566	3.82236e-05	0.000635879	Baseline	mitochondrial ribosomal protein S21 [Source:MGI Symbol;Acc:MGI:1913542]
NM_015783	Isg15	-1.16088	3.85802e-05	0.000641339	Baseline	ISG15 ubiquitin-like modifier [Source:MGI Symbol;Acc:MGI:1855694]
NM_178185	Hist1h2ap	-1.04688	3.86623e-05	0.000642231	Baseline	-
NM_019743	Rybp	0.302386	3.88036e-05	0.000644106	Baseline	RING1 and YY1 binding protein [Source:MGI Symbol;Acc:MGI:1929059]
NM_010191	Fdft1	-0.463939	3.88665e-05	0.000644676	Baseline	farnesyl diphosphate farnesyl transferase 1 [Source:MGI Symbol;Acc:MGI:102706]
NM_153389	Atp10d	-0.352229	3.92028e-05	0.000649778	Baseline	ATPase, class V, type 10D [Source:MGI Symbol;Acc:MGI:2450125]
NM_183390	Klhl6	-0.618024	3.94044e-05	0.000652642	Baseline	kelch-like 6 [Source:MGI Symbol;Acc:MGI:2686922]
NM_008495	Lgals1	-0.696759	3.95983e-05	0.000655372	Baseline	lectin, galactose binding, soluble 1 [Source:MGI Symbol;Acc:MGI:96777]
NM_001134902	AU019823	-3.20916	4.02103e-05	0.000665014	Downregulated	-
NM_013787	Skp2	-0.600725	4.04242e-05	0.000668063	Baseline	S-phase kinase-associated protein 2 [Source:MGI Symbol;Acc:MGI:1351663]
NM_009373	Tgm2	-0.460768	4.05372e-05	0.000669441	Baseline	transglutaminase 2, C polypeptide [Source:MGI Symbol;Acc:MGI:98731]
NM_026412	Knstrn	-0.679864	4.07584e-05	0.000672603	Baseline	kinetochore-localized astrin/SPAG5 binding [Source:MGI Symbol;Acc:MGI:1289298]
NM_010097	Sparcl1	0.426172	4.10133e-05	0.000676316	Baseline	SPARC-like 1 [Source:MGI Symbol;Acc:MGI:108110]
NM_138676	Shkbp1	-0.381205	4.15311e-05	0.000684355	Baseline	Sh3kbp1 binding protein 1 [Source:MGI Symbol;Acc:MGI:2385803]
NM_025272	Atp6v0e	-0.338186	4.16531e-05	0.000685866	Baseline	ATPase, H+ transporting, lysosomal V0 subunit E [Source:MGI Symbol;Acc:MGI:1328318]
NM_016678	Reck	0.565783	4.18264e-05	0.000688218	Baseline	reversion-inducing-cysteine-rich protein with kazal motifs [Source:MGI Symbol;Acc:MGI:1855698]
NM_026731	Ppp1r14a	0.463093	4.20886e-05	0.000692028	Baseline	protein phosphatase 1, regulatory inhibitor subunit 14A [Source:MGI Symbol;Acc:MGI:1931139]
NM_010180	Fbln1	0.711969	4.21241e-05	0.000692109	Baseline	fibulin 1 [Source:MGI Symbol;Acc:MGI:95487]
NM_011546	Zeb1	0.347462	4.22816e-05	0.000694181	Baseline	zinc finger E-box binding homeobox 1 [Source:MGI Symbol;Acc:MGI:1344313]
NM_001101479	Pabpc4l	1.42209	4.23117e-05	0.000694181	Baseline	poly(A) binding protein, cytoplasmic 4-like [Source:MGI Symbol;Acc:MGI:3643087]
NM_001163761	6430548M08Rik	0.459948	4.24074e-05	0.000695248	Baseline	RIKEN cDNA 6430548M08 gene [Source:MGI Symbol;Acc:MGI:2443793]
NM_013886	Hdgfrp3	0.561465	4.25166e-05	0.000696534	Baseline	-
NM_198001	1110008P14Rik	-0.587631	4.275e-05	0.000699849	Baseline	RIKEN cDNA 1110008P14 gene [Source:MGI Symbol;Acc:MGI:1920987]
NM_015827	Copb2	-0.162223	4.30794e-05	0.000704732	Baseline	coatomer protein complex, subunit beta 2 (beta prime) [Source:MGI Symbol;Acc:MGI:1354962]
NM_001035526	AU040320	8.78217	4.33104e-05	0.000707998	Upregulated	expressed sequence AU040320 [Source:MGI Symbol;Acc:MGI:2140475]
NM_028639	Ttc7	-0.364268	4.346e-05	0.00070993	Baseline	tetratricopeptide repeat domain 7 [Source:MGI Symbol;Acc:MGI:1920999]
NM_018761	Ctnnal1	0.637675	4.35844e-05	0.000711448	Baseline	catenin (cadherin associated protein), alpha-like 1 [Source:MGI Symbol;Acc:MGI:1859649]
NM_008605	Mmp12	-1.27823	4.39154e-05	0.000716125	Baseline	matrix metallopeptidase 12 [Source:MGI Symbol;Acc:MGI:97005]
NM_009503	Vcp	-0.222327	4.39342e-05	0.000716125	Baseline	valosin containing protein [Source:MGI Symbol;Acc:MGI:99919]
NM_009609	Actg1	-0.253251	4.41301e-05	0.000718799	Baseline	actin, gamma, cytoplasmic 1 [Source:MGI Symbol;Acc:MGI:87906]
NM_010877	Ncf2	-0.683702	4.42269e-05	0.000719339	Baseline	neutrophil cytosolic factor 2 [Source:MGI Symbol;Acc:MGI:97284]
NM_015771	Lats2	0.40798	4.41999e-05	0.000719339	Baseline	large tumor suppressor 2 [Source:MGI Symbol;Acc:MGI:1354386]
NR_027821	1810032O08Rik	-0.620394	4.45934e-05	0.000724779	Baseline	-
NM_173769	Zfp641	0.672516	4.48993e-05	0.000729227	Baseline	zinc finger protein 641 [Source:MGI Symbol;Acc:MGI:2442788]
NM_178755	Agbl2	0.787739	4.51769e-05	0.000733208	Baseline	ATP/GTP binding protein-like 2 [Source:MGI Symbol;Acc:MGI:2443254]
NM_146234	Mmgt1	0.329679	4.55829e-05	0.000739267	Baseline	membrane magnesium transporter 1 [Source:MGI Symbol;Acc:MGI:2384305]
NM_028281	Pcbd2	-0.371862	4.56298e-05	0.000739497	Baseline	pterin 4 alpha carbinolamine dehydratase/dimerization cofactor of hepatocyte nuclear factor 1 alpha (TCF1) 2 [Source:MGI Symbol;Acc:MGI:1919812]
NM_009773	Bub1b	-1.08263	4.59183e-05	0.000742578	Baseline	BUB1B, mitotic checkpoint serine/threonine kinase [Source:MGI Symbol;Acc:MGI:1333889]
NM_001171004	Prkd3	0.354805	4.58951e-05	0.000742578	Baseline	protein kinase D3 [Source:MGI Symbol;Acc:MGI:1922542]
NM_054077	Prelp	0.575089	4.59184e-05	0.000742578	Baseline	proline arginine-rich end leucine-rich repeat [Source:MGI Symbol;Acc:MGI:2151110]
NM_198006	Coa5	-0.368117	4.60867e-05	0.000744767	Baseline	cytochrome C oxidase assembly factor 5 [Source:MGI Symbol;Acc:MGI:1923428]
NM_022310	Hspa5	-0.720536	4.61298e-05	0.00074493	Baseline	heat shock protein 5 [Source:MGI Symbol;Acc:MGI:95835]
NM_177718	Mb21d2	-0.288939	4.6173e-05	0.000745096	Baseline	Mab-21 domain containing 2 [Source:MGI Symbol;Acc:MGI:1917028]
NM_178186	Hist1h2ag	-1.12088	4.69636e-05	0.000757314	Baseline	-
NM_153081	Slc16a11	0.886823	4.7657e-05	0.000767947	Baseline	solute carrier family 16 (monocarboxylic acid transporters), member 11 [Source:MGI Symbol;Acc:MGI:2663709]
NM_178615	Rgmb	0.2583	4.78807e-05	0.000771001	Baseline	repulsive guidance molecule family member B [Source:MGI Symbol;Acc:MGI:1916049]
NM_029022	Scrn3	0.366602	4.79408e-05	0.000771421	Baseline	secernin 3 [Source:MGI Symbol;Acc:MGI:1921866]
NR_024329	2900097C17Rik	0.135079	4.80071e-05	0.000771938	Baseline	-
NM_144905	6330416G13Rik	-0.539796	4.85326e-05	0.000779832	Baseline	-
NM_175251	Arid2	0.348829	4.85756e-05	0.000779969	Baseline	AT rich interactive domain 2 (ARID, RFX-like) [Source:MGI Symbol;Acc:MGI:1924294]
NM_019502	Timm10b	-0.404572	4.87867e-05	0.000782803	Baseline	translocase of inner mitochondrial membrane 10B [Source:MGI Symbol;Acc:MGI:1315196]
NM_001033352	Klhl21	0.392721	4.92271e-05	0.00078931	Baseline	kelch-like 21 [Source:MGI Symbol;Acc:MGI:1919288]
NM_170758	Cd300a	-0.647727	4.94667e-05	0.00079259	Baseline	CD300A molecule [Source:MGI Symbol;Acc:MGI:2443411]
NM_172443	Tbc1d16	0.401408	5.05174e-05	0.000808152	Baseline	TBC1 domain family, member 16 [Source:MGI Symbol;Acc:MGI:2652878]
NM_016803	Chst3	0.602102	5.05453e-05	0.000808152	Baseline	carbohydrate sulfotransferase 3 [Source:MGI Symbol;Acc:MGI:1858224]
NM_032541	Hamp	5.22355	5.05015e-05	0.000808152	Upregulated	hepcidin antimicrobial peptide [Source:MGI Symbol;Acc:MGI:1933533]
NM_010173	Faah	0.317323	5.08742e-05	0.000812837	Baseline	fatty acid amide hydrolase [Source:MGI Symbol;Acc:MGI:109609]
NM_024448	Rab12	0.269837	5.10235e-05	0.000814071	Baseline	RAB12, member RAS oncogene family [Source:MGI Symbol;Acc:MGI:894284]
NM_172430	Sphkap	1.73445	5.10038e-05	0.000814071	Baseline	SPHK1 interactor, AKAP domain containing [Source:MGI Symbol;Acc:MGI:1924879]
NM_028820	1700017B05Rik	-0.310059	5.10838e-05	0.000814458	Baseline	RIKEN cDNA 1700017B05 gene [Source:MGI Symbol;Acc:MGI:1921461]
NM_177073	Relt	-0.464135	5.12832e-05	0.000817061	Baseline	RELT tumor necrosis factor receptor [Source:MGI Symbol;Acc:MGI:2443373]
NM_001285512	Cops2	-5.18822	5.14357e-05	0.000818915	Downregulated	COP9 signalosome subunit 2 [Source:MGI Symbol;Acc:MGI:1330276]
NM_139198	Plac8	-0.71846	5.16787e-05	0.000821626	Baseline	placenta-specific 8 [Source:MGI Symbol;Acc:MGI:2445289]
NM_019581	Gtpbp2	-0.330838	5.16564e-05	0.000821626	Baseline	GTP binding protein 2 [Source:MGI Symbol;Acc:MGI:1860138]
NM_177305	Arl4c	-0.347624	5.18298e-05	0.00082345	Baseline	ADP-ribosylation factor-like 4C [Source:MGI Symbol;Acc:MGI:2445172]
NM_001033217	Prickle1	0.448546	5.18682e-05	0.000823481	Baseline	prickle planar cell polarity protein 1 [Source:MGI Symbol;Acc:MGI:1916034]
NM_008922	Prim2	-0.573601	5.26702e-05	0.000835171	Baseline	DNA primase, p58 subunit [Source:MGI Symbol;Acc:MGI:97758]
NM_030697	Kank3	0.386078	5.26784e-05	0.000835171	Baseline	KN motif and ankyrin repeat domains 3 [Source:MGI Symbol;Acc:MGI:1098615]
NM_009101	Rras	-0.217502	5.29741e-05	0.000838803	Baseline	related RAS viral (r-ras) oncogene [Source:MGI Symbol;Acc:MGI:98179]
NM_008976	Ptpn14	0.531387	5.29817e-05	0.000838803	Baseline	protein tyrosine phosphatase, non-receptor type 14 [Source:MGI Symbol;Acc:MGI:102467]
NM_001033272	Spata13	-0.332797	5.30379e-05	0.000839105	Baseline	spermatogenesis associated 13 [Source:MGI Symbol;Acc:MGI:104838]
NM_025605	Lamtor1	-0.309265	5.32813e-05	0.000841983	Baseline	late endosomal/lysosomal adaptor, MAPK and MTOR activator 1 [Source:MGI Symbol;Acc:MGI:1913758]
NM_198305	Klhl17	0.225713	5.32943e-05	0.000841983	Baseline	kelch-like 17 [Source:NCBI gene (formerly Entrezgene);Acc:231003]
NM_001164580	BC030336	0.317263	5.33729e-05	0.000842636	Baseline	-
NM_016891	Ppp2r1a	-0.133133	5.36109e-05	0.000845803	Baseline	protein phosphatase 2, regulatory subunit A, alpha [Source:MGI Symbol;Acc:MGI:1926334]
NM_008304	Sdc2	0.443177	5.40141e-05	0.000851569	Baseline	syndecan 2 [Source:MGI Symbol;Acc:MGI:1349165]
NM_027641	Spef1	0.477128	5.4069e-05	0.000851841	Baseline	sperm flagellar 1 [Source:MGI Symbol;Acc:MGI:3513546]
NM_145139	Eif3l	-0.20342	5.41567e-05	0.000852629	Baseline	eukaryotic translation initiation factor 3, subunit L [Source:MGI Symbol;Acc:MGI:2386251]
NM_054053	Adgrv1	1.75336	5.42728e-05	0.000853862	Baseline	adhesion G protein-coupled receptor V1 [Source:MGI Symbol;Acc:MGI:1274784]
NM_001037717	Slc38a6	-0.637443	5.45674e-05	0.000857328	Baseline	solute carrier family 38, member 6 [Source:MGI Symbol;Acc:MGI:3648156]
NM_001167883	Ankrd50	0.33314	5.4569e-05	0.000857328	Baseline	ankyrin repeat domain 50 [Source:MGI Symbol;Acc:MGI:2139777]
NM_029612	Slamf9	-0.926099	5.4628e-05	0.00085766	Baseline	SLAM family member 9 [Source:MGI Symbol;Acc:MGI:1923692]
NM_010722	Lmnb2	-0.383155	5.49876e-05	0.000862601	Baseline	lamin B2 [Source:MGI Symbol;Acc:MGI:96796]
NM_025395	Chchd5	-0.36486	5.5019e-05	0.000862601	Baseline	coiled-coil-helix-coiled-coil-helix domain containing 5 [Source:MGI Symbol;Acc:MGI:1913420]
NM_008770	Cldn11	6.66235	5.51125e-05	0.000863467	Upregulated	claudin 11 [Source:MGI Symbol;Acc:MGI:106925]
NM_001135115	Gm12250	-1.29179	5.56906e-05	0.000871318	Baseline	predicted gene 12250 [Source:MGI Symbol;Acc:MGI:3649299]
NM_021538	Cope	-0.19258	5.56727e-05	0.000871318	Baseline	coatomer protein complex, subunit epsilon [Source:MGI Symbol;Acc:MGI:1891702]
NM_010308	Gnao1	0.851606	5.60634e-05	0.000876543	Baseline	guanine nucleotide binding protein, alpha O [Source:MGI Symbol;Acc:MGI:95775]
NM_145209	Oasl1	-1.13513	5.66737e-05	0.000885473	Baseline	2'-5' oligoadenylate synthetase-like 1 [Source:MGI Symbol;Acc:MGI:2180849]
NM_019436	Sit1	-1.31018	5.67196e-05	0.000885577	Baseline	suppression inducing transmembrane adaptor 1 [Source:MGI Symbol;Acc:MGI:1889342]
NM_001163473	1810010H24Rik	0.583346	5.67752e-05	0.000885834	Baseline	RIKEN cDNA 1810010H24 gene [Source:MGI Symbol;Acc:MGI:1916316]
NM_198649	Ablim3	0.569528	5.71961e-05	0.000891785	Baseline	actin binding LIM protein family, member 3 [Source:MGI Symbol;Acc:MGI:2442582]
NM_001004155	9930012K11Rik	1.18163	5.72584e-05	0.000892142	Baseline	RIKEN cDNA 9930012K11 gene [Source:MGI Symbol;Acc:MGI:2145726]
NM_153165	Klhl15	-7.97388	5.75715e-05	0.000896403	Downregulated	kelch-like 15 [Source:MGI Symbol;Acc:MGI:1923400]
NM_001081050	Pard3b	0.447139	5.78465e-05	0.000900065	Baseline	par-3 family cell polarity regulator beta [Source:MGI Symbol;Acc:MGI:1919301]
NM_001005510	Syne2	0.723637	5.82281e-05	0.000905379	Baseline	spectrin repeat containing, nuclear envelope 2 [Source:MGI Symbol;Acc:MGI:2449316]
NM_001271603	Socs1	-1.36438	5.87819e-05	0.000913362	Baseline	suppressor of cytokine signaling 1 [Source:MGI Symbol;Acc:MGI:1354910]
NM_026211	Tmed9	-0.266819	5.90197e-05	0.000916427	Baseline	transmembrane p24 trafficking protein 9 [Source:MGI Symbol;Acc:MGI:1914761]
NM_145952	Tbc1d12	0.560291	5.92104e-05	0.000918757	Baseline	TBC1D12: TBC1 domain family, member 12 [Source:MGI Symbol;Acc:MGI:2384803]
NM_152803	Hpse	-1.28519	5.95011e-05	0.000922635	Baseline	heparanase [Source:MGI Symbol;Acc:MGI:1343124]
NM_029928	Ptprb	0.721185	6.01695e-05	0.000932359	Baseline	protein tyrosine phosphatase, receptor type, B [Source:MGI Symbol;Acc:MGI:97809]
NM_172883	Mfsd7a	-0.872333	6.06413e-05	0.000939027	Baseline	major facilitator superfamily domain containing 7A [Source:MGI Symbol;Acc:MGI:2442629]
NM_173735	Cipc	0.358699	6.0722e-05	0.000939632	Baseline	CLOCK interacting protein, circadian [Source:MGI Symbol;Acc:MGI:1919185]
NM_001267796	Igip	0.673685	6.08896e-05	0.000941581	Baseline	IgA inducing protein [Source:MGI Symbol;Acc:MGI:1924271]
NM_011876	Twf2	-0.390999	6.10537e-05	0.000943396	Baseline	twinfilin actin binding protein 2 [Source:MGI Symbol;Acc:MGI:1346078]
NM_138646	Hps4	-0.314841	6.10904e-05	0.000943396	Baseline	HPS4, biogenesis of lysosomal organelles complex 3 subunit 2 [Source:MGI Symbol;Acc:MGI:2177742]
NM_001145947	Bace1	17.3043	6.17237e-05	0.000952525	Upregulated	beta-site APP cleaving enzyme 1 [Source:MGI Symbol;Acc:MGI:1346542]
NM_021883	Tmod1	0.711098	6.21417e-05	0.000958321	Baseline	tropomodulin 1 [Source:MGI Symbol;Acc:MGI:98775]
NM_009104	Rrm2	-0.975901	6.25669e-05	0.000964221	Baseline	ribonucleotide reductase M2 [Source:MGI Symbol;Acc:MGI:98181]
NM_001159301	Lgals9	-0.406815	6.28502e-05	0.000967927	Baseline	lectin, galactose binding, soluble 9 [Source:MGI Symbol;Acc:MGI:109496]
NM_177327	Wwp1	0.43765	6.33408e-05	0.000974819	Baseline	WW domain containing E3 ubiquitin protein ligase 1 [Source:MGI Symbol;Acc:MGI:1861728]
NM_025988	Acbd4	0.332673	6.35363e-05	0.000976499	Baseline	acyl-Coenzyme A binding domain containing 4 [Source:MGI Symbol;Acc:MGI:1914381]
NM_181390	Mustn1	0.524983	6.35126e-05	0.000976499	Baseline	musculoskeletal, embryonic nuclear protein 1 [Source:MGI Symbol;Acc:MGI:1913425]
NM_001081395	Amotl1	0.40053	6.38212e-05	0.00098021	Baseline	angiomotin-like 1 [Source:MGI Symbol;Acc:MGI:1922973]
NM_026547	Lurap1	0.732008	6.39814e-05	0.000982004	Baseline	leucine rich adaptor protein 1 [Source:MGI Symbol;Acc:MGI:1915325]
NM_010143	Ephb3	0.296426	6.43909e-05	0.000987619	Baseline	Eph receptor B3 [Source:MGI Symbol;Acc:MGI:104770]
NM_001083906	Nr3c2	0.509045	6.50599e-05	0.000997202	Baseline	nuclear receptor subfamily 3, group C, member 2 [Source:MGI Symbol;Acc:MGI:99459]
NM_172152	Slc24a4	0.780873	6.51568e-05	0.000998012	Baseline	solute carrier family 24 (sodium/potassium/calcium exchanger), member 4 [Source:MGI Symbol;Acc:MGI:2447362]
NM_011723	Xdh	-0.587519	6.56964e-05	0.0010056	Baseline	xanthine dehydrogenase [Source:MGI Symbol;Acc:MGI:98973]
NM_172768	Gramd1b	-0.531966	6.58114e-05	0.00100667	Baseline	GRAM domain containing 1B [Source:MGI Symbol;Acc:MGI:1925037]
NM_008999	Rab23	0.257003	6.59001e-05	0.00100735	Baseline	RAB23, member RAS oncogene family [Source:MGI Symbol;Acc:MGI:99833]
NM_013607	Myh11	0.926593	6.60488e-05	0.00100894	Baseline	myosin, heavy polypeptide 11, smooth muscle [Source:MGI Symbol;Acc:MGI:102643]
NM_007648	Cd3e	-1.04368	6.65157e-05	0.00101539	Baseline	CD3 antigen, epsilon polypeptide [Source:MGI Symbol;Acc:MGI:88332]
NM_013835	Trove2	0.4135	6.66147e-05	0.00101621	Baseline	-
NM_001098225	Adam22	0.800363	6.66877e-05	0.00101664	Baseline	a disintegrin and metallopeptidase domain 22 [Source:MGI Symbol;Acc:MGI:1340046]
NM_001077514	Slc1a2	-0.78828	6.75669e-05	0.00102789	Baseline	solute carrier family 1 (glial high affinity glutamate transporter), member 2 [Source:MGI Symbol;Acc:MGI:101931]
NM_001080944	Atp8b4	-0.528476	6.75709e-05	0.00102789	Baseline	ATPase, class I, type 8B, member 4 [Source:MGI Symbol;Acc:MGI:1859664]
NM_013415	Atp1b2	0.640905	6.76017e-05	0.00102789	Baseline	ATPase, Na+/K+ transporting, beta 2 polypeptide [Source:MGI Symbol;Acc:MGI:88109]
NM_025496	Cdrt4	6.23066	6.76077e-05	0.00102789	Upregulated	CMT1A duplicated region transcript 4 [Source:MGI Symbol;Acc:MGI:1913588]
NM_016752	Slc35b1	-0.346802	6.77851e-05	0.0010299	Baseline	solute carrier family 35, member B1 [Source:MGI Symbol;Acc:MGI:1343133]
NM_001162977	Megf6	0.716516	6.86506e-05	0.00104235	Baseline	multiple EGF-like-domains 6 [Source:MGI Symbol;Acc:MGI:1919351]
NM_028731	Esyt2	0.298602	6.88964e-05	0.00104538	Baseline	extended synaptotagmin-like protein 2 [Source:MGI Symbol;Acc:MGI:1261845]
NM_025982	Tspan31	-0.210224	6.91835e-05	0.00104903	Baseline	tetraspanin 31 [Source:MGI Symbol;Acc:MGI:1914375]
NM_001038499	Arsi	-1.44712	7.05763e-05	0.00106943	Baseline	arylsulfatase i [Source:MGI Symbol;Acc:MGI:2670959]
NM_145823	Pitpnc1	0.402525	7.09153e-05	0.0010723	Baseline	phosphatidylinositol transfer protein, cytoplasmic 1 [Source:MGI Symbol;Acc:MGI:1919045]
NM_172274	Cc2d2a	0.466284	7.08209e-05	0.0010723	Baseline	coiled-coil and C2 domain containing 2A [Source:MGI Symbol;Acc:MGI:1924487]
NM_011890	Sgcb	0.518718	7.08988e-05	0.0010723	Baseline	sarcoglycan, beta (dystrophin-associated glycoprotein) [Source:MGI Symbol;Acc:MGI:1346523]
NM_153803	Glb1l2	0.661086	7.09554e-05	0.0010723	Baseline	galactosidase, beta 1-like 2 [Source:MGI Symbol;Acc:MGI:2388283]
NM_011062	Pdpk1	0.186387	7.12151e-05	0.00107551	Baseline	3-phosphoinositide dependent protein kinase 1 [Source:MGI Symbol;Acc:MGI:1338068]
NM_001039676	Slc39a2	-1.05244	7.12759e-05	0.0010757	Baseline	solute carrier family 39 (zinc transporter), member 2 [Source:MGI Symbol;Acc:MGI:2684326]
NM_001170454	Tada2b	0.283854	7.14284e-05	0.00107729	Baseline	transcriptional adaptor 2B [Source:MGI Symbol;Acc:MGI:3035274]
NM_021608	Dctn5	-0.243489	7.18174e-05	0.00108243	Baseline	dynactin 5 [Source:MGI Symbol;Acc:MGI:1891689]
NM_001142681	Chid1	-0.302995	7.37525e-05	0.00111012	Baseline	chitinase domain containing 1 [Source:MGI Symbol;Acc:MGI:1915288]
NM_025809	Clec14a	0.604656	7.37429e-05	0.00111012	Baseline	C-type lectin domain family 14, member a [Source:MGI Symbol;Acc:MGI:1914114]
NM_001024950	Zfp563	0.501156	7.492e-05	0.00112694	Baseline	zinc finger protein 563 [Source:MGI Symbol;Acc:MGI:2677168]
NM_011397	Slc23a1	0.705463	7.51287e-05	0.00112933	Baseline	solute carrier family 23 (nucleobase transporters), member 1 [Source:MGI Symbol;Acc:MGI:1341903]
NM_172275	Trafd1	-0.902959	7.53156e-05	0.00113139	Baseline	TRAF type zinc finger domain containing 1 [Source:MGI Symbol;Acc:MGI:1923551]
NM_009910	Cxcr3	-0.969624	7.54236e-05	0.00113226	Baseline	chemokine (C-X-C motif) receptor 3 [Source:MGI Symbol;Acc:MGI:1277207]
NM_009622	Adcy1	2.03896	7.55548e-05	0.00113347	Upregulated	adenylate cyclase 1 [Source:MGI Symbol;Acc:MGI:99677]
NM_001015681	E130308A19Rik	0.526626	7.56754e-05	0.00113453	Baseline	RIKEN cDNA E130308A19 gene [Source:MGI Symbol;Acc:MGI:2442164]
NM_028657	Mfsd12	-0.682513	7.59558e-05	0.00113798	Baseline	major facilitator superfamily domain containing 12 [Source:MGI Symbol;Acc:MGI:3604804]
NM_013587	Lrpap1	-0.301147	7.63319e-05	0.0011421	Baseline	low density lipoprotein receptor-related protein associated protein 1 [Source:MGI Symbol;Acc:MGI:96829]
NM_010568	Insr	0.440388	7.62921e-05	0.0011421	Baseline	insulin receptor [Source:MGI Symbol;Acc:MGI:96575]
NR_030720	Gm8989	-1.22088	7.67633e-05	0.00114779	Baseline	-
NM_001111272	Stau2	1.78542	7.728e-05	0.00115476	Baseline	staufen double-stranded RNA binding protein 2 [Source:MGI Symbol;Acc:MGI:1352508]
NM_001163098	Tchh	-0.444056	7.78033e-05	0.00116181	Baseline	trichohyalin [Source:MGI Symbol;Acc:MGI:2177944]
NM_008946	Psmb6	-0.336303	7.84047e-05	0.00117002	Baseline	proteasome (prosome, macropain) subunit, beta type 6 [Source:MGI Symbol;Acc:MGI:104880]
NM_021334	Itgax	-1.07806	7.86029e-05	0.0011722	Baseline	integrin alpha X [Source:MGI Symbol;Acc:MGI:96609]
NM_001167879	Gareml	5.85361	7.88598e-05	0.00117526	Upregulated	-
NM_011352	Sema7a	-0.354691	7.99962e-05	0.00119141	Baseline	sema domain, immunoglobulin domain (Ig), and GPI membrane anchor, (semaphorin) 7A [Source:MGI Symbol;Acc:MGI:1306826]
NM_172845	Adamts4	-1.4265	8.01696e-05	0.0011932	Baseline	a disintegrin-like and metallopeptidase (reprolysin type) with thrombospondin type 1 motif, 4 [Source:MGI Symbol;Acc:MGI:1339949]
NM_023785	Ppbp	1.51989	8.05967e-05	0.00119877	Baseline	pro-platelet basic protein [Source:MGI Symbol;Acc:MGI:1888712]
NM_001289531	Cndp2	-0.801885	8.0824e-05	0.00120136	Baseline	CNDP dipeptidase 2 (metallopeptidase M20 family) [Source:MGI Symbol;Acc:MGI:1913304]
NM_031408	Gigyf1	0.219284	8.10064e-05	0.00120328	Baseline	GRB10 interacting GYF protein 1 [Source:MGI Symbol;Acc:MGI:1888677]
NM_027045	Ccser2	0.389007	8.1811e-05	0.00121443	Baseline	coiled-coil serine rich 2 [Source:MGI Symbol;Acc:MGI:101859]
NM_173417	Kcns3	0.712661	8.19132e-05	0.00121515	Baseline	potassium voltage-gated channel, delayed-rectifier, subfamily S, member 3 [Source:MGI Symbol;Acc:MGI:1098804]
NM_175628	A2m	-2.99083	8.30128e-05	0.00123066	Downregulated	alpha-2-macroglobulin [Source:MGI Symbol;Acc:MGI:2449119]
NM_026218	Fgfr1op2	0.181589	8.32554e-05	0.00123264	Baseline	FGFR1 oncogene partner 2 [Source:MGI Symbol;Acc:MGI:1914779]
NM_001033409	Lgr6	1.51443	8.32305e-05	0.00123264	Baseline	leucine-rich repeat-containing G protein-coupled receptor 6 [Source:MGI Symbol;Acc:MGI:2441805]
NM_021443	Ccl8	-1.52496	8.34547e-05	0.00123478	Baseline	chemokine (C-C motif) ligand 8 [Source:MGI Symbol;Acc:MGI:101878]
NM_025967	D16Ertd472e	1.3708	8.438e-05	0.00124765	Baseline	DNA segment, Chr 16, ERATO Doi 472, expressed [Source:MGI Symbol;Acc:MGI:1196400]
NM_027009	Rfc3	-0.507896	8.47457e-05	0.00125224	Baseline	replication factor C (activator 1) 3 [Source:MGI Symbol;Acc:MGI:1916513]
NM_134152	Lpxn	-0.942988	8.494e-05	0.00125429	Baseline	leupaxin [Source:MGI Symbol;Acc:MGI:2147677]
NM_057171	Bag6	0.452567	8.50129e-05	0.00125455	Baseline	BCL2-associated athanogene 6 [Source:MGI Symbol;Acc:MGI:1919439]
NM_001039394	Rab43	-0.409907	8.5623e-05	0.00126273	Baseline	RAB43, member RAS oncogene family [Source:MGI Symbol;Acc:MGI:1917084]
NM_025360	Tmed3	-0.337609	8.59711e-05	0.00126704	Baseline	transmembrane p24 trafficking protein 3 [Source:MGI Symbol;Acc:MGI:1913361]
NM_025323	Sf3b6	-0.304769	8.61735e-05	0.00126919	Baseline	splicing factor 3B, subunit 6 [Source:MGI Symbol;Acc:MGI:1913305]
NM_001284393	Gngt2	-1.471	8.6523e-05	0.00127351	Baseline	guanine nucleotide binding protein (G protein), gamma transducing activity polypeptide 2 [Source:MGI Symbol;Acc:MGI:893584]
NM_001039147	Morf4l1	0.806793	8.66251e-05	0.00127418	Baseline	mortality factor 4 like 1 [Source:MGI Symbol;Acc:MGI:1096551]
NM_026899	Ssu72	-0.345382	8.76802e-05	0.00128886	Baseline	Ssu72 RNA polymerase II CTD phosphatase homolog (yeast) [Source:MGI Symbol;Acc:MGI:1916241]
NM_013471	Anxa4	-0.402708	8.77394e-05	0.0012889	Baseline	annexin A4 [Source:MGI Symbol;Acc:MGI:88030]
NM_011671	Ucp2	-0.354877	8.80367e-05	0.00129242	Baseline	uncoupling protein 2 (mitochondrial, proton carrier) [Source:MGI Symbol;Acc:MGI:109354]
NM_001110162	Cdca2	-1.3188	8.83206e-05	0.0012949	Baseline	cell division cycle associated 2 [Source:MGI Symbol;Acc:MGI:1919787]
NM_028716	Phf19	-0.715833	8.83775e-05	0.0012949	Baseline	PHD finger protein 19 [Source:MGI Symbol;Acc:MGI:1921266]
NM_001110147	Tnk2	1.02548	8.83743e-05	0.0012949	Baseline	tyrosine kinase, non-receptor, 2 [Source:MGI Symbol;Acc:MGI:1858308]
NM_001162432	Lck	7.15507	8.9434e-05	0.00130954	Upregulated	lymphocyte protein tyrosine kinase [Source:MGI Symbol;Acc:MGI:96756]
NM_181732	Aida	-0.300745	8.95938e-05	0.00131103	Baseline	axin interactor, dorsalization associated [Source:MGI Symbol;Acc:MGI:1919737]
NR_045402	Mir143hg	0.817972	8.97657e-05	0.00131184	Baseline	-
NR_027371	Arhgap1	6.10764	8.9759e-05	0.00131184	Upregulated	Rho GTPase activating protein 1 [Source:MGI Symbol;Acc:MGI:2445003]
NM_178721	Cadm2	1.84292	9.00254e-05	0.00131479	Baseline	cell adhesion molecule 2 [Source:MGI Symbol;Acc:MGI:2442722]
NM_177081	Ptpn7	-0.767127	9.07673e-05	0.00132477	Baseline	protein tyrosine phosphatase, non-receptor type 7 [Source:MGI Symbol;Acc:MGI:2156893]
NM_021887	Il21r	-1.15985	9.08776e-05	0.00132552	Baseline	interleukin 21 receptor [Source:MGI Symbol;Acc:MGI:1890475]
NM_001122954	Pla2g5	9.48847	9.11711e-05	0.00132895	Upregulated	phospholipase A2, group V [Source:MGI Symbol;Acc:MGI:101899]
NM_022331	Herpud1	0.34429	9.15976e-05	0.0013343	Baseline	homocysteine-inducible, endoplasmic reticulum stress-inducible, ubiquitin-like domain member 1 [Source:MGI Symbol;Acc:MGI:1927406]
NM_133708	Gmppa	-0.261143	9.23408e-05	0.00134262	Baseline	GDP-mannose pyrophosphorylase A [Source:MGI Symbol;Acc:MGI:1916330]
NM_011078	Phf2	0.174955	9.23468e-05	0.00134262	Baseline	PHD finger protein 2 [Source:MGI Symbol;Acc:MGI:1338034]
NM_001083955	Hba-a2	0.989408	9.22795e-05	0.00134262	Baseline	hemoglobin alpha, adult chain 2 [Source:MGI Symbol;Acc:MGI:96016]
NM_020583	Isg20	-0.526528	9.24143e-05	0.00134274	Baseline	interferon-stimulated protein [Source:MGI Symbol;Acc:MGI:1928895]
NM_198167	Tmem63b	0.344706	9.25279e-05	0.00134353	Baseline	transmembrane protein 63b [Source:MGI Symbol;Acc:MGI:2387609]
NM_001081413	Unc13b	-3.18754	9.31086e-05	0.00135109	Downregulated	unc-13 homolog B [Source:MGI Symbol;Acc:MGI:1342278]
NM_001077361	Fhl1	1.6149	9.38624e-05	0.00136116	Baseline	four and a half LIM domains 1 [Source:MGI Symbol;Acc:MGI:1298387]
NM_001080941	Zfp429	-0.484622	9.40543e-05	0.00136306	Baseline	zinc finger protein 429 [Source:MGI Symbol;Acc:MGI:1920057]
NM_172796	Slfn9	-0.941195	9.4247e-05	0.00136498	Baseline	schlafen 9 [Source:MGI Symbol;Acc:MGI:2445121]
NR_045850	B130024G19Rik	0.811891	9.57672e-05	0.00138611	Baseline	RIKEN cDNA B130024G19 gene [Source:MGI Symbol;Acc:MGI:3604353]
NM_207525	Opa3	-0.288756	9.6311e-05	0.00139309	Baseline	optic atrophy 3 [Source:MGI Symbol;Acc:MGI:2686271]
NM_146028	Stac2	-0.977505	9.80758e-05	0.00141771	Baseline	SH3 and cysteine rich domain 2 [Source:MGI Symbol;Acc:MGI:2144518]
NM_011134	Pon1	1.05663	9.90435e-05	0.00143078	Baseline	paraoxonase 1 [Source:MGI Symbol;Acc:MGI:103295]
NM_001013779	Aim2	-0.691057	9.92318e-05	0.00143259	Baseline	absent in melanoma 2 [Source:MGI Symbol;Acc:MGI:2686159]
NM_008002	Fgf10	0.392785	0.000100547	0.00145066	Baseline	fibroblast growth factor 10 [Source:MGI Symbol;Acc:MGI:1099809]
NM_028261	Tmem173	-1.04209	0.000101489	0.00146313	Baseline	-
NM_017406	Atf6b	-0.286374	0.000101541	0.00146313	Baseline	activating transcription factor 6 beta [Source:MGI Symbol;Acc:MGI:105121]
NM_011537	Tbx5	0.484993	0.000101658	0.00146387	Baseline	T-box 5 [Source:MGI Symbol;Acc:MGI:102541]
NM_026793	Myct1	0.40689	0.00010228	0.00147189	Baseline	myc target 1 [Source:MGI Symbol;Acc:MGI:1915882]
NM_011971	Psmb3	-0.330622	0.000102496	0.00147406	Baseline	proteasome (prosome, macropain) subunit, beta type 3 [Source:MGI Symbol;Acc:MGI:1347014]
NM_009538	Plagl1	0.737973	0.000103764	0.00149135	Baseline	pleiomorphic adenoma gene-like 1 [Source:MGI Symbol;Acc:MGI:1100874]
NR_110490	Tug1	0.322139	0.000104013	0.00149398	Baseline	taurine upregulated gene 1 [Source:MGI Symbol;Acc:MGI:2144114]
NM_144553	Dlgap5	-1.19173	0.00010408	0.001494	Baseline	DLG associated protein 5 [Source:MGI Symbol;Acc:MGI:2183453]
NM_001164096	Polr3e	-6.99699	0.000104443	0.00149826	Downregulated	polymerase (RNA) III (DNA directed) polypeptide E [Source:MGI Symbol;Acc:MGI:1349452]
NM_001038610	Dach1	0.807505	0.000105098	0.0015067	Baseline	dachshund family transcription factor 1 [Source:MGI Symbol;Acc:MGI:1277991]
NM_001081032	Gm8909	-1.06908	0.00010521	0.00150681	Baseline	predicted gene 8909 [Source:MGI Symbol;Acc:MGI:3704134]
NM_027533	Tspan2	0.660805	0.00010524	0.00150681	Baseline	tetraspanin 2 [Source:MGI Symbol;Acc:MGI:1917997]
NM_023625	Plbd2	-0.188728	0.000105636	0.00151154	Baseline	phospholipase B domain containing 2 [Source:MGI Symbol;Acc:MGI:1919022]
NM_011452	Serpinb9b	-0.714343	0.000106388	0.00152133	Baseline	serine (or cysteine) peptidase inhibitor, clade B, member 9b [Source:MGI Symbol;Acc:MGI:894668]
NM_001037987	Edil3	0.752978	0.000106543	0.00152258	Baseline	EGF-like repeats and discoidin I-like domains 3 [Source:MGI Symbol;Acc:MGI:1329025]
NM_001081009	Parp8	-0.517667	0.000106814	0.00152549	Baseline	poly (ADP-ribose) polymerase family, member 8 [Source:MGI Symbol;Acc:MGI:1098713]
NM_001034859	Gm4841	-1.72069	0.000107732	0.00153579	Baseline	predicted gene 4841 [Source:MGI Symbol;Acc:MGI:3643814]
NM_001204910	AI607873	-0.659556	0.000107607	0.00153579	Baseline	-
NM_175242	Ppp1r18	-0.505676	0.000107739	0.00153579	Baseline	protein phosphatase 1, regulatory subunit 18 [Source:MGI Symbol;Acc:MGI:1923698]
NM_016850	Irf7	-0.78611	0.000107944	0.00153775	Baseline	interferon regulatory factor 7 [Source:MGI Symbol;Acc:MGI:1859212]
NM_001161373	F8	18.3147	0.000108108	0.00153911	Upregulated	coagulation factor VIII [Source:MGI Symbol;Acc:MGI:88383]
NM_172398	Akr1b10	-0.535768	0.000108825	0.00154787	Baseline	aldo-keto reductase family 1, member B10 (aldose reductase) [Source:MGI Symbol;Acc:MGI:1915111]
NM_133796	Arhgdia	-0.276416	0.00010886	0.00154787	Baseline	Rho GDP dissociation inhibitor (GDI) alpha [Source:MGI Symbol;Acc:MGI:2178103]
NM_001122822	Wrn	-7.62913	0.000109258	0.00155255	Downregulated	Werner syndrome RecQ like helicase [Source:MGI Symbol;Acc:MGI:109635]
NM_147219	Abca5	0.773932	0.000111087	0.00157755	Baseline	ATP-binding cassette, sub-family A (ABC1), member 5 [Source:MGI Symbol;Acc:MGI:2386607]
NM_033615	Adam33	1.83109	0.000111735	0.00158475	Baseline	a disintegrin and metallopeptidase domain 33 [Source:MGI Symbol;Acc:MGI:1341813]
NM_013928	Schip1	1.98106	0.000111729	0.00158475	Baseline	schwannomin interacting protein 1 [Source:MGI Symbol;Acc:MGI:1353557]
NM_007739	Col8a1	0.982155	0.000112692	0.00159733	Baseline	collagen, type VIII, alpha 1 [Source:MGI Symbol;Acc:MGI:88463]
NM_001081059	Mcur1	-0.289519	0.000113073	0.00160172	Baseline	mitochondrial calcium uniporter regulator 1 [Source:MGI Symbol;Acc:MGI:1923387]
NM_008968	Ptgis	0.424281	0.000113295	0.00160386	Baseline	prostaglandin I2 (prostacyclin) synthase [Source:MGI Symbol;Acc:MGI:1097156]
NM_001077698	Fmnl1	-0.400073	0.000114387	0.00161831	Baseline	formin-like 1 [Source:MGI Symbol;Acc:MGI:1888994]
NM_054099	1110038F14Rik	-0.361724	0.000114556	0.00161882	Baseline	RIKEN cDNA 1110038F14 gene [Source:MGI Symbol;Acc:MGI:2152337]
NM_130904	Cd209d	2.61107	0.000114566	0.00161882	Upregulated	CD209d antigen [Source:MGI Symbol;Acc:MGI:2157947]
NM_019771	Dstn	0.229766	0.000114644	0.00161891	Baseline	destrin [Source:MGI Symbol;Acc:MGI:1929270]
NM_175563	Prr11	-0.749215	0.00011513	0.00162476	Baseline	proline rich 11 [Source:MGI Symbol;Acc:MGI:2444496]
NM_030166	Galnt15	0.875214	0.000115252	0.00162546	Baseline	polypeptide N-acetylgalactosaminyltransferase 15 [Source:MGI Symbol;Acc:MGI:1926004]
NM_033563	Klf7	0.368722	0.000115663	0.00163024	Baseline	Kruppel-like factor 7 (ubiquitous) [Source:MGI Symbol;Acc:MGI:1935151]
NM_008055	Fzd4	0.671622	0.000115881	0.0016323	Baseline	frizzled class receptor 4 [Source:MGI Symbol;Acc:MGI:108520]
NM_008136	Gnl1	-0.368557	0.000116223	0.0016361	Baseline	guanine nucleotide binding protein-like 1 [Source:MGI Symbol;Acc:MGI:95764]
NM_033604	Rnf111	-0.214005	0.000117281	0.00164997	Baseline	ring finger 111 [Source:MGI Symbol;Acc:MGI:1934919]
NM_001162945	Mtx3	0.410401	0.000117464	0.00165151	Baseline	metaxin 3 [Source:MGI Symbol;Acc:MGI:2686040]
NM_029935	Chst15	0.431156	0.00011774	0.00165436	Baseline	carbohydrate sulfotransferase 15 [Source:MGI Symbol;Acc:MGI:1924840]
NM_024469	Bhlhe41	-0.666843	0.000118148	0.00165906	Baseline	basic helix-loop-helix family, member e41 [Source:MGI Symbol;Acc:MGI:1930704]
NM_001042727	Rarg	0.509537	0.0001193	0.00167419	Baseline	retinoic acid receptor, gamma [Source:MGI Symbol;Acc:MGI:97858]
NM_001081161	Fam171a1	0.534993	0.00011977	0.00167975	Baseline	family with sequence similarity 171, member A1 [Source:MGI Symbol;Acc:MGI:2442917]
NM_030189	Stpg1	1.12896	0.000120167	0.00168428	Baseline	sperm tail PG rich repeat containing 1 [Source:MGI Symbol;Acc:MGI:1926056]
NM_138756	Slc25a36	0.390767	0.000121082	0.00169604	Baseline	solute carrier family 25, member 36 [Source:MGI Symbol;Acc:MGI:1924909]
NM_001163645	Osbpl3	-0.402149	0.000121635	0.00170274	Baseline	oxysterol binding protein-like 3 [Source:MGI Symbol;Acc:MGI:1918970]
NM_133660	Ces1e	0.939529	0.000122268	0.00171054	Baseline	carboxylesterase 1E [Source:MGI Symbol;Acc:MGI:95432]
NM_025326	Tmem176a	-0.415216	0.000123244	0.00172313	Baseline	transmembrane protein 176A [Source:MGI Symbol;Acc:MGI:1913308]
NM_007552	Bmi1	0.271147	0.000123491	0.00172552	Baseline	Bmi1 polycomb ring finger oncogene [Source:MGI Symbol;Acc:MGI:88174]
NM_176073	Cpq	-0.225699	0.000123591	0.00172585	Baseline	carboxypeptidase Q [Source:MGI Symbol;Acc:MGI:1889205]
NM_010723	Lmo4	-0.384717	0.000124293	0.00173458	Baseline	LIM domain only 4 [Source:MGI Symbol;Acc:MGI:109360]
NM_001033285	Cdc42bpa	0.49601	0.00012454	0.00173695	Baseline	CDC42 binding protein kinase alpha [Source:MGI Symbol;Acc:MGI:2441841]
NM_025387	Tmem14c	-0.34566	0.000125031	0.00174272	Baseline	transmembrane protein 14C [Source:MGI Symbol;Acc:MGI:1913404]
NM_024233	Rexo2	-0.328898	0.000125303	0.00174436	Baseline	RNA exonuclease 2 [Source:MGI Symbol;Acc:MGI:1888981]
NM_139311	Mllt6	0.141073	0.000125301	0.00174436	Baseline	myeloid/lymphoid or mixed-lineage leukemia; translocated to, 6 [Source:MGI Symbol;Acc:MGI:1935145]
NM_001168615	Tifab	-0.929451	0.000126182	0.00175552	Baseline	TRAF-interacting protein with forkhead-associated domain, family member B [Source:MGI Symbol;Acc:MGI:2385852]
NM_021519	Edf1	-0.353579	0.000127028	0.00176621	Baseline	endothelial differentiation-related factor 1 [Source:MGI Symbol;Acc:MGI:1891227]
NR_045274	5430437J10Rik	-1.85212	0.000127304	0.00176895	Baseline	RIKEN cDNA 5430437J10 gene [Source:MGI Symbol;Acc:MGI:1918682]
NM_009742	Bcl2a1a	-1.10126	0.000127898	0.00177611	Baseline	B cell leukemia/lymphoma 2 related protein A1a [Source:MGI Symbol;Acc:MGI:102687]
NM_148939	Ly6g5b	-1.50787	0.000128526	0.00178374	Baseline	lymphocyte antigen 6 complex, locus G5B [Source:MGI Symbol;Acc:MGI:2385809]
NM_001033242	Cln5	-0.34274	0.00012861	0.00178381	Baseline	ceroid-lipofuscinosis, neuronal 5 [Source:MGI Symbol;Acc:MGI:2442253]
NM_146171	Ncapd2	-0.707157	0.000129246	0.00179154	Baseline	non-SMC condensin I complex, subunit D2 [Source:MGI Symbol;Acc:MGI:1915548]
NM_021493	Arhgap23	0.36624	0.000129523	0.00179428	Baseline	Rho GTPase activating protein 23 [Source:MGI Symbol;Acc:MGI:3697726]
NM_010174	Fabp3	2.32929	0.000129806	0.00179709	Upregulated	fatty acid binding protein 3, muscle and heart [Source:MGI Symbol;Acc:MGI:95476]
NM_011337	Ccl3	-1.91152	0.000130766	0.00180747	Baseline	chemokine (C-C motif) ligand 3 [Source:MGI Symbol;Acc:MGI:98260]
NM_153594	Pcmtd2	0.393299	0.00013066	0.00180747	Baseline	protein-L-isoaspartate (D-aspartate) O-methyltransferase domain containing 2 [Source:MGI Symbol;Acc:MGI:1923927]
NM_175238	Rif1	0.417142	0.000130795	0.00180747	Baseline	replication timing regulatory factor 1 [Source:MGI Symbol;Acc:MGI:1098622]
NM_146248	Cchcr1	-0.456668	0.000130994	0.00180881	Baseline	coiled-coil alpha-helical rod protein 1 [Source:MGI Symbol;Acc:MGI:2385321]
NM_001014390	Dyrk2	0.306253	0.000131053	0.00180881	Baseline	dual-specificity tyrosine-(Y)-phosphorylation regulated kinase 2 [Source:MGI Symbol;Acc:MGI:1330301]
NM_177778	Armc7	-0.592353	0.000131139	0.00180891	Baseline	armadillo repeat containing 7 [Source:MGI Symbol;Acc:MGI:2679719]
NM_153101	Mrgpra2b	-1.36264	0.000132304	0.00182386	Baseline	MAS-related GPR, member A2B [Source:MGI Symbol;Acc:MGI:3033098]
NM_011234	Rad51	-1.10109	0.000132946	0.00183048	Baseline	RAD51 recombinase [Source:MGI Symbol;Acc:MGI:97890]
NM_130877	Peg10	0.901659	0.000132942	0.00183048	Baseline	paternally expressed 10 [Source:MGI Symbol;Acc:MGI:2157785]
NM_172598	Wdhd1	-0.56293	0.000133259	0.00183367	Baseline	WD repeat and HMG-box DNA binding protein 1 [Source:MGI Symbol;Acc:MGI:2443514]
NM_001289723	Wipf1	-1.8011	0.000133938	0.00184189	Baseline	WAS/WASL interacting protein family, member 1 [Source:MGI Symbol;Acc:MGI:2178801]
NM_010392	H2-Q2	-1.08489	0.000134761	0.00185099	Baseline	histocompatibility 2, Q region locus 2 [Source:MGI Symbol;Acc:MGI:95931]
NM_021526	Psmd14	-0.406087	0.000134764	0.00185099	Baseline	proteasome (prosome, macropain) 26S subunit, non-ATPase, 14 [Source:MGI Symbol;Acc:MGI:1913284]
NM_172742	Mtmr10	0.322327	0.000134888	0.00185157	Baseline	myotubularin related protein 10 [Source:MGI Symbol;Acc:MGI:2142292]
NM_172709	Otop1	9.34721	0.0001351	0.00185336	Upregulated	otopetrin 1 [Source:MGI Symbol;Acc:MGI:2388363]
NM_001048060	Idnk	-0.587767	0.000135188	0.00185344	Baseline	idnK gluconokinase homolog (E. coli) [Source:MGI Symbol;Acc:MGI:1922981]
NM_053179	Nans	-0.418086	0.000135604	0.00185775	Baseline	N-acetylneuraminic acid synthase (sialic acid synthase) [Source:MGI Symbol;Acc:MGI:2149820]
NM_027815	9030624J02Rik	-0.241369	0.000135667	0.00185775	Baseline	-
NM_009615	Adam17	-0.512239	0.000136957	0.00187428	Baseline	a disintegrin and metallopeptidase domain 17 [Source:MGI Symbol;Acc:MGI:1096335]
NM_010197	Fgf1	0.467134	0.000137445	0.00187983	Baseline	fibroblast growth factor 1 [Source:MGI Symbol;Acc:MGI:95515]
NM_009072	Rock2	0.299989	0.000137858	0.00188434	Baseline	Rho-associated coiled-coil containing protein kinase 2 [Source:MGI Symbol;Acc:MGI:107926]
NR_105938	Mir6972	-2.80473	0.00013852	0.00188995	Downregulated	microRNA 6972 [Source:MGI Symbol;Acc:MGI:5531192]
NM_144522	Tbc1d10b	-0.224516	0.000138425	0.00188995	Baseline	TBC1 domain family, member 10b [Source:MGI Symbol;Acc:MGI:1915699]
NM_001042752	Neo1	0.299159	0.000138491	0.00188995	Baseline	neogenin [Source:MGI Symbol;Acc:MGI:1097159]
NM_001039151	Cd44	-1.75296	0.000138827	0.001893	Baseline	CD44 antigen [Source:MGI Symbol;Acc:MGI:88338]
NM_001015507	Vprbp	0.325092	0.000139026	0.00189457	Baseline	-
NM_024245	Kif23	-0.653849	0.00014068	0.00191596	Baseline	kinesin family member 23 [Source:MGI Symbol;Acc:MGI:1919069]
NM_133185	Rogdi	-0.408211	0.000141106	0.00192061	Baseline	rogdi homolog [Source:MGI Symbol;Acc:MGI:1913299]
NM_026985	Mcemp1	-0.927381	0.000141371	0.00192306	Baseline	mast cell expressed membrane protein 1 [Source:MGI Symbol;Acc:MGI:1916439]
NM_001163793	C530008M17Rik	0.717595	0.000141952	0.0019298	Baseline	-
NM_178931	Tnfrsf14	-0.530023	0.000142239	0.00193253	Baseline	tumor necrosis factor receptor superfamily, member 14 (herpesvirus entry mediator) [Source:MGI Symbol;Acc:MGI:2675303]
NM_019492	Rgs3	-2.10393	0.00014293	0.00194076	Downregulated	regulator of G-protein signaling 3 [Source:MGI Symbol;Acc:MGI:1354734]
NM_028459	Wasl	0.271696	0.000143452	0.00194668	Baseline	WASP like actin nucleation promoting factor [Source:MGI Symbol;Acc:MGI:1920428]
NM_011249	Rbl1	-0.496245	0.000144393	0.00195827	Baseline	RB transcriptional corepressor like 1 [Source:MGI Symbol;Acc:MGI:103300]
NM_001195298	Kifc1	-1.14714	0.000144686	0.00196107	Baseline	kinesin family member C1 [Source:MGI Symbol;Acc:MGI:109596]
NM_001024720	Hmcn1	1.00846	0.000146209	0.00198053	Baseline	hemicentin 1 [Source:MGI Symbol;Acc:MGI:2685047]
NM_001001321	Slc35d2	-0.523227	0.000146975	0.00198884	Baseline	solute carrier family 35, member D2 [Source:MGI Symbol;Acc:MGI:1917734]
NM_146008	Tcp11l2	0.323421	0.000146999	0.00198884	Baseline	t-complex 11 (mouse) like 2 [Source:MGI Symbol;Acc:MGI:2444679]
NM_009750	Ngfrap1	-0.506274	0.000147594	0.00199569	Baseline	-
NM_009451	Tubb4a	0.732498	0.00014791	0.00199877	Baseline	tubulin, beta 4A class IVA [Source:MGI Symbol;Acc:MGI:107848]
NM_053086	Nolc1	-7.9308	0.000148126	0.0020005	Downregulated	nucleolar and coiled-body phosphoprotein 1 [Source:MGI Symbol;Acc:MGI:1918019]
NM_031868	Ppp1ca	-0.203851	0.000148304	0.0020017	Baseline	protein phosphatase 1 catalytic subunit alpha [Source:MGI Symbol;Acc:MGI:103016]
NM_013851	Abca8b	0.546289	0.000148644	0.0020051	Baseline	ATP-binding cassette, sub-family A (ABC1), member 8b [Source:MGI Symbol;Acc:MGI:1351668]
NM_145135	Rnh1	-0.397471	0.000148829	0.00200639	Baseline	ribonuclease/angiogenin inhibitor 1 [Source:MGI Symbol;Acc:MGI:1195456]
NM_177093	Lrrc58	0.291595	0.000149236	0.00201068	Baseline	leucine rich repeat containing 58 [Source:MGI Symbol;Acc:MGI:2443542]
NM_007870	Dnase1l3	-1.62658	0.000149409	0.00201182	Baseline	deoxyribonuclease 1-like 3 [Source:MGI Symbol;Acc:MGI:1314633]
NM_025331	Gng11	0.333086	0.000149575	0.00201285	Baseline	guanine nucleotide binding protein (G protein), gamma 11 [Source:MGI Symbol;Acc:MGI:1913316]
NM_026617	Tmbim4	-0.299405	0.000150751	0.00202747	Baseline	transmembrane BAX inhibitor motif containing 4 [Source:MGI Symbol;Acc:MGI:1915462]
NM_009758	Bmpr1a	0.419786	0.0001509	0.00202827	Baseline	bone morphogenetic protein receptor, type 1A [Source:MGI Symbol;Acc:MGI:1338938]
NM_027439	Atp6ap2	-0.296929	0.000151233	0.00203153	Baseline	ATPase, H+ transporting, lysosomal accessory protein 2 [Source:MGI Symbol;Acc:MGI:1917745]
NM_026605	Sympk	-0.0871545	0.000151576	0.00203493	Baseline	symplekin [Source:MGI Symbol;Acc:MGI:1915438]
NM_134009	Ncln	-0.234508	0.000152914	0.00205167	Baseline	nicalin [Source:MGI Symbol;Acc:MGI:1926081]
NM_029711	Arpc2	-0.274673	0.000154463	0.00207123	Baseline	actin related protein 2/3 complex, subunit 2 [Source:MGI Symbol;Acc:MGI:1923959]
NM_010902	Nfe2l2	-0.305883	0.000154645	0.00207244	Baseline	nuclear factor, erythroid derived 2, like 2 [Source:MGI Symbol;Acc:MGI:108420]
NM_007544	Bid	-0.716687	0.000154985	0.00207577	Baseline	BH3 interacting domain death agonist [Source:MGI Symbol;Acc:MGI:108093]
NM_178609	E2f7	-0.951399	0.000155409	0.00208022	Baseline	E2F transcription factor 7 [Source:MGI Symbol;Acc:MGI:1289147]
NM_146040	Cdca7l	-0.693914	0.000155716	0.00208309	Baseline	cell division cycle associated 7 like [Source:MGI Symbol;Acc:MGI:2384982]
NM_008183	Gstm2	0.229817	0.000156051	0.00208634	Baseline	glutathione S-transferase, mu 2 [Source:MGI Symbol;Acc:MGI:95861]
NM_009627	Adm	-1.00941	0.000156724	0.0020941	Baseline	adrenomedullin [Source:MGI Symbol;Acc:MGI:108058]
NM_001081963	9430020K01Rik	0.358261	0.000157193	0.00209913	Baseline	-
NM_133930	Creld1	-0.197866	0.000159542	0.00212924	Baseline	cysteine-rich with EGF-like domains 1 [Source:MGI Symbol;Acc:MGI:2152539]
NM_015759	Fgd3	-0.458329	0.000160233	0.00213719	Baseline	FYVE, RhoGEF and PH domain containing 3 [Source:MGI Symbol;Acc:MGI:1353657]
NM_146054	Fermt2	0.358047	0.000161689	0.00215535	Baseline	fermitin family member 2 [Source:MGI Symbol;Acc:MGI:2385001]
NM_026410	Cdca5	-1.68184	0.000163027	0.00217142	Baseline	cell division cycle associated 5 [Source:MGI Symbol;Acc:MGI:1915099]
NM_001281929	Gria3	17.1073	0.000163087	0.00217142	Upregulated	glutamate receptor, ionotropic, AMPA3 (alpha 3) [Source:MGI Symbol;Acc:MGI:95810]
NM_001163445	Smim10l1	0.2855	0.000163201	0.00217165	Baseline	small integral membrane protein 10 like 1 [Source:MGI Symbol;Acc:MGI:1914379]
NM_026417	Yipf4	0.206564	0.000164309	0.00218502	Baseline	Yip1 domain family, member 4 [Source:MGI Symbol;Acc:MGI:1915114]
NM_001193271	Meis1	0.488587	0.000164398	0.00218502	Baseline	Meis homeobox 1 [Source:MGI Symbol;Acc:MGI:104717]
NM_178309	Brip1	-0.768892	0.000164506	0.00218516	Baseline	BRCA1 interacting protein C-terminal helicase 1 [Source:MGI Symbol;Acc:MGI:2442836]
NM_030721	Acox3	-0.292582	0.000165202	0.00219312	Baseline	acyl-Coenzyme A oxidase 3, pristanoyl [Source:MGI Symbol;Acc:MGI:1933156]
NM_008817	Peg3	0.828307	0.000165802	0.00219979	Baseline	paternally expressed 3 [Source:MGI Symbol;Acc:MGI:104748]
NM_008740	Nsf	-0.23837	0.000166132	0.00220288	Baseline	N-ethylmaleimide sensitive fusion protein [Source:MGI Symbol;Acc:MGI:104560]
NM_025311_1	Tmem254a	-2.2329	0.000166315	0.00220402	Downregulated	transmembrane protein 254a [Source:MGI Symbol;Acc:MGI:1196450]
NM_007754	Cpd	0.459036	0.000168028	0.00222541	Baseline	carboxypeptidase D [Source:MGI Symbol;Acc:MGI:107265]
NM_001004176	Maml3	0.404973	0.000168452	0.00222971	Baseline	mastermind like transcriptional coactivator 3 [Source:MGI Symbol;Acc:MGI:2389461]
NM_011692	Vbp1	0.286776	0.000168633	0.00223081	Baseline	von Hippel-Lindau binding protein 1 [Source:MGI Symbol;Acc:MGI:1333804]
NM_021456	Ces1g	1.22815	0.000169342	0.00223887	Baseline	carboxylesterase 1G [Source:MGI Symbol;Acc:MGI:88378]
NM_008828	Pgk1	-0.739599	0.00017067	0.00225512	Baseline	phosphoglycerate kinase 1 [Source:MGI Symbol;Acc:MGI:97555]
NM_017378	Pcdh12	0.515764	0.000170811	0.00225566	Baseline	protocadherin 12 [Source:MGI Symbol;Acc:MGI:1855700]
NM_139309	Fktn	0.471541	0.000171145	0.00225744	Baseline	fukutin [Source:MGI Symbol;Acc:MGI:2179507]
NM_001163290	Adck3	12.008	0.000171074	0.00225744	Upregulated	-
NM_009008	Rac2	-0.675898	0.000171305	0.00225822	Baseline	Rac family small GTPase 2 [Source:MGI Symbol;Acc:MGI:97846]
NM_008278	Hpgd	0.386097	0.000171658	0.00225978	Baseline	hydroxyprostaglandin dehydrogenase 15 (NAD) [Source:MGI Symbol;Acc:MGI:108085]
NM_175260	Myh10	0.591593	0.000171523	0.00225978	Baseline	myosin, heavy polypeptide 10, non-muscle [Source:MGI Symbol;Acc:MGI:1930780]
NM_013743	Pdk4	2.86715	0.000171723	0.00225978	Upregulated	pyruvate dehydrogenase kinase, isoenzyme 4 [Source:MGI Symbol;Acc:MGI:1351481]
NM_007790	Smc3	0.193604	0.000172638	0.0022705	Baseline	structural maintenance of chromosomes 3 [Source:MGI Symbol;Acc:MGI:1339795]
NM_028770	Krt80	0.264047	0.000173696	0.00228309	Baseline	keratin 80 [Source:MGI Symbol;Acc:MGI:1921377]
NM_201353	Slc6a7	5.51788	0.000175117	0.00230043	Upregulated	solute carrier family 6 (neurotransmitter transporter, L-proline), member 7 [Source:MGI Symbol;Acc:MGI:2147363]
NM_001291126	Phf23	-8.86441	0.000175817	0.00230829	Downregulated	PHD finger protein 23 [Source:MGI Symbol;Acc:MGI:1925496]
NM_001013370	Sesn1	0.559896	0.000176083	0.00231043	Baseline	sestrin 1 [Source:MGI Symbol;Acc:MGI:2155278]
NM_001033270	Slc4a7	-0.402454	0.000176242	0.00231119	Baseline	solute carrier family 4, sodium bicarbonate cotransporter, member 7 [Source:MGI Symbol;Acc:MGI:2443878]
NM_013586	Loxl3	-0.548598	0.000176647	0.00231516	Baseline	lysyl oxidase-like 3 [Source:MGI Symbol;Acc:MGI:1337004]
NM_001166416	Med23	-9.92873	0.000176761	0.00231531	Downregulated	mediator complex subunit 23 [Source:MGI Symbol;Acc:MGI:1917458]
NM_001039170	Eif4e2	-7.59498	0.000177105	0.00231581	Downregulated	eukaryotic translation initiation factor 4E member 2 [Source:MGI Symbol;Acc:MGI:1914440]
NM_026914	Smdt1	-0.26966	0.000177107	0.00231581	Baseline	single-pass membrane protein with aspartate rich tail 1 [Source:MGI Symbol;Acc:MGI:1916279]
NM_001163502	Elmsan1	0.805069	0.000176966	0.00231581	Baseline	-
NM_181730	Polr1d	-0.754584	0.000177739	0.00232273	Baseline	polymerase (RNA) I polypeptide D [Source:MGI Symbol;Acc:MGI:108403]
NM_013700	Usp5	-0.205713	0.000177889	0.00232335	Baseline	ubiquitin specific peptidase 5 (isopeptidase T) [Source:MGI Symbol;Acc:MGI:1347343]
NM_013866	Zfp385a	-0.716045	0.000179382	0.00234015	Baseline	zinc finger protein 385A [Source:MGI Symbol;Acc:MGI:1352495]
NR_037708	Adamts10	0.491245	0.000179308	0.00234015	Baseline	a disintegrin-like and metallopeptidase (reprolysin type) with thrombospondin type 1 motif, 10 [Source:MGI Symbol;Acc:MGI:2449112]
NM_001162903	Ccdc71l	-0.269832	0.000179531	0.00234073	Baseline	coiled-coil domain containing 71 like [Source:MGI Symbol;Acc:MGI:1919373]
NM_009789	S100g	0.472678	0.000179739	0.0023421	Baseline	S100 calcium binding protein G [Source:MGI Symbol;Acc:MGI:104528]
NM_011032	P4hb	-0.239201	0.000179917	0.00234307	Baseline	prolyl 4-hydroxylase, beta polypeptide [Source:MGI Symbol;Acc:MGI:97464]
NM_010304	Gna15	-0.92066	0.000180447	0.00234861	Baseline	guanine nucleotide binding protein, alpha 15 [Source:MGI Symbol;Acc:MGI:95770]
NM_010211	Fhl1	0.628182	0.000180601	0.00234927	Baseline	four and a half LIM domains 1 [Source:MGI Symbol;Acc:MGI:1298387]
NM_031185	Akap12	0.403905	0.00018122	0.00235597	Baseline	A kinase (PRKA) anchor protein (gravin) 12 [Source:MGI Symbol;Acc:MGI:1932576]
NM_023422	Hist1h2bc	-0.392133	0.000181759	0.00236162	Baseline	-
NM_001039509	Pnkd	-10.8886	0.000182187	0.00236421	Downregulated	paroxysmal nonkinesiogenic dyskinesia [Source:MGI Symbol;Acc:MGI:1930773]
NM_016745	Atp2a3	0.504742	0.000182273	0.00236421	Baseline	ATPase, Ca++ transporting, ubiquitous [Source:MGI Symbol;Acc:MGI:1194503]
NM_001205369	Casc4	0.813273	0.000182132	0.00236421	Baseline	-
NM_207244	Cd200r4	-1.14101	0.000183073	0.00237323	Baseline	CD200 receptor 4 [Source:MGI Symbol;Acc:MGI:3036289]
NM_011957	Creb3l1	-0.496083	0.000184084	0.00238497	Baseline	cAMP responsive element binding protein 3-like 1 [Source:MGI Symbol;Acc:MGI:1347062]
NM_001081351	Cped1	0.644346	0.000184373	0.00238735	Baseline	cadherin-like and PC-esterase domain containing 1 [Source:MGI Symbol;Acc:MGI:2444814]
NM_147218	Abca6	0.959394	0.00018501	0.00239422	Baseline	ATP-binding cassette, sub-family A (ABC1), member 6 [Source:MGI Symbol;Acc:MGI:1923434]
NM_001081314	C2cd4b	-1.12912	0.00018604	0.00240618	Baseline	C2 calcium-dependent domain containing 4B [Source:MGI Symbol;Acc:MGI:1922947]
NM_001008421	Nol10	-0.277319	0.000186442	0.00240999	Baseline	nucleolar protein 10 [Source:MGI Symbol;Acc:MGI:2684913]
NM_001270646	Prob1	0.535101	0.000187807	0.00242626	Baseline	proline rich basic protein 1 [Source:MGI Symbol;Acc:MGI:2686460]
NM_027118	Cdk13	-0.306165	0.000188484	0.00243361	Baseline	cyclin-dependent kinase 13 [Source:MGI Symbol;Acc:MGI:1916812]
NM_028767	Foxp4	-0.579727	0.000189131	0.00244057	Baseline	forkhead box P4 [Source:MGI Symbol;Acc:MGI:1921373]
NM_011965	Psma1	-0.314153	0.000191115	0.00246373	Baseline	proteasome subunit alpha 1 [Source:MGI Symbol;Acc:MGI:1347005]
NM_009441	Ttc3	0.247616	0.000191144	0.00246373	Baseline	tetratricopeptide repeat domain 3 [Source:MGI Symbol;Acc:MGI:1276539]
NM_080555	Ppap2b	0.363303	0.000191695	0.00246942	Baseline	-
NM_001100452	Gltscr1l	0.256804	0.00019222	0.00247478	Baseline	-
NM_201529	Lmo7	0.43998	0.000193139	0.00248519	Baseline	LIM domain only 7 [Source:MGI Symbol;Acc:MGI:1353586]
NM_001145960	Slc37a2	-6.76493	0.000193315	0.00248605	Downregulated	solute carrier family 37 (glycerol-3-phosphate transporter), member 2 [Source:MGI Symbol;Acc:MGI:1929693]
NM_172777	Gbp9	-0.506962	0.000194644	0.00250172	Baseline	guanylate-binding protein 9 [Source:MGI Symbol;Acc:MGI:3605620]
NM_008234	Hells	-0.825277	0.000196793	0.00252719	Baseline	helicase, lymphoid specific [Source:MGI Symbol;Acc:MGI:106209]
NM_025557	Pcp4l1	0.73866	0.000196849	0.00252719	Baseline	Purkinje cell protein 4-like 1 [Source:MGI Symbol;Acc:MGI:1913675]
NM_008009	Fgfbp1	0.591819	0.000197394	0.00253274	Baseline	fibroblast growth factor binding protein 1 [Source:MGI Symbol;Acc:MGI:1096350]
NM_009764	Brca1	-0.832743	0.000197588	0.00253379	Baseline	breast cancer 1, early onset [Source:MGI Symbol;Acc:MGI:104537]
NM_001164275	Prrg1	4.90794	0.000197952	0.00253701	Upregulated	proline rich Gla (G-carboxyglutamic acid) 1 [Source:MGI Symbol;Acc:MGI:1917364]
NM_009938	Copa	-0.163066	0.000198194	0.00253868	Baseline	coatomer protein complex subunit alpha [Source:MGI Symbol;Acc:MGI:1334462]
NM_029418	9130401M01Rik	-0.433769	0.000200027	0.00256071	Baseline	RIKEN cDNA 9130401M01 gene [Source:MGI Symbol;Acc:MGI:1923008]
NM_023721	Atp6v1d	-0.428207	0.000200306	0.00256283	Baseline	ATPase, H+ transporting, lysosomal V1 subunit D [Source:MGI Symbol;Acc:MGI:1921084]
NM_025494	Atp6v1c1	-0.277668	0.000201082	0.00257131	Baseline	ATPase, H+ transporting, lysosomal V1 subunit C1 [Source:MGI Symbol;Acc:MGI:1913585]
NM_032008	Slmap	0.23988	0.000203443	0.00260003	Baseline	sarcolemma associated protein [Source:MGI Symbol;Acc:MGI:1933549]
NM_199015	Phf11d	-0.548856	0.000204882	0.00261693	Baseline	PHD finger protein 11D [Source:MGI Symbol;Acc:MGI:1277133]
NM_011264	Rev3l	0.493287	0.000206752	0.00263932	Baseline	REV3 like, DNA directed polymerase zeta catalytic subunit [Source:MGI Symbol;Acc:MGI:1337131]
NM_001142957	Zfp955b	0.448098	0.000208447	0.00265946	Baseline	zinc finger protein 955B [Source:MGI Symbol;Acc:MGI:4834573]
NM_153570	Noc4l	-0.544671	0.000208952	0.0026629	Baseline	NOC4 like [Source:MGI Symbol;Acc:MGI:2140843]
NM_172457	Mob3a	-0.384165	0.000208943	0.0026629	Baseline	MOB kinase activator 3A [Source:MGI Symbol;Acc:MGI:3050117]
NM_017375	Ostf1	-0.318605	0.000210322	0.00267781	Baseline	osteoclast stimulating factor 1 [Source:MGI Symbol;Acc:MGI:700012]
NM_021498	Pole3	-0.317073	0.000210359	0.00267781	Baseline	polymerase (DNA directed), epsilon 3 (p17 subunit) [Source:MGI Symbol;Acc:MGI:1933378]
NM_010636	Klf12	0.528977	0.000210515	0.0026783	Baseline	Kruppel-like factor 12 [Source:MGI Symbol;Acc:MGI:1333796]
NM_011988	Slc27a3	0.376802	0.000211617	0.00269079	Baseline	solute carrier family 27 (fatty acid transporter), member 3 [Source:MGI Symbol;Acc:MGI:1347358]
NM_009903	Cldn4	-1.51001	0.000213129	0.0027085	Baseline	claudin 4 [Source:MGI Symbol;Acc:MGI:1313314]
NM_029721	Snx27	0.926276	0.000214442	0.00272366	Baseline	sorting nexin family member 27 [Source:MGI Symbol;Acc:MGI:1923992]
NM_001290455	Gripap1	-6.05846	0.000215402	0.00273431	Downregulated	GRIP1 associated protein 1 [Source:MGI Symbol;Acc:MGI:1859616]
NM_026169	Frmd8	-0.206581	0.000215524	0.00273432	Baseline	FERM domain containing 8 [Source:MGI Symbol;Acc:MGI:1914707]
NM_011708	Vwf	0.48883	0.000215696	0.00273497	Baseline	Von Willebrand factor [Source:MGI Symbol;Acc:MGI:98941]
NM_025334	Txndc12	-0.234135	0.000215949	0.00273664	Baseline	thioredoxin domain containing 12 (endoplasmic reticulum) [Source:MGI Symbol;Acc:MGI:1913323]
NM_025589	Rpl36al	-0.345655	0.000216143	0.00273757	Baseline	ribosomal protein L36A-like [Source:MGI Symbol;Acc:MGI:1913733]
NM_001293650	Prkcsh	-0.612011	0.000217811	0.00275716	Baseline	protein kinase C substrate 80K-H [Source:MGI Symbol;Acc:MGI:107877]
NM_133854	Snapin	0.184893	0.000218734	0.00276642	Baseline	SNAP-associated protein [Source:MGI Symbol;Acc:MGI:1333745]
NM_001113417	Thrb	0.465151	0.000218788	0.00276642	Baseline	thyroid hormone receptor beta [Source:MGI Symbol;Acc:MGI:98743]
NM_054084	Calcb	1.93589	0.000220408	0.00278534	Baseline	calcitonin-related polypeptide, beta [Source:MGI Symbol;Acc:MGI:2151254]
NM_011163	Eif2ak2	-0.460142	0.000221082	0.00279186	Baseline	eukaryotic translation initiation factor 2-alpha kinase 2 [Source:MGI Symbol;Acc:MGI:1353449]
NM_177660	Zbtb10	0.520974	0.000221171	0.00279186	Baseline	zinc finger and BTB domain containing 10 [Source:MGI Symbol;Acc:MGI:2139883]
NM_025928	Pmf1	-0.548618	0.000221706	0.0027955	Baseline	polyamine-modulated factor 1 [Source:MGI Symbol;Acc:MGI:1914287]
NM_009512	Slc27a5	6.82092	0.000221699	0.0027955	Upregulated	solute carrier family 27 (fatty acid transporter), member 5 [Source:MGI Symbol;Acc:MGI:1347100]
NM_013634	Med1	-8.94099	0.000222915	0.00280917	Downregulated	mediator complex subunit 1 [Source:MGI Symbol;Acc:MGI:1100846]
NM_001110824	Foxp4	-0.95674	0.000224952	0.00283327	Baseline	forkhead box P4 [Source:MGI Symbol;Acc:MGI:1921373]
NM_001170395	Cd163	-4.29053	0.00022515	0.00283418	Downregulated	CD163 antigen [Source:MGI Symbol;Acc:MGI:2135946]
NM_007536	Bcl2a1d	-1.0515	0.000225701	0.00283953	Baseline	B cell leukemia/lymphoma 2 related protein A1d [Source:MGI Symbol;Acc:MGI:1278325]
NM_009404	Tnfsf9	-1.22743	0.000227377	0.00285904	Baseline	tumor necrosis factor (ligand) superfamily, member 9 [Source:MGI Symbol;Acc:MGI:1101058]
NM_133240	Acot8	-0.347041	0.000227937	0.00286449	Baseline	acyl-CoA thioesterase 8 [Source:MGI Symbol;Acc:MGI:2158201]
NM_001291903	Adcy8	1.13117	0.000230104	0.0028901	Baseline	adenylate cyclase 8 [Source:MGI Symbol;Acc:MGI:1341110]
NM_010119	Ehd1	-0.234673	0.000230353	0.00289163	Baseline	EH-domain containing 1 [Source:MGI Symbol;Acc:MGI:1341878]
NM_007632	Ccnd3	-0.282448	0.000232834	0.00291953	Baseline	cyclin D3 [Source:MGI Symbol;Acc:MGI:88315]
NM_172918	Zfp317	0.302291	0.000232752	0.00291953	Baseline	zinc finger protein 317 [Source:MGI Symbol;Acc:MGI:107775]
NM_030175	Hhipl2	-5.51789	0.000233336	0.0029242	Downregulated	hedgehog interacting protein-like 2 [Source:MGI Symbol;Acc:MGI:1926022]
NM_020024	Taf10	-0.289407	0.000233685	0.00292605	Baseline	TATA-box binding protein associated factor 10 [Source:MGI Symbol;Acc:MGI:1346320]
NM_172836	9930021J03Rik	0.254715	0.000233743	0.00292605	Baseline	RIKEN cDNA 9930021J03 gene [Source:MGI Symbol;Acc:MGI:2444398]
NM_001033150	Plekhm2	-0.170209	0.000234165	0.00292972	Baseline	pleckstrin homology domain containing, family M (with RUN domain) member 2 [Source:MGI Symbol;Acc:MGI:1916832]
NM_001291894	Lilrb4a	-1.18037	0.000235838	0.00294902	Baseline	leukocyte immunoglobulin-like receptor, subfamily B, member 4A [Source:MGI Symbol;Acc:MGI:102701]
NM_009912	Ccr1	-0.853991	0.000237374	0.00296659	Baseline	chemokine (C-C motif) receptor 1 [Source:MGI Symbol;Acc:MGI:104618]
NM_001162896	4930523C07Rik	0.400613	0.000238807	0.00298285	Baseline	RIKEN cDNA 4930523C07 gene [Source:MGI Symbol;Acc:MGI:1914897]
NM_001144992	2810459M11Rik	2.57199	0.000239774	0.00299327	Upregulated	RIKEN cDNA 2810459M11 gene [Source:MGI Symbol;Acc:MGI:1920042]
NM_001162943	Dchs1	0.748516	0.000241043	0.00300745	Baseline	dachsous cadherin related 1 [Source:MGI Symbol;Acc:MGI:2685011]
NM_173413	Rab8b	-0.34644	0.000241446	0.00301081	Baseline	RAB8B, member RAS oncogene family [Source:MGI Symbol;Acc:MGI:2442982]
NM_019674	Ppp4c	-0.29293	0.000241713	0.00301249	Baseline	protein phosphatase 4, catalytic subunit [Source:MGI Symbol;Acc:MGI:1891763]
NM_001146000	Zfp710	-3.26406	0.000243094	0.00302597	Downregulated	zinc finger protein 710 [Source:MGI Symbol;Acc:MGI:1921747]
NM_001039484	Kcnj10	-1.54904	0.000243127	0.00302597	Baseline	potassium inwardly-rectifying channel, subfamily J, member 10 [Source:MGI Symbol;Acc:MGI:1194504]
NM_012050	Omd	0.814919	0.000243196	0.00302597	Baseline	osteomodulin [Source:MGI Symbol;Acc:MGI:1350918]
NM_029012	Sppl3	0.247072	0.000244651	0.00304072	Baseline	signal peptide peptidase 3 [Source:MGI Symbol;Acc:MGI:1891433]
NM_026956	Cd209f	1.51544	0.000244561	0.00304072	Baseline	CD209f antigen [Source:MGI Symbol;Acc:MGI:1916392]
NM_001253857	Tet1	0.705522	0.000246218	0.00305852	Baseline	tet methylcytosine dioxygenase 1 [Source:MGI Symbol;Acc:MGI:1098693]
NM_008566	Mcm5	-0.847333	0.000246754	0.0030618	Baseline	minichromosome maintenance complex component 5 [Source:MGI Symbol;Acc:MGI:103197]
NM_029097	Atp13a2	-0.445901	0.000246677	0.0030618	Baseline	ATPase type 13A2 [Source:MGI Symbol;Acc:MGI:1922022]
NM_008944	Psma2	-0.329892	0.000247426	0.00306846	Baseline	proteasome subunit alpha 2 [Source:MGI Symbol;Acc:MGI:104885]
NM_028064	Slc39a4	-0.672818	0.000248053	0.00307118	Baseline	solute carrier family 39 (zinc transporter), member 4 [Source:MGI Symbol;Acc:MGI:1919277]
NM_023735	Actr3	-0.324659	0.000247984	0.00307118	Baseline	ARP3 actin-related protein 3 [Source:MGI Symbol;Acc:MGI:1921367]
NM_001081058	Cdk13	0.567462	0.000248019	0.00307118	Baseline	cyclin-dependent kinase 13 [Source:MGI Symbol;Acc:MGI:1916812]
NM_172530	She	0.466158	0.000248231	0.00307171	Baseline	src homology 2 domain-containing transforming protein E [Source:MGI Symbol;Acc:MGI:1099462]
NM_198022	Tnrc6c	0.213425	0.000248936	0.00307874	Baseline	trinucleotide repeat containing 6C [Source:MGI Symbol;Acc:MGI:2443265]
NM_175413	Lrrc39	4.05241	0.000249515	0.00308421	Upregulated	leucine rich repeat containing 39 [Source:MGI Symbol;Acc:MGI:1924557]
NM_008163	Grb2	-0.353987	0.000249885	0.00308542	Baseline	growth factor receptor bound protein 2 [Source:MGI Symbol;Acc:MGI:95805]
NM_080728	Myh7	0.731772	0.000249803	0.00308542	Baseline	myosin, heavy polypeptide 7, cardiac muscle, beta [Source:MGI Symbol;Acc:MGI:2155600]
NM_021309	Sh2d2a	-6.2625	0.000250192	0.00308752	Downregulated	SH2 domain containing 2A [Source:MGI Symbol;Acc:MGI:1351596]
NM_178680	Unc45b	0.536226	0.000254689	0.0031413	Baseline	unc-45 myosin chaperone B [Source:MGI Symbol;Acc:MGI:2443377]
NM_001130165	Oxr1	0.461316	0.000255584	0.00315062	Baseline	oxidation resistance 1 [Source:MGI Symbol;Acc:MGI:2179326]
NM_001290385	Arhgef9	0.932925	0.000258164	0.00318069	Baseline	CDC42 guanine nucleotide exchange factor (GEF) 9 [Source:MGI Symbol;Acc:MGI:2442233]
NR_130958	Brip1os	-0.196776	0.000260121	0.00320306	Baseline	BRCA1 interacting protein C-terminal helicase 1, opposite strand [Source:MGI Symbol;Acc:MGI:1921288]
NM_025607	Rnf181	-0.319068	0.00026332	0.00324069	Baseline	ring finger protein 181 [Source:MGI Symbol;Acc:MGI:1913760]
NM_011246	Rasgrp1	-0.622827	0.000264025	0.00324727	Baseline	RAS guanyl releasing protein 1 [Source:MGI Symbol;Acc:MGI:1314635]
NM_009344	Phlda1	-0.518206	0.000264188	0.00324727	Baseline	pleckstrin homology like domain, family A, member 1 [Source:MGI Symbol;Acc:MGI:1096880]
NM_010864	Myo5a	-0.425514	0.000264429	0.00324727	Baseline	myosin VA [Source:MGI Symbol;Acc:MGI:105976]
NM_026388	Tprgl	0.214697	0.000264385	0.00324727	Baseline	transformation related protein 63 regulated like [Source:MGI Symbol;Acc:MGI:1915058]
NM_001081360	Camsap2	0.394573	0.0002656	0.00325987	Baseline	calmodulin regulated spectrin-associated protein family, member 2 [Source:MGI Symbol;Acc:MGI:1922434]
NM_016906	Sec61a1	-0.219961	0.000266808	0.00327293	Baseline	Sec61 alpha 1 subunit (S. cerevisiae) [Source:MGI Symbol;Acc:MGI:1858417]
NM_001102456	Aplp2	0.592503	0.000267039	0.00327398	Baseline	amyloid beta (A4) precursor-like protein 2 [Source:MGI Symbol;Acc:MGI:88047]
NM_008610	Mmp2	-0.265732	0.000268941	0.00329373	Baseline	matrix metallopeptidase 2 [Source:MGI Symbol;Acc:MGI:97009]
NM_207515	Mbnl2	0.375616	0.000268916	0.00329373	Baseline	muscleblind like splicing factor 2 [Source:MGI Symbol;Acc:MGI:2145597]
NM_011157	Srgn	-0.544546	0.000269439	0.00329804	Baseline	serglycin [Source:MGI Symbol;Acc:MGI:97756]
NM_026719	Lmbrd1	0.252747	0.000270435	0.00330844	Baseline	LMBR1 domain containing 1 [Source:MGI Symbol;Acc:MGI:1915671]
NM_011798	Xcr1	-0.832865	0.00027115	0.00331431	Baseline	chemokine (C motif) receptor 1 [Source:MGI Symbol;Acc:MGI:1346338]
NM_053161	Mrpl27	-0.26625	0.000271208	0.00331431	Baseline	mitochondrial ribosomal protein L27 [Source:MGI Symbol;Acc:MGI:2137224]
NM_001168600	Gnl3l	-8.51755	0.00027207	0.00332304	Downregulated	guanine nucleotide binding protein-like 3 (nucleolar)-like [Source:MGI Symbol;Acc:MGI:2448557]
NM_007561	Bmpr2	0.557745	0.000273542	0.00333741	Baseline	bone morphogenetic protein receptor, type II (serine/threonine kinase) [Source:MGI Symbol;Acc:MGI:1095407]
NM_026922	Atp2c2	0.72117	0.000273438	0.00333741	Baseline	ATPase, Ca++ transporting, type 2C, member 2 [Source:MGI Symbol;Acc:MGI:1916297]
NM_145416	Kri1	-0.232613	0.000273861	0.0033395	Baseline	KRI1 homolog [Source:MGI Symbol;Acc:MGI:2384899]
NM_009796	Capn7	0.193012	0.00027544	0.00335695	Baseline	calpain 7 [Source:MGI Symbol;Acc:MGI:1338030]
NM_009890	Ch25h	-1.47302	0.000277005	0.00337421	Baseline	cholesterol 25-hydroxylase [Source:MGI Symbol;Acc:MGI:1333869]
NM_010069	Doc2a	3.72245	0.000278313	0.00338831	Upregulated	double C2, alpha [Source:MGI Symbol;Acc:MGI:109446]
NM_009915	Ccr2	-0.582138	0.000281371	0.0034237	Baseline	chemokine (C-C motif) receptor 2 [Source:MGI Symbol;Acc:MGI:106185]
NM_172947	Lsm12	-0.336992	0.00028268	0.00343778	Baseline	LSM12 homolog [Source:MGI Symbol;Acc:MGI:1919592]
NM_197982	Ddx39	-0.482892	0.000283739	0.00344598	Baseline	-
NM_009412	Tpd52	-0.417128	0.000283812	0.00344598	Baseline	tumor protein D52 [Source:MGI Symbol;Acc:MGI:107749]
NM_177470	Acaa2	0.809291	0.000283597	0.00344598	Baseline	acetyl-Coenzyme A acyltransferase 2 (mitochondrial 3-oxoacyl-Coenzyme A thiolase) [Source:MGI Symbol;Acc:MGI:1098623]
NM_010590	Ajuba	0.34754	0.000284172	0.00344851	Baseline	ajuba LIM protein [Source:MGI Symbol;Acc:MGI:1341886]
NM_153408	Neurl3	-0.671661	0.000284441	0.00344992	Baseline	neuralized E3 ubiquitin protein ligase 3 [Source:MGI Symbol;Acc:MGI:2429944]
NM_013584	Lifr	0.572152	0.000287415	0.00348412	Baseline	LIF receptor alpha [Source:MGI Symbol;Acc:MGI:96788]
NM_019642	Rpn2	-0.24981	0.00028773	0.00348606	Baseline	ribophorin II [Source:MGI Symbol;Acc:MGI:98085]
NM_172520	Arhgef19	0.350776	0.000288278	0.00349084	Baseline	Rho guanine nucleotide exchange factor (GEF) 19 [Source:MGI Symbol;Acc:MGI:1925912]
NM_198710	Sypl	0.261092	0.0002903	0.00351344	Baseline	synaptophysin-like protein [Source:MGI Symbol;Acc:MGI:108081]
NM_025826	Acadsb	0.150507	0.000290546	0.00351454	Baseline	acyl-Coenzyme A dehydrogenase, short/branched chain [Source:MGI Symbol;Acc:MGI:1914135]
NM_009141	Cxcl5	-2.6465	0.000290819	0.00351595	Downregulated	chemokine (C-X-C motif) ligand 5 [Source:MGI Symbol;Acc:MGI:1096868]
NM_001253872	Itgal	-0.864221	0.000290992	0.00351617	Baseline	integrin alpha L [Source:MGI Symbol;Acc:MGI:96606]
NM_001287800	Fhl1	-7.82668	0.000291646	0.00352218	Downregulated	four and a half LIM domains 1 [Source:MGI Symbol;Acc:MGI:1298387]
NM_013825	Ly75	-0.857499	0.000292391	0.0035293	Baseline	lymphocyte antigen 75 [Source:MGI Symbol;Acc:MGI:106662]
NM_026560	Cdca8	-1.15403	0.000293161	0.00353671	Baseline	cell division cycle associated 8 [Source:MGI Symbol;Acc:MGI:1196274]
NM_028389	Tmem219	-0.753145	0.000293464	0.00353847	Baseline	transmembrane protein 219 [Source:MGI Symbol;Acc:MGI:1915992]
NM_001081224	Prr16	-0.742374	0.000294128	0.00354459	Baseline	proline rich 16 [Source:MGI Symbol;Acc:MGI:1918623]
NM_133218	Zfp704	0.582673	0.000294525	0.00354748	Baseline	zinc finger protein 704 [Source:MGI Symbol;Acc:MGI:2180715]
NM_001081984	Popdc2	1.32912	0.000295065	0.00355209	Baseline	popeye domain containing 2 [Source:MGI Symbol;Acc:MGI:1930150]
NM_019570	Rev1	0.336074	0.000297673	0.00358158	Baseline	REV1, DNA directed polymerase [Source:MGI Symbol;Acc:MGI:1929074]
NM_019432	Tmem37	-0.665963	0.000298114	0.00358498	Baseline	transmembrane protein 37 [Source:MGI Symbol;Acc:MGI:2157899]
NM_001306222	Nfkbib	-0.604525	0.000298451	0.00358713	Baseline	nuclear factor of kappa light polypeptide gene enhancer in B cells inhibitor, beta [Source:MGI Symbol;Acc:MGI:104752]
NM_177263	Zhx3	0.524614	0.000299517	0.00359802	Baseline	zinc fingers and homeoboxes 3 [Source:MGI Symbol;Acc:MGI:2444772]
NM_177208	Dopey1	0.353096	0.000300322	0.00360386	Baseline	-
NR_131123	9330136K24Rik	6.49703	0.000300292	0.00360386	Upregulated	RIKEN cDNA 9330136K24 gene [Source:MGI Symbol;Acc:MGI:2442883]
NM_008204	H2-M2	-1.82959	0.000301094	0.00361122	Baseline	histocompatibility 2, M region locus 2 [Source:MGI Symbol;Acc:MGI:95914]
NM_009261	Strbp	0.225133	0.000302996	0.00363209	Baseline	spermatid perinuclear RNA binding protein [Source:MGI Symbol;Acc:MGI:104626]
NM_029035	Spsb1	-0.534364	0.000304313	0.00364595	Baseline	splA/ryanodine receptor domain and SOCS box containing 1 [Source:MGI Symbol;Acc:MGI:1921896]
NM_177682	Ccz1	-0.295625	0.000305066	0.00365303	Baseline	CCZ1 vacuolar protein trafficking and biogenesis associated [Source:MGI Symbol;Acc:MGI:2141070]
NM_008977	Ptpn2	-0.616428	0.000305466	0.00365589	Baseline	protein tyrosine phosphatase, non-receptor type 2 [Source:MGI Symbol;Acc:MGI:97806]
NM_183250	Tma7	-0.487065	0.000306372	0.00366479	Baseline	translational machinery associated 7 [Source:MGI Symbol;Acc:MGI:1913417]
NM_023284	Nuf2	-1.01941	0.000306535	0.00366481	Baseline	NUF2, NDC80 kinetochore complex component [Source:MGI Symbol;Acc:MGI:1914227]
NR_040409	Gm15441	1.51792	0.00030835	0.00368455	Baseline	predicted gene 15441 [Source:MGI Symbol;Acc:MGI:3641753]
NM_018744	Sema6a	0.479197	0.000310863	0.00371262	Baseline	sema domain, transmembrane domain (TM), and cytoplasmic domain, (semaphorin) 6A [Source:MGI Symbol;Acc:MGI:1203727]
NM_001110843	Cacna2d1	-6.87687	0.000312359	0.00372848	Downregulated	calcium channel, voltage-dependent, alpha2/delta subunit 1 [Source:MGI Symbol;Acc:MGI:88295]
NM_021423	Shank3	0.568104	0.000312521	0.00372848	Baseline	SH3 and multiple ankyrin repeat domains 3 [Source:MGI Symbol;Acc:MGI:1930016]
NM_001085492	Rere	0.257552	0.000316435	0.00377318	Baseline	arginine glutamic acid dipeptide (RE) repeats [Source:MGI Symbol;Acc:MGI:2683486]
NM_178692	C130074G19Rik	0.448526	0.000319365	0.00380612	Baseline	RIKEN cDNA C130074G19 gene [Source:MGI Symbol;Acc:MGI:2444831]
NM_023260	Mrps34	-0.297686	0.00032079	0.00382108	Baseline	mitochondrial ribosomal protein S34 [Source:MGI Symbol;Acc:MGI:1930188]
NM_008289	Hsd11b2	-0.923659	0.000321414	0.00382651	Baseline	hydroxysteroid 11-beta dehydrogenase 2 [Source:MGI Symbol;Acc:MGI:104720]
NM_001252515	Ehbp1	1.0173	0.000321721	0.00382814	Baseline	EH domain binding protein 1 [Source:MGI Symbol;Acc:MGI:2667252]
NM_001289651	Gid8	4.77176	0.000322075	0.00383034	Upregulated	GID complex subunit 8 [Source:MGI Symbol;Acc:MGI:1923675]
NM_010295	Gclc	-0.305204	0.000322431	0.00383255	Baseline	glutamate-cysteine ligase, catalytic subunit [Source:MGI Symbol;Acc:MGI:104990]
NM_198250	Lrrc4b	0.661457	0.00032305	0.0038379	Baseline	leucine rich repeat containing 4B [Source:MGI Symbol;Acc:MGI:3027390]
NM_001033448	Ap5b1	-0.481512	0.000323722	0.00384386	Baseline	adaptor-related protein complex 5, beta 1 subunit [Source:MGI Symbol;Acc:MGI:2685808]
NM_178651	Slc30a9	0.241942	0.000324866	0.00385339	Baseline	solute carrier family 30 (zinc transporter), member 9 [Source:MGI Symbol;Acc:MGI:1923690]
NM_001081279	Mfhas1	0.336339	0.000324812	0.00385339	Baseline	malignant fibrous histiocytoma amplified sequence 1 [Source:MGI Symbol;Acc:MGI:1098644]
NM_018797	Plxnc1	-0.387381	0.000326843	0.00387481	Baseline	plexin C1 [Source:MGI Symbol;Acc:MGI:1890127]
NM_013810	Dbnl	-0.507782	0.000327154	0.00387647	Baseline	drebrin-like [Source:MGI Symbol;Acc:MGI:700006]
NM_001164205	Tsen34	-8.92593	0.000330491	0.00391396	Downregulated	tRNA splicing endonuclease subunit 34 [Source:MGI Symbol;Acc:MGI:1913328]
NM_001286573	Ehmt2	-0.881664	0.000331988	0.00392962	Baseline	euchromatic histone lysine N-methyltransferase 2 [Source:MGI Symbol;Acc:MGI:2148922]
NM_138956	Rassf3	0.218146	0.000332501	0.00393158	Baseline	Ras association (RalGDS/AF-6) domain family member 3 [Source:MGI Symbol;Acc:MGI:2179722]
NM_172793	Btnl9	2.40181	0.000332463	0.00393158	Upregulated	butyrophilin-like 9 [Source:MGI Symbol;Acc:MGI:2442439]
NM_146224	Zfp280d	0.27854	0.000333097	0.00393657	Baseline	zinc finger protein 280D [Source:MGI Symbol;Acc:MGI:2384583]
NM_001081371	Dmxl1	0.342871	0.00033492	0.00395604	Baseline	Dmx-like 1 [Source:MGI Symbol;Acc:MGI:2443926]
NM_027745	Ccdc57	0.558048	0.00033524	0.00395776	Baseline	coiled-coil domain containing 57 [Source:MGI Symbol;Acc:MGI:1918526]
NM_011768	Zfx	-17.0927	0.000336636	0.00397217	Downregulated	zinc finger protein X-linked [Source:MGI Symbol;Acc:MGI:99211]
NM_013489	Cd84	-0.74751	0.000338107	0.00398536	Baseline	CD84 antigen [Source:MGI Symbol;Acc:MGI:1336885]
NM_001291292	2210011C24Rik	0.761193	0.000338037	0.00398536	Baseline	-
NM_027870	Armcx3	0.248385	0.000338878	0.00399237	Baseline	armadillo repeat containing, X-linked 3 [Source:MGI Symbol;Acc:MGI:1918953]
NM_023041	Pex19	0.16095	0.000339309	0.00399536	Baseline	peroxisomal biogenesis factor 19 [Source:MGI Symbol;Acc:MGI:1334458]
NM_011076	Abcb1a	0.601692	0.000339656	0.00399737	Baseline	ATP-binding cassette, sub-family B (MDR/TAP), member 1A [Source:MGI Symbol;Acc:MGI:97570]
NM_201406	Pigs	-0.306347	0.000340452	0.00400465	Baseline	phosphatidylinositol glycan anchor biosynthesis, class S [Source:MGI Symbol;Acc:MGI:2687325]
NM_030068	Iqch	5.6989	0.00034145	0.0040143	Upregulated	IQ motif containing H [Source:MGI Symbol;Acc:MGI:1925500]
NM_133786	Smc4	-0.286852	0.000342212	0.00402117	Baseline	structural maintenance of chromosomes 4 [Source:MGI Symbol;Acc:MGI:1917349]
NM_172532	Aldh5a1	0.509374	0.000344581	0.0040469	Baseline	aldhehyde dehydrogenase family 5, subfamily A1 [Source:MGI Symbol;Acc:MGI:2441982]
NM_001195088	Tmc8	-4.57809	0.000345207	0.00405186	Downregulated	transmembrane channel-like gene family 8 [Source:MGI Symbol;Acc:MGI:2669037]
NM_008869	Pla2g4a	-0.521555	0.000345361	0.00405186	Baseline	phospholipase A2, group IVA (cytosolic, calcium-dependent) [Source:MGI Symbol;Acc:MGI:1195256]
NM_029436	Klhl24	0.418211	0.000350528	0.00411034	Baseline	kelch-like 24 [Source:MGI Symbol;Acc:MGI:1923035]
NM_010509	Ifnar2	-0.383926	0.000352733	0.00413405	Baseline	interferon (alpha and beta) receptor 2 [Source:MGI Symbol;Acc:MGI:1098243]
NM_001040696	Nlrp1b	-0.62246	0.000356984	0.0041817	Baseline	NLR family, pyrin domain containing 1B [Source:MGI Symbol;Acc:MGI:3582959]
NM_029525	Prex2	0.746545	0.000357444	0.00418493	Baseline	phosphatidylinositol-3,4,5-trisphosphate-dependent Rac exchange factor 2 [Source:MGI Symbol;Acc:MGI:1923385]
NM_007454	Ap1b1	-0.215566	0.000360853	0.00422047	Baseline	adaptor protein complex AP-1, beta 1 subunit [Source:MGI Symbol;Acc:MGI:1096368]
NM_011049	Cdk16	0.138817	0.000360706	0.00422047	Baseline	cyclin-dependent kinase 16 [Source:MGI Symbol;Acc:MGI:97516]
NM_007984	Fscn1	-0.614118	0.000361773	0.00422905	Baseline	fascin actin-bundling protein 1 [Source:MGI Symbol;Acc:MGI:1352745]
NM_019989	Sh3bgrl	0.260631	0.000363554	0.00424767	Baseline	SH3-binding domain glutamic acid-rich protein like [Source:MGI Symbol;Acc:MGI:1930849]
NM_175381	2700081O15Rik	0.2775	0.000365274	0.00426556	Baseline	RIKEN cDNA 2700081O15 gene [Source:MGI Symbol;Acc:MGI:1919667]
NM_021718	Ms4a4b	-0.694551	0.000366579	0.00427859	Baseline	membrane-spanning 4-domains, subfamily A, member 4B [Source:MGI Symbol;Acc:MGI:1913083]
NM_008908	Ppic	-0.404627	0.000368807	0.00430237	Baseline	peptidylprolyl isomerase C [Source:MGI Symbol;Acc:MGI:97751]
NM_013533	Gpr162	-1.59187	0.000373605	0.00435609	Baseline	G protein-coupled receptor 162 [Source:MGI Symbol;Acc:MGI:1315214]
NM_001163575	Parp10	-0.765786	0.000374064	0.00435696	Baseline	poly (ADP-ribose) polymerase family, member 10 [Source:MGI Symbol;Acc:MGI:3712326]
NR_030738	2410006H16Rik	-0.479657	0.000374065	0.00435696	Baseline	RIKEN cDNA 2410006H16 gene [Source:MGI Symbol;Acc:MGI:1916471]
NM_033617	Atp6v0b	-0.218359	0.000374804	0.00436263	Baseline	ATPase, H+ transporting, lysosomal V0 subunit B [Source:MGI Symbol;Acc:MGI:1890510]
NM_027559	Cfap43	0.563353	0.000374938	0.00436263	Baseline	cilia and flagella associated protein 43 [Source:MGI Symbol;Acc:MGI:1289258]
NM_015782	Snrpa	-0.484502	0.000375728	0.00436733	Baseline	small nuclear ribonucleoprotein polypeptide A [Source:MGI Symbol;Acc:MGI:1855690]
NM_009955	Dpysl2	0.350468	0.000375575	0.00436733	Baseline	dihydropyrimidinase-like 2 [Source:MGI Symbol;Acc:MGI:1349763]
NM_146243	Actr2	-0.23364	0.000377452	0.00438498	Baseline	ARP2 actin-related protein 2 [Source:MGI Symbol;Acc:MGI:1913963]
NM_001290425	Usp45	9.20275	0.000377634	0.00438498	Upregulated	ubiquitin specific petidase 45 [Source:MGI Symbol;Acc:MGI:101850]
NM_016904	Cks1b	-0.863704	0.000378428	0.00438969	Baseline	CDC28 protein kinase 1b [Source:MGI Symbol;Acc:MGI:1889208]
NM_027238	Ttc39b	-0.311014	0.000378307	0.00438969	Baseline	tetratricopeptide repeat domain 39B [Source:MGI Symbol;Acc:MGI:1917113]
NM_007412	Gpr182	0.671431	0.000378783	0.00439155	Baseline	G protein-coupled receptor 182 [Source:MGI Symbol;Acc:MGI:109545]
NM_001033281	Prdm6	0.408609	0.000380079	0.00440431	Baseline	PR domain containing 6 [Source:MGI Symbol;Acc:MGI:2684938]
NM_009009	Rad21	0.115002	0.000380964	0.00441232	Baseline	RAD21 cohesin complex component [Source:MGI Symbol;Acc:MGI:108016]
NM_001162433	Lck	-0.675161	0.000383077	0.00442545	Baseline	lymphocyte protein tyrosine kinase [Source:MGI Symbol;Acc:MGI:96756]
NM_011970	Psmb2	-0.455561	0.000382691	0.00442545	Baseline	proteasome (prosome, macropain) subunit, beta type 2 [Source:MGI Symbol;Acc:MGI:1347045]
NM_001098227	Sdcbp	-0.337819	0.000382972	0.00442545	Baseline	syndecan binding protein [Source:MGI Symbol;Acc:MGI:1337026]
NM_001163775	Taok2	0.598018	0.000382702	0.00442545	Baseline	TAO kinase 2 [Source:MGI Symbol;Acc:MGI:1915919]
NM_134072	Akr1c14	0.63543	0.000382486	0.00442545	Baseline	aldo-keto reductase family 1, member C14 [Source:MGI Symbol;Acc:MGI:2145458]
NM_001044740	Slc7a2	-1.20164	0.00038417	0.0044358	Baseline	solute carrier family 7 (cationic amino acid transporter, y+ system), member 2 [Source:MGI Symbol;Acc:MGI:99828]
NM_172785	Zc3h12d	-0.878914	0.000385963	0.00444769	Baseline	zinc finger CCCH type containing 12D [Source:MGI Symbol;Acc:MGI:3045313]
NM_016719	Grb14	0.436747	0.000385582	0.00444769	Baseline	growth factor receptor bound protein 14 [Source:MGI Symbol;Acc:MGI:1355324]
NM_018782	Calcrl	0.611018	0.00038594	0.00444769	Baseline	calcitonin receptor-like [Source:MGI Symbol;Acc:MGI:1926944]
NR_126571	Prmt2	4.12524	0.000385985	0.00444769	Upregulated	protein arginine N-methyltransferase 2 [Source:MGI Symbol;Acc:MGI:1316652]
NM_001082960	Itgam	-1.29412	0.000390538	0.00449785	Baseline	integrin alpha M [Source:MGI Symbol;Acc:MGI:96607]
NM_001034903	Mansc4	-2.19919	0.000392087	0.00451339	Downregulated	MANSC domain containing 4 [Source:MGI Symbol;Acc:MGI:3645619]
NM_001145959	Ndrg2	0.696241	0.000393069	0.0045224	Baseline	N-myc downstream regulated gene 2 [Source:MGI Symbol;Acc:MGI:1352498]
NM_001110846	Cacna2d1	8.15639	0.000394908	0.00454124	Upregulated	calcium channel, voltage-dependent, alpha2/delta subunit 1 [Source:MGI Symbol;Acc:MGI:88295]
NM_009698	Aprt	-0.48375	0.000395166	0.0045419	Baseline	adenine phosphoribosyl transferase [Source:MGI Symbol;Acc:MGI:88061]
NM_145409	Chtf18	-0.855764	0.000395716	0.00454591	Baseline	CTF18, chromosome transmission fidelity factor 18 [Source:MGI Symbol;Acc:MGI:2384887]
NM_207663	Synm	0.647414	0.000395971	0.00454621	Baseline	synemin, intermediate filament protein [Source:MGI Symbol;Acc:MGI:2661187]
NR_045702	AW549542	0.935011	0.000396144	0.00454621	Baseline	-
NM_025344	Eif3f	-0.201353	0.00040104	0.00459773	Baseline	eukaryotic translation initiation factor 3, subunit F [Source:MGI Symbol;Acc:MGI:1913335]
NM_026979	C1qtnf2	0.570486	0.000400986	0.00459773	Baseline	C1q and tumor necrosis factor related protein 2 [Source:MGI Symbol;Acc:MGI:1916433]
NM_001170669	Pde8b	0.604458	0.000401558	0.00460133	Baseline	phosphodiesterase 8B [Source:MGI Symbol;Acc:MGI:2443999]
NM_001163557	Ppfibp2	4.32371	0.000402703	0.00461211	Upregulated	PTPRF interacting protein, binding protein 2 (liprin beta 2) [Source:MGI Symbol;Acc:MGI:894649]
NM_177092	Msrb3	0.345102	0.000403191	0.00461536	Baseline	methionine sulfoxide reductase B3 [Source:MGI Symbol;Acc:MGI:2443538]
NM_008823	Cfp	-0.89596	0.00040458	0.00462892	Baseline	complement factor properdin [Source:MGI Symbol;Acc:MGI:97545]
NM_008112	Gdi2	-0.190759	0.000404985	0.00463121	Baseline	guanosine diphosphate (GDP) dissociation inhibitor 2 [Source:MGI Symbol;Acc:MGI:99845]
NM_001114332	Slc16a10	-0.3747	0.000407538	0.00465805	Baseline	solute carrier family 16 (monocarboxylic acid transporters), member 10 [Source:MGI Symbol;Acc:MGI:1919722]
NM_146211	Colgalt1	-0.287853	0.000410138	0.0046854	Baseline	collagen beta(1-O)galactosyltransferase 1 [Source:MGI Symbol;Acc:MGI:1924348]
NM_027147	Enho	0.349006	0.000410912	0.00469186	Baseline	energy homeostasis associated [Source:MGI Symbol;Acc:MGI:1916888]
NM_175212	Tmem65	0.433516	0.000411466	0.00469582	Baseline	transmembrane protein 65 [Source:MGI Symbol;Acc:MGI:1922118]
NM_001036293	Nrbf2	-0.429216	0.000411707	0.0046962	Baseline	nuclear receptor binding factor 2 [Source:MGI Symbol;Acc:MGI:1354950]
NM_031367	Ifi44l	-0.879892	0.000413415	0.00471331	Baseline	interferon-induced protein 44 like [Source:MGI Symbol;Acc:MGI:95975]
NM_001146690	Chpt1	0.588518	0.000414667	0.0047252	Baseline	choline phosphotransferase 1 [Source:MGI Symbol;Acc:MGI:2384841]
NM_015729	Acox1	0.213527	0.000414952	0.00472606	Baseline	acyl-Coenzyme A oxidase 1, palmitoyl [Source:MGI Symbol;Acc:MGI:1330812]
NM_001163514	Extl2	1.36675	0.000416436	0.00474057	Baseline	exostosin-like glycosyltransferase 2 [Source:MGI Symbol;Acc:MGI:1889574]
NM_028292	Ppme1	-0.252917	0.000418092	0.00475703	Baseline	protein phosphatase methylesterase 1 [Source:MGI Symbol;Acc:MGI:1919840]
NM_026730	Gpihbp1	0.468266	0.000418405	0.0047582	Baseline	GPI-anchored HDL-binding protein 1 [Source:MGI Symbol;Acc:MGI:1915703]
NM_207635	Rps24	0.607298	0.000419328	0.0047663	Baseline	ribosomal protein S24 [Source:MGI Symbol;Acc:MGI:98147]
NM_173018	Myo9a	0.412845	0.000419606	0.00476706	Baseline	myosin IXa [Source:MGI Symbol;Acc:MGI:107735]
NM_021274	Cxcl10	-1.88677	0.000422876	0.0048018	Baseline	chemokine (C-X-C motif) ligand 10 [Source:MGI Symbol;Acc:MGI:1352450]
NM_144731	Galnt7	-2.49462	0.000425343	0.00482738	Downregulated	polypeptide N-acetylgalactosaminyltransferase 7 [Source:MGI Symbol;Acc:MGI:1349449]
NR_027887	Snhg17	1.05128	0.00042575	0.00482958	Baseline	small nucleolar RNA host gene 17 [Source:MGI Symbol;Acc:MGI:1915358]
NM_001081204	B3glct	0.318038	0.00042719	0.00484348	Baseline	beta-3-glucosyltransferase [Source:MGI Symbol;Acc:MGI:2685903]
NM_025329	Tctex1d2	-0.424382	0.000428783	0.00485667	Baseline	-
NR_126579	Gm10371	6.08207	0.000428598	0.00485667	Upregulated	predicted gene 10371 [Source:MGI Symbol;Acc:MGI:3642716]
NM_001080774	Myo1c	-5.12253	0.00043284	0.00490018	Downregulated	myosin IC [Source:MGI Symbol;Acc:MGI:106612]
NM_001289575	Tsc1	6.7521	0.000434733	0.00491914	Upregulated	TSC complex subunit 1 [Source:MGI Symbol;Acc:MGI:1929183]
[truncated: 20,425 more rows]
