# Supplementary material for: Mycobacterium tuberculosis strain with deletions in menT3 and menT4 is attenuated and confers protection in mice and guinea pigs
Source: Nat Commun. 2024 Jun 27;15:5467. doi: 10.1038/s41467-024-49246-5 (PMC11211403; doi:10.1038/s41467-024-49246-5)
Supplement: Supplementary file 9 — Source Data [file 41467_2024_49246_MOESM9_ESM.xlsx]

## Sheet: Fig. 1A
Growth curve readings: overexpression strains
Time (hrs)	pET28b-menT3 (-)	pET28b-menT3 (+)	pET28b-menT3G62A (+)	pET28b-menT3K189A (+)	pET28b-menT3 D208A (+)
0	0.05	0.05	0.05	0.05	0.05
2	0.19	0.19	0.19	0.19	0.2
3	0.4	0.4	0.45	0.42	0.47
4	0.7	0.59	0.87	0.84	0.76
5	1.24	0.67	1.4	1.46	1.32
6	1.6	0.65	1.88	1.96	1.88
7	1.7	0.62	2.1	2.4	2.1
8	2.2	0.67	2.7	3.4	3.1
9	2.5	0.67	2.8	3.8	3.3

## Sheet: Fig. 1B
Growth curve readings: overexpression strains
Time (hrs)	pET28b-menT4 (-)	pET28b-menT4 (+)	pET28b-menT4G51A (+)	pET28b-menT4D171A (+)
0	0.05	0.05	0.05	0.05
2	0.14	0.14	0.14	0.18
3	0.31	0.31	0.32	0.42
4	0.56	0.48	0.58	0.76
5	1.16	0.63	0.92	1.26
6	1.56	0.63	1.28	1.48
7	1.8	0.62	1.4	1.6
8	2.2	0.63	1.6	1.9
9	2.5	0.62	1.7	2

## Sheet: Fig. 1C
Growth curve readings: overexpression strains
Time (hrs)	pET-Duet	pET-Duet-menT3	pET-Duet-menA3/T3	pET-Duet-menA4/T3	pET-Duet-menA2/T3
0	0.05	0.05	0.05	0.05	0.05
3	0.53	0.55	0.46	0.6	0.36
4	0.88	0.82	0.96	0.82	0.79
5	1.16	0.92	1.2	0.92	0.96
6	1.2	0.88	1.32	0.84	1.1
7	1.4	0.96	1.44	0.96	1.08
8	1.6	0.96	1.76	1.08	1.2
9	1.84	1.08	1.92	1.12	1.16
10	1.88	1.08	2.04	1.12	1.12

## Sheet: Fig. 1D
Growth curve readings: overexpression strains
Time (Hrs)	pET-Duet	pET-Duet-menT4	pET-Duet-menA4/T4	pET-Duet-menA3/T4	pET-Duet menA2/T4
0	0.05	0.05	0.05	0.05	0.05
3	0.59	0.42	0.46	0.49	0.15
4	0.8	0.67	0.68	0.62	0.48
5	0.96	0.82	0.9	0.8	0.69
6	1.2	0.8	1.16	0.72	0.84
7	1.32	0.8	1.52	0.8	0.88
8	1.78	0.8	1.8	0.88	0.92
9	2	1	2.1	1	0.88
10	2.2	0.9	2	0.9	0.68

## Sheet: Fig. 1E
Growth curve readings: overexpression strains
Days	pTetR	pTetR-menT3	pTetR-menT4
0	0.025	0.025	0.025
2	0.1	0.06	0.05
3	0.2	0.08	0.07
4	0.33	0.11	0.1
5	0.59	0.16	0.15
6	1.14	0.22	0.24
7	1.64	0.32	0.36
9	3.16	0.84	0.88
10	4.2	1.24	1.32
12	5	2.4	2.1

## Sheet: Fig. 1F
CFU experiment: overexpression strain
Day 0	(1:10) dil.	(1:100) dil	(1:1000) dil	(1:10000) dil	CFU/25 uL	CFU/mL	Log10CFU		Day 0	(1:10) dil.	(1:100) dil	(1:1000) dil	(1:10000) dil	CFU/25 uL	CFU/mL	Log10CFU
pTetR# 1	UC	70	7	2	7000	280000	5.44716		pTetR# 1	UC	UC	29	3	29000	1160000	6.06446
pTetR# 2	UC	114	12	0	12000	480000	5.68124		pTetR# 2	UC	UC	38	1	38000	1520000	6.18184
pTetR-menT3 # 1	UC	36	3	0	3600	144000	5.15836		pTetR-menT3 # 1	UC	81	8	0	8000	320000	5.50515
pTetR-menT3 # 2	UC	41	3	1	4100	164000	5.21484		pTetR-menT3 # 2	UC	80	5	1	5000	200000	5.30103
pTetR-menT4# 1	UC	31	2	1	3100	124000	5.09342		pTetR-menT4# 1	UC	65	5	0	5000	200000	5.30103
pTetR-menT4# 2	UC	46	7	5	4600	184000	5.26482		pTetR-menT4# 2	UC	53	5	1	5000	200000	5.30103
Day 4	(1:100) dil	(1:1000) dil	(1:10000) dil	(1:100000) dil	CFU/25 uL	CFU/mL	Log10CFU		Day 4	(1:10) dil.	(1:100) dil	(1:1000) dil	(1:10000) dil	CFU/25 uL	CFU/mL	Log10CFU
pTetR# 1	UC	96	10	3	100000	4000000	6.60206		pTetR# 1	UC	UC	UC	25	250000	10000000	7
pTetR# 2	UC	85	21	5	210000	8400000	6.92428		pTetR# 2	UC	UC	UC	22	220000	8800000	6.94448
pTetR-menT3 # 1	UC	26	3	0	26000	1040000	6.01703		pTetR-menT3 # 1	UC	UC	48	4	48000	1920000	6.2833
pTetR-menT3 # 2	UC	20	6	1	20000	800000	5.90309		pTetR-menT3 # 2	UC	UC	56	6	56000	2240000	6.35025
pTetR-menT4# 1	UC	26	2	0	26000	1040000	6.01703		pTetR-menT4# 1	UC	UC	50	5	50000	2000000	6.30103
pTetR-menT4# 2	UC	26	4	0	26000	1040000	6.01703		pTetR-menT4# 2	UC	UC	48	14	48000	1920000	6.2833
Day 7	(1:100) dil	(1:1000) dil	(1:10000) dil	(1:100000) dil	CFU/25 uL	CFU/mL	Log10CFU		Day 7	(1:100) dil	(1:1000) dil	(1:10000) dil	(1:100000) dil	CFU/25 uL	CFU/mL	Log10CFU
pTetR# 1	UC	UC	UC	96	9600000	384000000	8.58433		pTetR# 1	UC	UC	UC	53	5300000	212000000	8.32634
pTetR# 2	UC	UC	UC	90	9000000	360000000	8.5563		pTetR# 2	UC	UC	UC	21	2100000	84000000	7.92428
pTetR-menT3 # 1	UC	UC	20	4	200000	8000000	6.90309		pTetR-menT3 # 1	UC	UC	20	5	200000	8000000	6.90309
pTetR-menT3 # 2	UC	UC	19	6	190000	7600000	6.88081		pTetR-menT3 # 2	UC	UC	22	3	220000	8800000	6.94448
pTetR-menT4# 1	UC	UC	46	13	460000	18400000	7.26482		pTetR-menT4# 1	UC	UC	28	5	280000	11200000	7.04922
pTetR-menT4# 2	UC	UC	51	14	510000	20400000	7.30963		pTetR-menT4# 2	UC	UC	31	5	310000	12400000	7.09342

## Sheet: Fig. 1H
Fig. 1H Raw image for PCR validation of the mutant strain

## Sheet: Fig. 2A
CFU experiment: oxidative stress
Experiment I									Experiment 2
Day 0	(1:100) dilution	(1:1000) dilution	(1:10000) dilution	(1:100000) dilution	CFU/25uL	CFU/mL	Log10CFU		Day 0	(1:100) dilution	(1:1000) dilution	(1:10000) dilution	(1:100000) dilution	CFU/25uL	CFU/mL	Log10CFU
Wild type # 1	UC	UC	26	15	260000	10400000	7.01703		Wild type # 1	UC	UC	UC	35	3500000	140000000	8.14613
Wild type # 2	UC	UC	60	14	600000	24000000	7.38021		Wild type # 2	UC	UC	UC	38	3800000	152000000	8.18184
DmenT4DT3 # 1	UC	UC	24	4	240000	9600000	6.98227		DmenT4DT3 # 1	UC	UC	31	3	310000	12400000	7.09342
DmenT4DT3 # 2	UC	UC	25	20	250000	10000000	7		DmenT4DT3 # 2	UC	UC	46	8	460000	18400000	7.26482
Day 1	Neat	(1:10) dilution	(1:100) dilution	(1:1000) dilution	CFU/25uL	CFU/mL	Log10CFU		Day 1	Neat	(1:10) dilution	(1:100) dilution	(1:1000) dilution	CFU/25uL	CFU/mL	Log10CFU
Wild type # 1	4	0	0	0	4	160	2.20412		Wild type # 1	84	11	1	0	110	4400	3.64345
Wild type # 2	95	10	0	0	95	3800	3.57978		Wild type # 2	18	4	1	0	18	720	2.85733
DmenT4DT3 # 1	1	0	0	0	1	40	1.60206		DmenT4DT3 # 1	1	0	0	0	1	40	1.60206
DmenT4DT3 # 2	2	0	0	0	2	80	1.90309		DmenT4DT3 # 2	70	1	0	0	70	2800	3.44716
Day 3	Neat	(1:10) dilution	(1:100) dilution	(1:1000) dilution	CFU/25uL	CFU/mL	Log10CFU		Day 3	Neat	(1:10) dilution	(1:100) dilution	(1:1000) dilution	CFU/25uL	CFU/mL	Log10CFU
Wild type # 1	12	1	0	0	12	480	2.68124		Wild type # 1	UC	57	6	0	570	22800	4.35793
Wild type # 2	UC	18	2	0	180	7200	3.85733		Wild type # 2	UC	UC	21	3	2100	84000	4.92428
DmenT4DT3 # 1	1	0	0	0	1	40	1.60206		DmenT4DT3 # 1	1	0	0	0	1	40	1.60206
DmenT4DT3 # 2	1	0	0	0	1	40	1.60206		DmenT4DT3 # 2	1	0	0	0	1	40	1.60206

## Sheet: Fig. 2B
CFU experiment: Nitrosative stress
Experiment 1										Experiment 2										Experiment 3
Day 0	(1:100) dilution	(1:1000) dilution	(1:10000) dilution	(1:100000) dilution	CFU/25 uL	CFU/mL	Log10CFU			Day 0	(1:100) dilution	(1:1000) dilution	(1:10000) dilution	(1:100000) dilution	CFU/25 uL	CFU/mL	Log10CFU			Day 0	(1:100) dilution	(1:1000) dilution	(1:10000) dilution	(1:100000) dilution	CFU/25 uL	CFU/mL	Log10CFU
Wild type # 1	UC	UC	UC	31	3100000	124000000	8.09342			Wild type # 1	UC	UC	61	7	610000	24400000	7.38739			Wild type # 1	UC	UC	75	13	1300000	52000000	7.716
Wild type # 2	UC	UC	UC	43	4300000	172000000	8.23553			Wild type # 2	UC	UC	64	7	640000	25600000	7.40824			Wild type # 2	C	UC	70	4	700000	28000000	7.44716
DmenT4DT3 # 1	UC	UC	UC	29	2900000	116000000	8.06446			DmenT4DT3 # 1	UC	UC	31	4	310000	12400000	7.09342			DmenT4DT3 # 1	UC	UC	UC	22	2200000	88000000	7.94448
DmenT4DT3 # 2	UC	UC	UC	39	3900000	156000000	8.19312			DmenT4DT3 # 2	UC	UC	48	12	480000	19200000	7.2833			DmenT4DT3 # 2	UC	UC	UC	36	3600000	144000000	8.15836
Day 1	(1:10) dilution	(1:100) dilution	(1:1000) dilution	(1:10000) dilution	CFU/25 uL	CFU/mL	Log10CFU			Day 1	(1:10) dilution	(1:100) dilution	(1:1000) dilution	(1:10000) dilution	CFU/25 uL	CFU/mL	Log10CFU			24 hrs	(1:10) dilution	(1:100) dilution	(1:1000) dilution	(1:10000) dilution	CFU/25 uL	CFU/mL	Log10CFU
Wild type # 1	UC	68	13	4	13000	520000	5.716			Wild type # 1	UC	46	4	2	4600	184000	5.26482			Wild type # 1	UC	63	15	3	6300	252000	5.4014
Wild type # 2	UC	76	16	4	16000	640000	5.80618			Wild type # 2	UC	UC	10	1	10000	400000	5.60206			Wild type # 2	UC	51	13	3	5100	204000	5.30963
DmenT4DT3 # 1	UC	UC	UC	19	190000	7600000	6.88081			DmenT4DT3 # 1	UC	UC	13	3	13000	520000	5.716			DmenT4DT3 # 1	UC	UC	60	15	60000	2400000	6.38021
DmenT4DT3 # 2	UC	UC	63	8	63000	2520000	6.4014			DmenT4DT3 # 2	UC	UC	12	2	12000	480000	5.68124			DmenT4DT3 # 2	UC	UC	45	18	45000	1800000	6.25527

## Sheet: Fig. 2C
CFU experiments: Nutritional stress
Experiment 1									Experiment 2
Day 0	(1:100) dilution	(1:1000) dilution	(1:10000) dilution	(1:100000) dilution	CFU/25 uL	CFU/mL	Log10CFU		Day 0	(1:100) dilution	(1:1000) dilution	(1:10000) dilution	(1:100000) dilution	CFU/25 uL	CFU/mL	Log10 CFU
Wild type # 1	UC	UC	75	13	750000	30000000	7.47712		Wild type # 1	UC	UC	UC	30	3000000	120000000	8.07918
Wild type # 2	C	UC	70	4	700000	28000000	7.44716		Wild type # 2	UC	UC	52	7	520000	20800000	7.31806
DmenT4DT3 # 1	UC	UC	UC	22	2200000	88000000	7.94448		DmenT4DT3 # 1	UC	UC	UC	40	4000000	160000000	8.20412
DmenT4DT3 # 2	UC	UC	UC	36	3600000	144000000	8.15836		DmenT4DT3 # 2	UC	UC	UC	31	3100000	124000000	8.09342
Day 7	(1:1000) dilution	(1:10000) dilution	(1:100000) dilution	(1:1000000) dilution	CFU/25 uL	CFU/mL	Log10CFU		Day 7	(1:10) dilution	(1:100) dilution	(1:1000) dilution	(1:10000) dilution	CFU/25 uL	CFU/mL	Log10CFU
Wild type # 1	76	17	3	0	170000	6800000	6.83251		Wild type # 1	UC	UC	105	14	140000	5600000	6.74819
Wild type # 2	80	13	2	0	130000	5200000	6.716		Wild type # 2	UC	UC	28	3	30000	1200000	6.07918
DmenT4DT3 # 1	UC	71	15	12	710000	28400000	7.45332		DmenT4DT3 # 1	UC	UC	89	13	130000	5200000	6.716
DmenT4DT3 # 2	UC	66	15	5	660000	26400000	7.4216		DmenT4DT3 # 2	UC	UC	UC	20	200000	8000000	6.90309

[truncated: 39 more sheets: Fig. 2D, Fig. 2E, Fig. 2F, Fig. 2G, Fig. 2H, Fig. 2I, Fig. 3A, Fig. 3B, Fig. 4B, Fig. 4C, Fig. 4D, Fig. 4E, Fig. 4G, Fig. 4H, Fig. 4I , Fig. 4J, Fig. 4K, Fig. 5B, 5C, 5E, 5F and Fig. S7, Fig. 5G, Fig. 5H …]
